# Supplementary material for: Genomic and transcriptomic sequencing of Rosa hybrida provides microsatellite markers for breeding, flower trait improvement and taxonomy studies
Source: BMC Plant Biol. 2018 Jun 15;18:119. doi: 10.1186/s12870-018-1322-5 (PMC6003205; doi:10.1186/s12870-018-1322-5)
Supplement: Supplementary file 1 — The SSR motifs detected in present research were showed, as well as the number and frequency of them. (XLSX 39 kb) [file 12870_2018_1322_MOESM1_ESM.xlsx]

## Sheet: Genomic SSR motifs
Grouped_Motif	Total	Percentage
CT/AG	101612	0.405329
AT/AT	74751	0.298181
CA/TG	34218	0.136495
TTC/GAA	5409	0.0215764
AGA/TCT	4356	0.017376
CTT/AAG	4304	0.0171686
ATT/AAT	4106	0.0163788
TTA/TAA	2532	0.0101001
AAAT/ATTT	1523	0.00607523
TAT/ATA	1354	0.00540109
ACC/GGT	1048	0.00418046
CTC/GAG	1018	0.00406079
TTG/CAA	896	0.00357414
ATG/CAT	869	0.00346643
GAT/ATC	806	0.00321513
TGA/TCA	753	0.00300371
GTT/AAC	719	0.00286808
TCC/GGA	711	0.00283617
CCT/AGG	627	0.0025011
CG/CG	614	0.00244924
CGA/TCG	540	0.00215405
CAC/GTG	531	0.00211815
CGT/ACG	510	0.00203439
ACA/TGT	498	0.00198652
CTTT/AAAG	487	0.00194264
CGG/CCG	435	0.00173521
CAG/CTG	356	0.00142008
AAGA/TCTT	350	0.00139615
TTAT/ATAA	300	0.0011967
ATAC/GTAT	288	0.00114883
GAC/GTC	252	0.00100523
TATT/AATA	247	0.000985281
CGC/GCG	161	0.000642227
AGT/ACT	137	0.000546492
TAG/CTA	117	0.000466712
TGTA/TACA	105	0.000418844
AAAC/GTTT	101	0.000402888
CATT/AATG	92	0.000366987
ATGT/ACAT	79	0.00031513
CTCC/GGAG	76	0.000303163
ATCT/AGAT	69	0.00027524
ATAAA/TTTAT	65	0.000259284
ATTTT/AAAAT	62	0.000247317
ACAA/TTGT	58	0.000231361
TTTTA/TAAAA	56	0.000223383
CAAA/TTTG	53	0.000211416
AATT/AATT	51	0.000203439
TAAT/ATTA	41	0.000163549
AGAAAAA/TTTTTCT	38	0.000151582
AGGG/CCCT	38	0.000151582
AAAAAG/CTTTTT	37	0.000147593
AAAAAC/GTTTTT	34	0.000135626
CAAAA/TTTTG	34	0.000135626
CGGGC/GCCCG	31	0.000123659
CATTTCT/AGAAATG	30	0.00011967
ATAAAA/TTTTAT	28	0.000111692
TTTTC/GAAAA	27	0.000107703
ATGA/TCAT	26	0.000103714
GATA/TATC	26	0.000103714
AGCT/AGCT	26	0.000103714
CTAG/CTAG	25	9.97248e-05
ATAG/CTAT	25	9.97248e-05
CTTTT/AAAAG	25	9.97248e-05
AATC/GATT	24	9.57358e-05
AGAAA/TTTCT	24	9.57358e-05
TAGC/GCTA	24	9.57358e-05
ACAAA/TTTGT	22	8.77578e-05
AGAAAA/TTTTCT	22	8.77578e-05
TTTTTTA/TAAAAAA	21	8.37688e-05
CAGA/TCTG	20	7.97798e-05
AAACCCT/AGGGTTT	20	7.97798e-05
AAAGA/TCTTT	19	7.57908e-05
ATTTTTT/AAAAAAT	19	7.57908e-05
AAATGAG/CTCATTT	18	7.18018e-05
AATAA/TTATT	18	7.18018e-05
ATAAAAA/TTTTTAT	17	6.78128e-05
CACT/AGTG	17	6.78128e-05
TTTTTA/TAAAAA	17	6.78128e-05
TTTAGGG/CCCTAAA	16	6.38238e-05
ACAAAA/TTTTGT	15	5.98349e-05
AAAAACA/TGTTTTT	14	5.58459e-05
TCTCT/AGAGA	14	5.58459e-05
TGAG/CTCA	14	5.58459e-05
AAAAGAA/TTCTTTT	13	5.18569e-05
CTTCT/AGAAG	13	5.18569e-05
ATTTTT/AAAAAT	13	5.18569e-05
GAAT/ATTC	13	5.18569e-05
AAAAAAG/CTTTTTT	13	5.18569e-05
GAGT/ACTC	13	5.18569e-05
AAGAG/CTCTT	12	4.78679e-05
CATG/CATG	12	4.78679e-05
TCATTTC/GAAATGA	12	4.78679e-05
AAGG/CCTT	12	4.78679e-05
TTCTT/AAGAA	11	4.38789e-05
TTCA/TGAA	11	4.38789e-05
AAATAA/TTATTT	10	3.98899e-05
TGAATCC/GGATTCA	10	3.98899e-05
GGCCC/GGGCC	10	3.98899e-05
TTGA/TCAA	10	3.98899e-05
AAAATAA/TTATTTT	9	3.59009e-05
AAGAAAG/CTTTCTT	9	3.59009e-05
AAAGAA/TTCTTT	9	3.59009e-05
GAAG/CTTC	9	3.59009e-05
AAAATAT/ATATTTT	9	3.59009e-05
GAAAAAA/TTTTTTC	9	3.59009e-05
GGAA/TTCC	9	3.59009e-05
AAAATT/AATTTT	8	3.19119e-05
ACAG/CTGT	8	3.19119e-05
TACATA/TATGTA	8	3.19119e-05
AAGAAGA/TCTTCTT	7	2.79229e-05
AATCA/TGATT	7	2.79229e-05
AATCCC/GGGATT	7	2.79229e-05
CCTTC/GAAGG	7	2.79229e-05
CGGTT/AACCG	7	2.79229e-05
ACGGG/CCCGT	7	2.79229e-05
AGAAAGA/TCTTTCT	7	2.79229e-05
ATTG/CAAT	7	2.79229e-05
TTTCTTT/AAAGAAA	7	2.79229e-05
GTTA/TAAC	7	2.79229e-05
GAGAG/CTCTC	7	2.79229e-05
GACA/TGTC	7	2.79229e-05
ATCA/TGAT	7	2.79229e-05
AAAAAAAT/ATTTTTTT	6	2.39339e-05
ACATAC/GTATGT	6	2.39339e-05
CCAT/ATGG	6	2.39339e-05
GATG/CATC	6	2.39339e-05
AACCCTA/TAGGGTT	6	2.39339e-05
AACC/GGTT	6	2.39339e-05
GAGGA/TCCTC	6	2.39339e-05
CAAAAAA/TTTTTTG	6	2.39339e-05
CTTCTTC/GAAGAAG	6	2.39339e-05
AGGA/TCCT	6	2.39339e-05
AAAAAGAA/TTCTTTTT	5	1.9945e-05
AACAAAAA/TTTTTGTT	5	1.9945e-05
ACCAAC/GTTGGT	5	1.9945e-05
CGACTC/GAGTCG	5	1.9945e-05
GGAAGA/TCTTCC	5	1.9945e-05
ATCAT/ATGAT	5	1.9945e-05
TATATG/CATATA	5	1.9945e-05
CCTAAAC/GTTTAGG	5	1.9945e-05
CTAAACC/GGTTTAG	5	1.9945e-05
TTTTGA/TCAAAA	5	1.9945e-05
TTTGTTT/AAACAAA	5	1.9945e-05
TAAACCC/GGGTTTA	5	1.9945e-05
AATCAT/ATGATT	5	1.9945e-05
ATTAAAA/TTTTAAT	5	1.9945e-05
AAAAAAAC/GTTTTTTT	4	1.5956e-05
AAAAAATT/AATTTTTT	4	1.5956e-05
AAGAGA/TCTCTT	4	1.5956e-05
AATAAC/GTTATT	4	1.5956e-05
ACACAA/TTGTGT	4	1.5956e-05
ACGAAG/CTTCGT	4	1.5956e-05
ACGC/GCGT	4	1.5956e-05
AGACAG/CTGTCT	4	1.5956e-05
AGGAAG/CTTCCT	4	1.5956e-05
CACCAA/TTGGTG	4	1.5956e-05
CCAACA/TGTTGG	4	1.5956e-05
CCTCT/AGAGG	4	1.5956e-05
CTCTTC/GAAGAG	4	1.5956e-05
TTCCA/TGGAA	4	1.5956e-05
AAAAAAC/GTTTTTT	4	1.5956e-05
AGGT/ACCT	4	1.5956e-05
CAGCAA/TTGCTG	4	1.5956e-05
AGAGAAG/CTTCTCT	4	1.5956e-05
TTCCTC/GAGGAA	4	1.5956e-05
TGATA/TATCA	4	1.5956e-05
AATCCA/TGGATT	4	1.5956e-05
TATTA/TAATA	4	1.5956e-05
GTGG/CCAC	4	1.5956e-05
TTTAAT/ATTAAA	4	1.5956e-05
AATTC/GAATT	4	1.5956e-05
GGAGAA/TTCTCC	4	1.5956e-05
CTGCTT/AAGCAG	4	1.5956e-05
ATATA/TATAT	4	1.5956e-05
GATTTT/AAAATC	4	1.5956e-05
GCCACC/GGTGGC	4	1.5956e-05
TCATA/TATGA	4	1.5956e-05
TAGAGA/TCTCTA	4	1.5956e-05
ATTGGG/CCCAAT	4	1.5956e-05
CAAAAAC/GTTTTTG	4	1.5956e-05
TCTGCT/AGCAGA	4	1.5956e-05
AATTTTT/AAAAATT	4	1.5956e-05
ATACAT/ATGTAT	4	1.5956e-05
GTGATG/CATCAC	4	1.5956e-05
CTGCTA/TAGCAG	4	1.5956e-05
AAACC/GGTTT	3	1.1967e-05
AAACCA/TGGTTT	3	1.1967e-05
AAACT/AGTTT	3	1.1967e-05
AAGAAC/GTTCTT	3	1.1967e-05
AATCC/GGATT	3	1.1967e-05
AGAAGC/GCTTCT	3	1.1967e-05
AGAGAGG/CCTCTCT	3	1.1967e-05
AGCACA/TGTGCT	3	1.1967e-05
AGCCCA/TGGGCT	3	1.1967e-05
AGTAGC/GCTACT	3	1.1967e-05
CAAAAT/ATTTTG	3	1.1967e-05
CAACAC/GTGTTG	3	1.1967e-05
CACCA/TGGTG	3	1.1967e-05
CCTCCA/TGGAGG	3	1.1967e-05
CTCAA/TTGAG	3	1.1967e-05
CTCCCT/AGGGAG	3	1.1967e-05
AAGAAA/TTTCTT	3	1.1967e-05
CAATC/GATTG	3	1.1967e-05
TTGGTT/AACCAA	3	1.1967e-05
AAATAAA/TTTATTT	3	1.1967e-05
GGTTC/GAACC	3	1.1967e-05
AGAAGG/CCTTCT	3	1.1967e-05
CTCCTT/AAGGAG	3	1.1967e-05
AAAACC/GGTTTT	3	1.1967e-05
AAAATTAA/TTAATTTT	3	1.1967e-05
TGAGGA/TCCTCA	3	1.1967e-05
AAATC/GATTT	3	1.1967e-05
ACTTC/GAAGT	3	1.1967e-05
GCTT/AAGC	3	1.1967e-05
GTTG/CAAC	3	1.1967e-05
ACAGAG/CTCTGT	3	1.1967e-05
CTCATC/GATGAG	3	1.1967e-05
ATTAT/ATAAT	3	1.1967e-05
TTGTTT/AAACAA	3	1.1967e-05
GCCGG/CCGGC	3	1.1967e-05
GGTGGA/TCCACC	3	1.1967e-05
TCAACA/TGTTGA	3	1.1967e-05
ATCACC/GGTGAT	3	1.1967e-05
AACAG/CTGTT	3	1.1967e-05
CACCAT/ATGGTG	3	1.1967e-05
CAGAGA/TCTCTG	3	1.1967e-05
CTCCAC/GTGGAG	3	1.1967e-05
GAGAGG/CCTCTC	3	1.1967e-05
GATTGG/CCAATC	3	1.1967e-05
CCAAAA/TTTTGG	3	1.1967e-05
AATCCG/CGGATT	3	1.1967e-05
TCTTC/GAAGA	3	1.1967e-05
GAGAAAT/ATTTCTC	3	1.1967e-05
GTCATC/GATGAC	3	1.1967e-05
CAAACT/AGTTTG	3	1.1967e-05
TTGATT/AATCAA	3	1.1967e-05
AGCAGT/ACTGCT	3	1.1967e-05
TTCTTCTT/AAGAAGAA	3	1.1967e-05
CTTTC/GAAAG	3	1.1967e-05
AGGTGG/CCACCT	3	1.1967e-05
CTTCTTT/AAAGAAG	3	1.1967e-05
CCGAC/GTCGG	3	1.1967e-05
GTGGA/TCCAC	3	1.1967e-05
AAAAAAAG/CTTTTTTT	3	1.1967e-05
AGTT/AACT	3	1.1967e-05
TGGT/ACCA	3	1.1967e-05
TTGTTTT/AAAACAA	3	1.1967e-05
TCTGT/ACAGA	3	1.1967e-05
AAAAATAA/TTATTTTT	2	7.97798e-06
AAAAATTA/TAATTTTT	2	7.97798e-06
AAACG/CGTTT	2	7.97798e-06
AATTAAA/TTTAATT	2	7.97798e-06
ACACCC/GGGTGT	2	7.97798e-06
ACCC/GGGT	2	7.97798e-06
ACCCTA/TAGGGT	2	7.97798e-06
ACTCCC/GGGAGT	2	7.97798e-06
AGTAG/CTACT	2	7.97798e-06
AGTC/GACT	2	7.97798e-06
AGTCCA/TGGACT	2	7.97798e-06
AGTGG/CCACT	2	7.97798e-06
AGTGTTT/AAACACT	2	7.97798e-06
ATGATA/TATCAT	2	7.97798e-06
CCACAC/GTGTGG	2	7.97798e-06
CCGCCA/TGGCGG	2	7.97798e-06
CCGTCA/TGACGG	2	7.97798e-06
CGCCAC/GTGGCG	2	7.97798e-06
CTCACC/GGTGAG	2	7.97798e-06
CTCCTA/TAGGAG	2	7.97798e-06
TAAAAG/CTTTTA	2	7.97798e-06
TAAATA/TATTTA	2	7.97798e-06
AATAG/CTATT	2	7.97798e-06
TGTCAC/GTGACA	2	7.97798e-06
TCAAAC/GTTTGA	2	7.97798e-06
GGTAAAT/ATTTACC	2	7.97798e-06
TGAAGG/CCTTCA	2	7.97798e-06
TCCAAG/CTTGGA	2	7.97798e-06
GGCTTT/AAAGCC	2	7.97798e-06
CAAACC/GGTTTG	2	7.97798e-06
TCTCTCA/TGAGAGA	2	7.97798e-06
CTTTG/CAAAG	2	7.97798e-06
ACCGAAA/TTTCGGT	2	7.97798e-06
GCAT/ATGC	2	7.97798e-06
AAAATAAA/TTTATTTT	2	7.97798e-06
CAAATT/AATTTG	2	7.97798e-06
CCAATT/AATTGG	2	7.97798e-06
ATGAAT/ATTCAT	2	7.97798e-06
ACAAGTA/TACTTGT	2	7.97798e-06
TGCAT/ATGCA	2	7.97798e-06
TCTCTCT/AGAGAGA	2	7.97798e-06
TCTGTTA/TAACAGA	2	7.97798e-06
AGAGAC/GTCTCT	2	7.97798e-06
TTGC/GCAA	2	7.97798e-06
TTCGG/CCGAA	2	7.97798e-06
CCTTTC/GAAAGG	2	7.97798e-06
CCGAAT/ATTCGG	2	7.97798e-06
TGTTAT/ATAACA	2	7.97798e-06
TCTCA/TGAGA	2	7.97798e-06
ATTATG/CATAAT	2	7.97798e-06
TAAAAT/ATTTTA	2	7.97798e-06
TCATCT/AGATGA	2	7.97798e-06
AACCA/TGGTT	2	7.97798e-06
GCACAC/GTGTGC	2	7.97798e-06
AGAAGAG/CTCTTCT	2	7.97798e-06
GTACTGT/ACAGTAC	2	7.97798e-06
CAAAC/GTTTG	2	7.97798e-06
ACCATCA/TGATGGT	2	7.97798e-06
GCTCA/TGAGC	2	7.97798e-06
CCATC/GATGG	2	7.97798e-06
TTTTGTTT/AAACAAAA	2	7.97798e-06
ATGAGG/CCTCAT	2	7.97798e-06
AACCAAA/TTTGGTT	2	7.97798e-06
AAATAG/CTATTT	2	7.97798e-06
AAACATC/GATGTTT	2	7.97798e-06
ACTAGAT/ATCTAGT	2	7.97798e-06
ACTCCG/CGGAGT	2	7.97798e-06
ACCCTAA/TTAGGGT	2	7.97798e-06
ATGTG/CACAT	2	7.97798e-06
ACACCA/TGGTGT	2	7.97798e-06
AAAAAAGA/TCTTTTTT	2	7.97798e-06
TTCGTC/GACGAA	2	7.97798e-06
TTCCAAC/GTTGGAA	2	7.97798e-06
AAATCA/TGATTT	2	7.97798e-06
TGTGT/ACACA	2	7.97798e-06
ACAAGG/CCTTGT	2	7.97798e-06
GGTTTTT/AAAAACC	2	7.97798e-06
GGGTTTT/AAAACCC	2	7.97798e-06
ACAAC/GTTGT	2	7.97798e-06
CTCAAA/TTTGAG	2	7.97798e-06
GAAATT/AATTTC	2	7.97798e-06
AGCCG/CGGCT	2	7.97798e-06
TTTCAGT/ACTGAAA	2	7.97798e-06
AAATTAAA/TTTAATTT	2	7.97798e-06
AATCCTG/CAGGATT	2	7.97798e-06
TTTTTGA/TCAAAAA	2	7.97798e-06
AATAT/ATATT	2	7.97798e-06
ACCCTAAT/ATTAGGGT	2	7.97798e-06
AACAA/TTGTT	2	7.97798e-06
TTGTGA/TCACAA	2	7.97798e-06
GCATGG/CCATGC	2	7.97798e-06
TTTAA/TTAAA	2	7.97798e-06
AAGCA/TGCTT	2	7.97798e-06
TACG/CGTA	2	7.97798e-06
ACCCA/TGGGT	2	7.97798e-06
TCACCA/TGGTGA	2	7.97798e-06
TCATTTT/AAAATGA	2	7.97798e-06
GAGGG/CCCTC	2	7.97798e-06
AGAGCC/GGCTCT	2	7.97798e-06
CAGT/ACTG	2	7.97798e-06
TATAG/CTATA	2	7.97798e-06
TGCT/AGCA	2	7.97798e-06
ACTCTC/GAGAGT	2	7.97798e-06
CTTCAC/GTGAAG	2	7.97798e-06
ATTTGTA/TACAAAT	2	7.97798e-06
ATAGTGA/TCACTAT	2	7.97798e-06
TTTGTT/AACAAA	2	7.97798e-06
TATTTTA/TAAAATA	2	7.97798e-06
GTTTGT/ACAAAC	2	7.97798e-06
TTTCTCA/TGAGAAA	2	7.97798e-06
CACAA/TTGTG	2	7.97798e-06
CAATCA/TGATTG	2	7.97798e-06
GGAGAG/CTCTCC	2	7.97798e-06
GTTTA/TAAAC	2	7.97798e-06
ACCCTAT/ATAGGGT	2	7.97798e-06
CTCCAA/TTGGAG	2	7.97798e-06
TAAAT/ATTTA	2	7.97798e-06
TCTTCA/TGAAGA	2	7.97798e-06
TTTGTTTT/AAAACAAA	2	7.97798e-06
TTATGA/TCATAA	2	7.97798e-06
TACCAT/ATGGTA	2	7.97798e-06
CAACA/TGTTG	2	7.97798e-06
ACATG/CATGT	1	3.98899e-06
AAAAATG/CATTTTT	1	3.98899e-06
CTGGGT/ACCCAG	1	3.98899e-06
TGAAATC/GATTTCA	1	3.98899e-06
GTCGCT/AGCGAC	1	3.98899e-06
AAAAGGA/TCCTTTT	1	3.98899e-06
CTTTCAC/GTGAAAG	1	3.98899e-06
ATCTGTT/AACAGAT	1	3.98899e-06
TTAGTTAA/TTAACTAA	1	3.98899e-06
ACACAG/CTGTGT	1	3.98899e-06
AAGAAGG/CCTTCTT	1	3.98899e-06
TAATCA/TGATTA	1	3.98899e-06
GTAAGTT/AACTTAC	1	3.98899e-06
CTCCGA/TCGGAG	1	3.98899e-06
TCCCTT/AAGGGA	1	3.98899e-06
CATCTT/AAGATG	1	3.98899e-06
CCATCT/AGATGG	1	3.98899e-06
AAAAAGG/CCTTTTT	1	3.98899e-06
TGATGG/CCATCA	1	3.98899e-06
TTACCC/GGGTAA	1	3.98899e-06
AAGGA/TCCTT	1	3.98899e-06
AGACAGAG/CTCTGTCT	1	3.98899e-06
GGGGAA/TTCCCC	1	3.98899e-06
GGGCTCA/TGAGCCC	1	3.98899e-06
GGGTAT/ATACCC	1	3.98899e-06
AACTTTC/GAAAGTT	1	3.98899e-06
GTGAAA/TTTCAC	1	3.98899e-06
CCGCCAA/TTGGCGG	1	3.98899e-06
CGGCAA/TTGCCG	1	3.98899e-06
TAGTAAG/CTTACTA	1	3.98899e-06
CATCCT/AGGATG	1	3.98899e-06
CTTCTCTC/GAGAGAAG	1	3.98899e-06
ATTTCAA/TTGAAAT	1	3.98899e-06
ATGTGG/CCACAT	1	3.98899e-06
GCCCAA/TTGGGC	1	3.98899e-06
CAAATC/GATTTG	1	3.98899e-06
TGGTTA/TAACCA	1	3.98899e-06
TGTGTA/TACACA	1	3.98899e-06
TACC/GGTA	1	3.98899e-06
GCACCA/TGGTGC	1	3.98899e-06
ATTTTCT/AGAAAAT	1	3.98899e-06
TGAGAA/TTCTCA	1	3.98899e-06
GTATAT/ATATAC	1	3.98899e-06
GGATTG/CAATCC	1	3.98899e-06
CTCATT/AATGAG	1	3.98899e-06
AAGCAAGA/TCTTGCTT	1	3.98899e-06
TGCTTGA/TCAAGCA	1	3.98899e-06
GACGAG/CTCGTC	1	3.98899e-06
ATAAACC/GGTTTAT	1	3.98899e-06
GTCGGG/CCCGAC	1	3.98899e-06
TCGTT/AACGA	1	3.98899e-06
TGATAG/CTATCA	1	3.98899e-06
ATACAC/GTGTAT	1	3.98899e-06
TTACCA/TGGTAA	1	3.98899e-06
GTGGTC/GACCAC	1	3.98899e-06
AGGTGC/GCACCT	1	3.98899e-06
TTTCTTC/GAAGAAA	1	3.98899e-06
ATCATA/TATGAT	1	3.98899e-06
CTTCCTT/AAGGAAG	1	3.98899e-06
AAAGCA/TGCTTT	1	3.98899e-06
TTCCTTT/AAAGGAA	1	3.98899e-06
ACCAAAT/ATTTGGT	1	3.98899e-06
GGATGGT/ACCATCC	1	3.98899e-06
CTTGTT/AACAAG	1	3.98899e-06
TCGG/CCGA	1	3.98899e-06
CAAGAGC/GCTCTTG	1	3.98899e-06
AGCTA/TAGCT	1	3.98899e-06
CAGTCA/TGACTG	1	3.98899e-06
AATTAA/TTAATT	1	3.98899e-06
TGGACC/GGTCCA	1	3.98899e-06
AGTGGC/GCCACT	1	3.98899e-06
CATTT/AAATG	1	3.98899e-06
ACTGATG/CATCAGT	1	3.98899e-06
CAGTT/AACTG	1	3.98899e-06
CGATTTC/GAAATCG	1	3.98899e-06
GAGAGACA/TGTCTCTC	1	3.98899e-06
CGAGAT/ATCTCG	1	3.98899e-06
TTTATTC/GAATAAA	1	3.98899e-06
TTCTTTG/CAAAGAA	1	3.98899e-06
TTTGATT/AATCAAA	1	3.98899e-06
GGGATC/GATCCC	1	3.98899e-06
ACTCCA/TGGAGT	1	3.98899e-06
AAAAAAATA/TATTTTTTT	1	3.98899e-06
ATGCTTC/GAAGCAT	1	3.98899e-06
AAATCT/AGATTT	1	3.98899e-06
AAGCT/AGCTT	1	3.98899e-06
TTGTTC/GAACAA	1	3.98899e-06
TGCTGA/TCAGCA	1	3.98899e-06
AAAATCA/TGATTTT	1	3.98899e-06
TGACGA/TCGTCA	1	3.98899e-06
AAAGTG/CACTTT	1	3.98899e-06
CGAACGG/CCGTTCG	1	3.98899e-06
CCAACT/AGTTGG	1	3.98899e-06
CGAGAA/TTCTCG	1	3.98899e-06
TATACA/TGTATA	1	3.98899e-06
CAGC/GCTG	1	3.98899e-06
GAGCCC/GGGCTC	1	3.98899e-06
CCTAGA/TCTAGG	1	3.98899e-06
GAGAAA/TTTCTC	1	3.98899e-06
GAACACA/TGTGTTC	1	3.98899e-06
CAAGAAT/ATTCTTG	1	3.98899e-06
TGCACA/TGTGCA	1	3.98899e-06
GGAAGAT/ATCTTCC	1	3.98899e-06
TCTTGG/CCAAGA	1	3.98899e-06
CGACCGC/GCGGTCG	1	3.98899e-06
ACAGAT/ATCTGT	1	3.98899e-06
ATAATG/CATTAT	1	3.98899e-06
AAGTATG/CATACTT	1	3.98899e-06
GTCGGT/ACCGAC	1	3.98899e-06
GGATTT/AAATCC	1	3.98899e-06
ACCCAAAA/TTTTGGGT	1	3.98899e-06
TGTTTAA/TTAAACA	1	3.98899e-06
GTCATT/AATGAC	1	3.98899e-06
ATGGAA/TTCCAT	1	3.98899e-06
ATATTTG/CAAATAT	1	3.98899e-06
ACCGAG/CTCGGT	1	3.98899e-06
CTTGC/GCAAG	1	3.98899e-06
TTTCGA/TCGAAA	1	3.98899e-06
TGATGGA/TCCATCA	1	3.98899e-06
CATAAC/GTTATG	1	3.98899e-06
TGTTGAT/ATCAACA	1	3.98899e-06
ACATAT/ATATGT	1	3.98899e-06
CATCAA/TTGATG	1	3.98899e-06
CATGTT/AACATG	1	3.98899e-06
ATGCATA/TATGCAT	1	3.98899e-06
GTTTGC/GCAAAC	1	3.98899e-06
TGTTTTC/GAAAACA	1	3.98899e-06
GTATGGA/TCCATAC	1	3.98899e-06
TATGGG/CCCATA	1	3.98899e-06
TGCTC/GAGCA	1	3.98899e-06
CAGAAG/CTTCTG	1	3.98899e-06
GTAATA/TATTAC	1	3.98899e-06
GTGAATG/CATTCAC	1	3.98899e-06
GGTG/CACC	1	3.98899e-06
CAGTTT/AAACTG	1	3.98899e-06
GATTGT/ACAATC	1	3.98899e-06
GCAGTA/TACTGC	1	3.98899e-06
GCGGAGC/GCTCCGC	1	3.98899e-06
GCTTCA/TGAAGC	1	3.98899e-06
TCCATC/GATGGA	1	3.98899e-06
TTCAGAA/TTCTGAA	1	3.98899e-06
TGCTCAT/ATGAGCA	1	3.98899e-06
TTCAGGC/GCCTGAA	1	3.98899e-06
CAATCT/AGATTG	1	3.98899e-06
CGGGA/TCCCG	1	3.98899e-06
TCAATT/AATTGA	1	3.98899e-06
TGTGG/CCACA	1	3.98899e-06
TTTCAT/ATGAAA	1	3.98899e-06
CACTGT/ACAGTG	1	3.98899e-06
ACCTCA/TGAGGT	1	3.98899e-06
AACTCA/TGAGTT	1	3.98899e-06
CAACTC/GAGTTG	1	3.98899e-06
GCAC/GTGC	1	3.98899e-06
GATTCA/TGAATC	1	3.98899e-06
GCATTTT/AAAATGC	1	3.98899e-06
ATGTT/AACAT	1	3.98899e-06
GAGAGAA/TTCTCTC	1	3.98899e-06
CTCTA/TAGAG	1	3.98899e-06
ATATAA/TTATAT	1	3.98899e-06
TGGAAC/GTTCCA	1	3.98899e-06
GACATT/AATGTC	1	3.98899e-06
GGAAAA/TTTTCC	1	3.98899e-06
AGAAATC/GATTTCT	1	3.98899e-06
CTTACGC/GCGTAAG	1	3.98899e-06
CTCTCTC/GAGAGAG	1	3.98899e-06
TTATAG/CTATAA	1	3.98899e-06
CCCAAA/TTTGGG	1	3.98899e-06
TCATTC/GAATGA	1	3.98899e-06
AGAAAAGA/TCTTTTCT	1	3.98899e-06
GCGTAGC/GCTACGC	1	3.98899e-06
GGGACGA/TCGTCCC	1	3.98899e-06
TATCAACTTC/GAAGTTGATA	1	3.98899e-06
CTCACAT/ATGTGAG	1	3.98899e-06
CCCTGCA/TGCAGGG	1	3.98899e-06
CTATTTT/AAAATAG	1	3.98899e-06
GGCGGA/TCCGCC	1	3.98899e-06
AAAATCG/CGATTTT	1	3.98899e-06
GACCTT/AAGGTC	1	3.98899e-06
GTGCCG/CGGCAC	1	3.98899e-06
TTTGAA/TTCAAA	1	3.98899e-06
ACAGAGAG/CTCTCTGT	1	3.98899e-06
GAACAAA/TTTGTTC	1	3.98899e-06
TCTGC/GCAGA	1	3.98899e-06
CCAAGC/GCTTGG	1	3.98899e-06
TTTGGAT/ATCCAAA	1	3.98899e-06
GAAAAAAA/TTTTTTTC	1	3.98899e-06
GCCTGA/TCAGGC	1	3.98899e-06
ATAAC/GTTAT	1	3.98899e-06
CACGCA/TGCGTG	1	3.98899e-06
CTCAC/GTGAG	1	3.98899e-06
CCTTGCA/TGCAAGG	1	3.98899e-06
ATTGA/TCAAT	1	3.98899e-06
CCCGAAA/TTTCGGG	1	3.98899e-06
ATGGTC/GACCAT	1	3.98899e-06
TGGAT/ATCCA	1	3.98899e-06
CTTCAAT/ATTGAAG	1	3.98899e-06
GATTTAA/TTAAATC	1	3.98899e-06
ATGACG/CGTCAT	1	3.98899e-06
TTTTTTTAA/TTAAAAAAA	1	3.98899e-06
GTATGG/CCATAC	1	3.98899e-06
TTTATAT/ATATAAA	1	3.98899e-06
CCTG/CAGG	1	3.98899e-06
CTCACT/AGTGAG	1	3.98899e-06
GAAATC/GATTTC	1	3.98899e-06
CTTGTTC/GAACAAG	1	3.98899e-06
GGGAGA/TCTCCC	1	3.98899e-06
TCATG/CATGA	1	3.98899e-06
TGATGGG/CCCATCA	1	3.98899e-06
CCAGAG/CTCTGG	1	3.98899e-06
TGTGAA/TTCACA	1	3.98899e-06
GTGAGA/TCTCAC	1	3.98899e-06
TGGGTG/CACCCA	1	3.98899e-06
TTGGAAC/GTTCCAA	1	3.98899e-06
AGGAAA/TTTCCT	1	3.98899e-06
GTGCTAT/ATAGCAC	1	3.98899e-06
CCGACT/AGTCGG	1	3.98899e-06
GGAT/ATCC	1	3.98899e-06
CTCTTGA/TCAAGAG	1	3.98899e-06
GATGAGA/TCTCATC	1	3.98899e-06
TATTCG/CGAATA	1	3.98899e-06
TTGCT/AGCAA	1	3.98899e-06
CGAT/ATCG	1	3.98899e-06
TCCCAA/TTGGGA	1	3.98899e-06
TCCTTCT/AGAAGGA	1	3.98899e-06
AATTT/AAATT	1	3.98899e-06
GGTGAAT/ATTCACC	1	3.98899e-06
AATGAA/TTCATT	1	3.98899e-06
TATCTA/TAGATA	1	3.98899e-06
GTGTGA/TCACAC	1	3.98899e-06
CTTGA/TCAAG	1	3.98899e-06
TCTTTGC/GCAAAGA	1	3.98899e-06
ACAAAAAA/TTTTTTGT	1	3.98899e-06
ATACAAA/TTTGTAT	1	3.98899e-06
GTGAAGA/TCTTCAC	1	3.98899e-06
ATCAC/GTGAT	1	3.98899e-06
TCTGAG/CTCAGA	1	3.98899e-06
GTTTTGT/ACAAAAC	1	3.98899e-06
ATTTTCG/CGAAAAT	1	3.98899e-06
TCGAA/TTCGA	1	3.98899e-06
TTCTCAT/ATGAGAA	1	3.98899e-06
TGAAAT/ATTTCA	1	3.98899e-06
TTCTTA/TAAGAA	1	3.98899e-06
CGTTCGC/GCGAACG	1	3.98899e-06
GGTGTT/AACACC	1	3.98899e-06
TTTTGGT/ACCAAAA	1	3.98899e-06
TTTTGAG/CTCAAAA	1	3.98899e-06
TTAGTG/CACTAA	1	3.98899e-06
GCTTCC/GGAAGC	1	3.98899e-06
ACCCAT/ATGGGT	1	3.98899e-06
GGCAAC/GTTGCC	1	3.98899e-06
AATATA/TATATT	1	3.98899e-06
ACAGCA/TGCTGT	1	3.98899e-06
TTAGC/GCTAA	1	3.98899e-06
ATTGG/CCAAT	1	3.98899e-06
ACAAAGA/TCTTTGT	1	3.98899e-06
GCAAAAAATT/AATTTTTTGC	1	3.98899e-06
TTGAGA/TCTCAA	1	3.98899e-06
TCCATAT/ATATGGA	1	3.98899e-06
GCCTA/TAGGC	1	3.98899e-06
CTCTTCA/TGAAGAG	1	3.98899e-06
ACTAAT/ATTAGT	1	3.98899e-06
CATCTTC/GAAGATG	1	3.98899e-06
ATAAAAAA/TTTTTTAT	1	3.98899e-06
TTTCAG/CTGAAA	1	3.98899e-06
TATATAT/ATATATA	1	3.98899e-06
CACCTT/AAGGTG	1	3.98899e-06
TTGGG/CCCAA	1	3.98899e-06
GAATCAT/ATGATTC	1	3.98899e-06
CAAATTTT/AAAATTTG	1	3.98899e-06
CTACTG/CAGTAG	1	3.98899e-06
AACCAT/ATGGTT	1	3.98899e-06
GTCTCG/CGAGAC	1	3.98899e-06
GAACAT/ATGTTC	1	3.98899e-06
CAACTTTT/AAAAGTTG	1	3.98899e-06
AACCTTA/TAAGGTT	1	3.98899e-06
TCATTT/AAATGA	1	3.98899e-06
AAAGAAAA/TTTTCTTT	1	3.98899e-06
AACCCT/AGGGTT	1	3.98899e-06
GTAAGA/TCTTAC	1	3.98899e-06
AAAATCC/GGATTTT	1	3.98899e-06
TGCAAAT/ATTTGCA	1	3.98899e-06
ATCAA/TTGAT	1	3.98899e-06
AGTAAGA/TCTTACT	1	3.98899e-06
GATCTC/GAGATC	1	3.98899e-06
GGGAAA/TTTCCC	1	3.98899e-06
ACCTC/GAGGT	1	3.98899e-06
ATACAA/TTGTAT	1	3.98899e-06
GTTTCA/TGAAAC	1	3.98899e-06
GACTTGG/CCAAGTC	1	3.98899e-06
TCAATC/GATTGA	1	3.98899e-06
TAGTC/GACTA	1	3.98899e-06
TCTGTAA/TTACAGA	1	3.98899e-06
AATTCC/GGAATT	1	3.98899e-06
AATGTG/CACATT	1	3.98899e-06
AGTCAAT/ATTGACT	1	3.98899e-06
TGGCTG/CAGCCA	1	3.98899e-06
AGAGGG/CCCTCT	1	3.98899e-06
AGAATC/GATTCT	1	3.98899e-06
ATTCAC/GTGAAT	1	3.98899e-06
TTCCGA/TCGGAA	1	3.98899e-06
AAGCTC/GAGCTT	1	3.98899e-06
ACTCA/TGAGT	1	3.98899e-06
TCACAAC/GTTGTGA	1	3.98899e-06
GATTCG/CGAATC	1	3.98899e-06
CTTTTTTC/GAAAAAAG	1	3.98899e-06
TTCTATT/AATAGAA	1	3.98899e-06
ACGT/ACGT	1	3.98899e-06
TATTACA/TGTAATA	1	3.98899e-06
TTTTGCA/TGCAAAA	1	3.98899e-06
GGTTCA/TGAACC	1	3.98899e-06
TGCGG/CCGCA	1	3.98899e-06
GTTGGC/GCCAAC	1	3.98899e-06
TATTGT/ACAATA	1	3.98899e-06
CTTCTTA/TAAGAAG	1	3.98899e-06
TCCCT/AGGGA	1	3.98899e-06
GGATAG/CTATCC	1	3.98899e-06
CCGGAA/TTCCGG	1	3.98899e-06
AGTCAC/GTGACT	1	3.98899e-06
CATAA/TTATG	1	3.98899e-06
GAGAC/GTCTC	1	3.98899e-06
AATTGT/ACAATT	1	3.98899e-06
CTTTCC/GGAAAG	1	3.98899e-06
AAGAAGT/ACTTCTT	1	3.98899e-06
CTTCAT/ATGAAG	1	3.98899e-06
ACCACA/TGTGGT	1	3.98899e-06
GGGACC/GGTCCC	1	3.98899e-06
TTGGGT/ACCCAA	1	3.98899e-06
GCCCAC/GTGGGC	1	3.98899e-06
TATAA/TTATA	1	3.98899e-06
GTGGC/GCCAC	1	3.98899e-06
TTTTTGG/CCAAAAA	1	3.98899e-06
AAGAGAG/CTCTCTT	1	3.98899e-06
TCCATA/TATGGA	1	3.98899e-06
GTTGAGA/TCTCAAC	1	3.98899e-06
CTCG/CGAG	1	3.98899e-06
ATTAGG/CCTAAT	1	3.98899e-06
TTGGAGG/CCTCCAA	1	3.98899e-06
TATGAGA/TCTCATA	1	3.98899e-06
GCTTGGA/TCCAAGC	1	3.98899e-06
AATGAGA/TCTCATT	1	3.98899e-06
TGAATT/AATTCA	1	3.98899e-06
GAAGAGA/TCTCTTC	1	3.98899e-06
ACATTT/AAATGT	1	3.98899e-06
CTTTTCT/AGAAAAG	1	3.98899e-06
AAATCTG/CAGATTT	1	3.98899e-06
ACTAAA/TTTAGT	1	3.98899e-06
AATCTGC/GCAGATT	1	3.98899e-06
CTGATA/TATCAG	1	3.98899e-06
CCCCGT/ACGGGG	1	3.98899e-06
TCACCCG/CGGGTGA	1	3.98899e-06
TTTCTTTTT/AAAAAGAAA	1	3.98899e-06
CTCAAAT/ATTTGAG	1	3.98899e-06
CTGATT/AATCAG	1	3.98899e-06
AACAAT/ATTGTT	1	3.98899e-06
TATATC/GATATA	1	3.98899e-06
CCTTA/TAAGG	1	3.98899e-06
CTATTCA/TGAATAG	1	3.98899e-06
CTATC/GATAG	1	3.98899e-06
TTGAAG/CTTCAA	1	3.98899e-06
AAAAAATA/TATTTTTT	1	3.98899e-06
GATACG/CGTATC	1	3.98899e-06
AAAACTGT/ACAGTTTT	1	3.98899e-06
GGGGA/TCCCC	1	3.98899e-06
CGAAC/GTTCG	1	3.98899e-06
CATCAG/CTGATG	1	3.98899e-06
GGGTG/CACCC	1	3.98899e-06
ATTTGG/CCAAAT	1	3.98899e-06
TAAATC/GATTTA	1	3.98899e-06
AAACTTT/AAAGTTT	1	3.98899e-06
ACTAC/GTAGT	1	3.98899e-06
CTATTA/TAATAG	1	3.98899e-06
TTCAGTT/AACTGAA	1	3.98899e-06
TTGCTGT/ACAGCAA	1	3.98899e-06
CATGTG/CACATG	1	3.98899e-06
AGAGGAG/CTCCTCT	1	3.98899e-06
TGGAAG/CTTCCA	1	3.98899e-06
CCGATA/TATCGG	1	3.98899e-06
TGGA/TCCA	1	3.98899e-06
CTTTGCT/AGCAAAG	1	3.98899e-06
GAGAAGG/CCTTCTC	1	3.98899e-06
AAAATCAA/TTGATTTT	1	3.98899e-06
CCCTAAC/GTTAGGG	1	3.98899e-06
ATGTGC/GCACAT	1	3.98899e-06
GCCTC/GAGGC	1	3.98899e-06
CCCCA/TGGGG	1	3.98899e-06
TACTGA/TCAGTA	1	3.98899e-06
TCTTCAA/TTGAAGA	1	3.98899e-06
CTGTTG/CAACAG	1	3.98899e-06
CCCAT/ATGGG	1	3.98899e-06
ATGGAAGC/GCTTCCAT	1	3.98899e-06
AATTAAAA/TTTTAATT	1	3.98899e-06
GTTGCT/AGCAAC	1	3.98899e-06
GCGAC/GTCGC	1	3.98899e-06
CTTTTCC/GGAAAAG	1	3.98899e-06
ATTTGTC/GACAAAT	1	3.98899e-06
GTAGAAA/TTTCTAC	1	3.98899e-06
ACGGTA/TACCGT	1	3.98899e-06
TACCCA/TGGGTA	1	3.98899e-06
TCACAT/ATGTGA	1	3.98899e-06
TAAAGT/ACTTTA	1	3.98899e-06
CCATCC/GGATGG	1	3.98899e-06
GAGCC/GGCTC	1	3.98899e-06
AAAACAAAAA/TTTTTGTTTT	1	3.98899e-06
TCATTA/TAATGA	1	3.98899e-06
TGGTCG/CGACCA	1	3.98899e-06
AAAGAG/CTCTTT	1	3.98899e-06
GCGTTT/AAACGC	1	3.98899e-06
ATTTTTC/GAAAAAT	1	3.98899e-06
GATTCC/GGAATC	1	3.98899e-06
ACTCCTC/GAGGAGT	1	3.98899e-06
TACCA/TGGTA	1	3.98899e-06
GGCGGG/CCCGCC	1	3.98899e-06
CCGTCC/GGACGG	1	3.98899e-06
TTTGGA/TCCAAA	1	3.98899e-06
TGCATG/CATGCA	1	3.98899e-06
CGGTA/TACCG	1	3.98899e-06
GTTGCAA/TTGCAAC	1	3.98899e-06
CCAGC/GCTGG	1	3.98899e-06
TGGTAG/CTACCA	1	3.98899e-06
AGTTACA/TGTAACT	1	3.98899e-06
AGCCC/GGGCT	1	3.98899e-06
CTTTTTC/GAAAAAG	1	3.98899e-06
TTTGAAG/CTTCAAA	1	3.98899e-06
GAACGGC/GCCGTTC	1	3.98899e-06
AAGGATA/TATCCTT	1	3.98899e-06
AGTGTG/CACACT	1	3.98899e-06
AAAAATTAA/TTAATTTTT	1	3.98899e-06
TATTTC/GAAATA	1	3.98899e-06
TAATTAT/ATAATTA	1	3.98899e-06
ACATCA/TGATGT	1	3.98899e-06
ATCTTG/CAAGAT	1	3.98899e-06
TTTGAT/ATCAAA	1	3.98899e-06
CGACC/GGTCG	1	3.98899e-06
ATACATT/AATGTAT	1	3.98899e-06
AACGAA/TTCGTT	1	3.98899e-06
ACCCTC/GAGGGT	1	3.98899e-06
GCGGGG/CCCCGC	1	3.98899e-06

## Sheet: EST_SSR motifs
Grouped_Motif	Total	Percentage
CT/AG	8125	0.518573
AT/AT	1703	0.108693
GAA/TTC	712	0.0454429
TG/CA	619	0.0395073
GT/AC	590	0.0376564
AGA/TCT	571	0.0364437
AAG/CTT	482	0.0307633
AGG/CCT	354	0.0225938
GAG/CTC	243	0.0155093
CCG/CGG	192	0.0122543
AGT/ACT	176	0.0112331
ATT/AAT	176	0.0112331
AGC/GCT	171	0.010914
CGT/ACG	155	0.00989278
GTG/CAC	134	0.00855246
ATC/GAT	133	0.00848864
TGG/CCA	112	0.00714833
CTG/CAG	107	0.00682921
CAA/TTG	104	0.00663773
GTC/GAC	95	0.00606331
GGT/ACC	94	0.00599949
CAT/ATG	88	0.00561654
AAC/GTT	80	0.00510595
CGC/GCG	54	0.00344652
TGT/ACA	54	0.00344652
ATA/TAT	28	0.00178708
ATTT/AAAT	28	0.00178708
CG/CG	24	0.00153178
TAC/GTA	20	0.00127649
GAAA/TTTC	17	0.00108501
AAGA/TCTT	16	0.00102119
CTA/TAG	14	0.000893541
AAAG/CTTT	9	0.000574419
GATA/TATC	8	0.000510595
AGAT/ATCT	6	0.000382946
CTTCT/AGAAG	6	0.000382946
AACTCA/TGAGTT	5	0.000319122
AAAC/GTTT	5	0.000319122
AGCT/AGCT	5	0.000319122
AAGG/CCTT	4	0.000255297
CTGGG/CCCAG	4	0.000255297
AATA/TATT	4	0.000255297
ATGT/ACAT	4	0.000255297
CTAG/CTAG	4	0.000255297
CCTTGT/ACAAGG	3	0.000191473
TCCTTG/CAAGGA	3	0.000191473
AATT/AATT	3	0.000191473
ATAC/GTAT	3	0.000191473
CAAGAA/TTCTTG	3	0.000191473
AAAAAAT/ATTTTTT	3	0.000191473
CTCA/TGAG	3	0.000191473
AATC/GATT	2	0.000127649
GACTGT/ACAGTC	2	0.000127649
CAGA/TCTG	2	0.000127649
TTTAT/ATAAA	2	0.000127649
TCCTCT/AGAGGA	2	0.000127649
GAAATT/AATTTC	2	0.000127649
AATCA/TGATT	2	0.000127649
TCTCT/AGAGA	2	0.000127649
TCACT/AGTGA	2	0.000127649
TGAGGA/TCCTCA	2	0.000127649
GAGAA/TTCTC	2	0.000127649
GTTCT/AGAAC	2	0.000127649
GAATT/AATTC	2	0.000127649
AGGA/TCCT	2	0.000127649
TGATTT/AAATCA	2	0.000127649
GGAA/TTCC	2	0.000127649
TGGATT/AATCCA	2	0.000127649
GGATGG/CCATCC	2	0.000127649
CATT/AATG	2	0.000127649
CTCC/GGAG	1	6.38244e-05
GCTGTG/CACAGC	1	6.38244e-05
GTTAT/ATAAC	1	6.38244e-05
TTGCTG/CAGCAA	1	6.38244e-05
TAGCAG/CTGCTA	1	6.38244e-05
CCTCAG/CTGAGG	1	6.38244e-05
TTCTGG/CCAGAA	1	6.38244e-05
AAGATG/CATCTT	1	6.38244e-05
AGGT/ACCT	1	6.38244e-05
AAGGA/TCCTT	1	6.38244e-05
GAGGA/TCCTC	1	6.38244e-05
CGACCA/TGGTCG	1	6.38244e-05
GAAAAAAA/TTTTTTTC	1	6.38244e-05
ACACAT/ATGTGT	1	6.38244e-05
TGTC/GACA	1	6.38244e-05
AACAG/CTGTT	1	6.38244e-05
GTTC/GAAC	1	6.38244e-05
ATGCTG/CAGCAT	1	6.38244e-05
CTCTCTA/TAGAGAG	1	6.38244e-05
CTTTT/AAAAG	1	6.38244e-05
TCGGGC/GCCCGA	1	6.38244e-05
TCTCC/GGAGA	1	6.38244e-05
CTGCCGCAC/GTGCGGCAG	1	6.38244e-05
ATCGGA/TCCGAT	1	6.38244e-05
GGTGGC/GCCACC	1	6.38244e-05
AGTG/CACT	1	6.38244e-05
GAGAG/CTCTC	1	6.38244e-05
ACAGATA/TATCTGT	1	6.38244e-05
TTGAA/TTCAA	1	6.38244e-05
GGTTGA/TCAACC	1	6.38244e-05
ACATAC/GTATGT	1	6.38244e-05
TCCAAA/TTTGGA	1	6.38244e-05
CGTCTC/GAGACG	1	6.38244e-05
CAAAA/TTTTG	1	6.38244e-05
TGGTGC/GCACCA	1	6.38244e-05
GGCGGA/TCCGCC	1	6.38244e-05
GAGGAA/TTCCTC	1	6.38244e-05
GTGGTC/GACCAC	1	6.38244e-05
GGGAAA/TTTCCC	1	6.38244e-05
TCTGTTA/TAACAGA	1	6.38244e-05
CCTCAC/GTGAGG	1	6.38244e-05
TTGG/CCAA	1	6.38244e-05
TGAGTGT/ACACTCA	1	6.38244e-05
TCGGGT/ACCCGA	1	6.38244e-05
GGTGAA/TTCACC	1	6.38244e-05
GAGGAC/GTCCTC	1	6.38244e-05
AAAAAT/ATTTTT	1	6.38244e-05
TTGGAA/TTCCAA	1	6.38244e-05
AGAC/GTCT	1	6.38244e-05
TTTCT/AGAAA	1	6.38244e-05
GGATT/AATCC	1	6.38244e-05
TTATTTT/AAAATAA	1	6.38244e-05
ATATAC/GTATAT	1	6.38244e-05
CAATTC/GAATTG	1	6.38244e-05
TCATCC/GGATGA	1	6.38244e-05
CTCATT/AATGAG	1	6.38244e-05
CCAAT/ATTGG	1	6.38244e-05
GAAGGT/ACCTTC	1	6.38244e-05
AAGCAG/CTGCTT	1	6.38244e-05
TAGC/GCTA	1	6.38244e-05
GTGGA/TCCAC	1	6.38244e-05
CTCCAA/TTGGAG	1	6.38244e-05
CAGT/ACTG	1	6.38244e-05
TCACAT/ATGTGA	1	6.38244e-05
AACACTC/GAGTGTT	1	6.38244e-05
TCAGAT/ATCTGA	1	6.38244e-05
AAGAG/CTCTT	1	6.38244e-05
GATTTAA/TTAAATC	1	6.38244e-05
ATTA/TAAT	1	6.38244e-05
TGCTGT/ACAGCA	1	6.38244e-05
AATCCG/CGGATT	1	6.38244e-05
TCCATC/GATGGA	1	6.38244e-05
CGGGTT/AACCCG	1	6.38244e-05
CGATCC/GGATCG	1	6.38244e-05
