# Supplementary material for: Genomic and transcriptomic sequencing of Rosa hybrida provides microsatellite markers for breeding, flower trait improvement and taxonomy studies
Source: BMC Plant Biol. 2018 Jun 15;18:119. doi: 10.1186/s12870-018-1322-5 (PMC6003205; doi:10.1186/s12870-018-1322-5)
Supplement: Supplementary file 2 — The sequences of total genomic SSR primers were demonstrated in Additional file 2. (XLSX 34 kb) [file 12870_2018_1322_MOESM2_ESM.xlsx]

## Sheet: Genomic SSR motif
Grouped_Motif	Total	Percentage
CT/AG	51133	20.3969
GA/TC	50479	20.136
AT/AT	42652	17.0138
TA/TA	32099	12.8043
GT/AC	17807	7.1032
CA/TG	16411	6.54633
TTC/GAA	5409	2.15764
AGA/TCT	4356	1.7376
CTT/AAG	4304	1.71686
ATT/AAT	4106	1.63788
TTA/TAA	2532	1.01001
TAT/ATA	1354	0.540109
CTC/GAG	1018	0.406079
AAAT/ATTT	1018	0.406079
TTG/CAA	896	0.357414
GAT/ATC	806	0.321513
TGA/TCA	753	0.300371
GTT/AAC	719	0.286808
ATG/CAT	718	0.28641
TCC/GGA	711	0.283617
TGG/CCA	636	0.2537
CCT/AGG	627	0.25011
CAC/GTG	531	0.211815
TTTA/TAAA	505	0.201444
ACA/TGT	498	0.198652
ACC/GGT	412	0.164346
GCA/TGC	389	0.155172
GCT/AGC	378	0.150784
GC/GC	371	0.147992
CAG/CTG	356	0.142008
TTAT/ATAA	300	0.11967
GAAA/TTTC	291	0.11608
GAC/GTC	252	0.100523
TATT/AATA	247	0.0985281
CG/CG	243	0.0969325
GCC/GGC	231	0.0921457
CGG/CCG	204	0.0813754
CTTT/AAAG	196	0.0781842
TTCT/AGAA	189	0.0753919
ATAC/GTAT	167	0.0666161
CGA/TCG	162	0.0646216
AAGA/TCTT	161	0.0642227
CGC/GCG	161	0.0642227
TAC/GTA	151	0.0602338
AGT/ACT	137	0.0546492
TATG/CATA	121	0.0482668
CGT/ACG	121	0.0482668
TAG/CTA	117	0.0466712
TGTA/TACA	105	0.0418844
AAAC/GTTT	101	0.0402888
CATT/AATG	92	0.0366987
ATGT/ACAT	79	0.031513
ATTTT/AAAAT	62	0.0247317
TTTTA/TAAAA	56	0.0223383
CAAA/TTTG	53	0.0211416
CTCC/GGAG	45	0.0179505
TAAT/ATTA	41	0.0163549
TAGA/TCTA	36	0.0143604
ATAAA/TTTAT	36	0.0143604
ATCT/AGAT	33	0.0131637
ACAA/TTGT	33	0.0131637
CGGGC/GCCCG	31	0.0123659
GAGG/CCTC	31	0.0123659
AATT/AATT	31	0.0123659
CATTTCT/AGAAATG	30	0.011967
TATTT/AAATA	29	0.0115681
TTTTC/GAAAA	27	0.0107703
GATA/TATC	26	0.0103714
AGCT/AGCT	26	0.0103714
ATAG/CTAT	25	0.00997248
TGTT/AACA	25	0.00997248
CTTTT/AAAAG	25	0.00997248
ATGA/TCAT	25	0.00997248
AGAAA/TTTCT	24	0.00957358
TAGC/GCTA	24	0.00957358
AGGG/CCCT	22	0.00877578
CTAG/CTAG	21	0.00837688
TTTTTC/GAAAAA	21	0.00837688
TTTTTTA/TAAAAAA	21	0.00837688
AAACCCT/AGGGTTT	20	0.00797798
TTAA/TTAA	20	0.00797798
CAAAA/TTTTG	20	0.00797798
AAAGA/TCTTT	19	0.00757908
AATC/GATT	19	0.00757908
ATTTTTT/AAAAAAT	19	0.00757908
TCTTTTT/AAAAAGA	19	0.00757908
AGAAAAA/TTTTTCT	19	0.00757908
AAATGAG/CTCATTT	18	0.00718018
ATAAAA/TTTTAT	18	0.00718018
AATAA/TTATT	18	0.00718018
AAAAAC/GTTTTT	17	0.00678128
TTTTTG/CAAAAA	17	0.00678128
TTTTTA/TAAAAA	17	0.00678128
TCCC/GGGA	16	0.00638238
AAAAAG/CTTTTT	16	0.00638238
TTTAGGG/CCCTAAA	16	0.00638238
CAGA/TCTG	15	0.00598349
GTTTT/AAAAC	14	0.00558459
TCTCT/AGAGA	14	0.00558459
TGAG/CTCA	14	0.00558459
ACAAA/TTTGT	13	0.00518569
CTTCT/AGAAG	13	0.00518569
ATTTTT/AAAAAT	13	0.00518569
GAAT/ATTC	13	0.00518569
AAAAAAG/CTTTTTT	13	0.00518569
GAGT/ACTC	13	0.00518569
AGAAAA/TTTTCT	12	0.00478679
TCATTTC/GAAATGA	12	0.00478679
TTTTTGT/ACAAAAA	12	0.00478679
AAGG/CCTT	12	0.00478679
ATAAAAA/TTTTTAT	11	0.00438789
ACAAAA/TTTTGT	11	0.00438789
TTCTT/AAGAA	11	0.00438789
TTCA/TGAA	11	0.00438789
TATTTT/AAAATA	10	0.00398899
CATG/CATG	10	0.00398899
TGAATCC/GGATTCA	10	0.00398899
GGCCC/GGGCC	10	0.00398899
TTGA/TCAA	10	0.00398899
TCTTTT/AAAAGA	10	0.00398899
AAAGAA/TTCTTT	9	0.00359009
GAAG/CTTC	9	0.00359009
AAAATAT/ATATTTT	9	0.00359009
GAAAAAA/TTTTTTC	9	0.00359009
CACT/AGTG	9	0.00359009
GGAA/TTCC	9	0.00359009
TGTTT/AAACA	9	0.00359009
ACAG/CTGT	8	0.00319119
GTGA/TCAC	8	0.00319119
AAGAG/CTCTT	8	0.00319119
TACATA/TATGTA	8	0.00319119
ACGGG/CCCGT	7	0.00279229
AGAAAGA/TCTTTCT	7	0.00279229
ATTG/CAAT	7	0.00279229
TTTATT/AATAAA	7	0.00279229
TTTCTTT/AAAGAAA	7	0.00279229
GTTA/TAAC	7	0.00279229
GAGAG/CTCTC	7	0.00279229
GACA/TGTC	7	0.00279229
TTTTCTT/AAGAAAA	7	0.00279229
AAGAAAG/CTTTCTT	7	0.00279229
ATCA/TGAT	7	0.00279229
TTTTATT/AATAAAA	6	0.00239339
CCAT/ATGG	6	0.00239339
GATG/CATC	6	0.00239339
TATTTTT/AAAAATA	6	0.00239339
AACCCTA/TAGGGTT	6	0.00239339
AACC/GGTT	6	0.00239339
GAGGA/TCCTC	6	0.00239339
AAAAGAA/TTCTTTT	6	0.00239339
CAAAAAA/TTTTTTG	6	0.00239339
CTTCTTC/GAAGAAG	6	0.00239339
AGGA/TCCT	6	0.00239339
GGAAGA/TCTTCC	5	0.0019945
ATCAT/ATGAT	5	0.0019945
GTCT/AGAC	5	0.0019945
TATATG/CATATA	5	0.0019945
CCTAAAC/GTTTAGG	5	0.0019945
CTAAACC/GGTTTAG	5	0.0019945
AATCCC/GGGATT	5	0.0019945
TTTTGA/TCAAAA	5	0.0019945
TTCTTCT/AGAAGAA	5	0.0019945
TTAG/CTAA	5	0.0019945
TTTGTTT/AAACAAA	5	0.0019945
TAAACCC/GGGTTTA	5	0.0019945
AAAATT/AATTTT	5	0.0019945
AATCAT/ATGATT	5	0.0019945
AATCA/TGATT	5	0.0019945
CGGTT/AACCG	5	0.0019945
ATTAAAA/TTTTAAT	5	0.0019945
TTCCA/TGGAA	4	0.0015956
AAAAAAC/GTTTTTT	4	0.0015956
AGGT/ACCT	4	0.0015956
CAGCAA/TTGCTG	4	0.0015956
AGAGAAG/CTTCTCT	4	0.0015956
TTCCTC/GAGGAA	4	0.0015956
TGATA/TATCA	4	0.0015956
AATCCA/TGGATT	4	0.0015956
TATTA/TAATA	4	0.0015956
GTGG/CCAC	4	0.0015956
GGAAG/CTTCC	4	0.0015956
TTTAAT/ATTAAA	4	0.0015956
AATTC/GAATT	4	0.0015956
GGAGAA/TTCTCC	4	0.0015956
CTGCTT/AAGCAG	4	0.0015956
ATATA/TATAT	4	0.0015956
GATTTT/AAAATC	4	0.0015956
GCCACC/GGTGGC	4	0.0015956
TCATA/TATGA	4	0.0015956
AAAAAAAT/ATTTTTTT	4	0.0015956
TAGAGA/TCTCTA	4	0.0015956
TTCTC/GAGAA	4	0.0015956
GATC/GATC	4	0.0015956
ATTGGG/CCCAAT	4	0.0015956
CAAAAAC/GTTTTTG	4	0.0015956
ACCAAC/GTTGGT	4	0.0015956
TGTTTT/AAAACA	4	0.0015956
TCTGCT/AGCAGA	4	0.0015956
AATTTTT/AAAAATT	4	0.0015956
ATACAT/ATGTAT	4	0.0015956
GTGATG/CATCAC	4	0.0015956
CTGCTA/TAGCAG	4	0.0015956
AAGAAA/TTTCTT	3	0.0011967
AAAAAGAA/TTCTTTTT	3	0.0011967
CAATC/GATTG	3	0.0011967
ACATAC/GTATGT	3	0.0011967
TTGGTT/AACCAA	3	0.0011967
CCAACA/TGTTGG	3	0.0011967
AAATAAA/TTTATTT	3	0.0011967
GGTTC/GAACC	3	0.0011967
AGAAGG/CCTTCT	3	0.0011967
AAATAA/TTATTT	3	0.0011967
CTCCTT/AAGGAG	3	0.0011967
AAAACC/GGTTTT	3	0.0011967
AAAATTAA/TTAATTTT	3	0.0011967
TGAGGA/TCCTCA	3	0.0011967
AAATC/GATTT	3	0.0011967
ACTTC/GAAGT	3	0.0011967
GCTT/AAGC	3	0.0011967
AAGAGA/TCTCTT	3	0.0011967
GTTG/CAAC	3	0.0011967
ACAGAG/CTCTGT	3	0.0011967
TGTATG/CATACA	3	0.0011967
CTCATC/GATGAG	3	0.0011967
ATTAT/ATAAT	3	0.0011967
TTGTTT/AAACAA	3	0.0011967
GCTGAG/CTCAGC	3	0.0011967
AACAAAAA/TTTTTGTT	3	0.0011967
GCCGG/CCGGC	3	0.0011967
GGTGGA/TCCACC	3	0.0011967
AATAAC/GTTATT	3	0.0011967
TCAACA/TGTTGA	3	0.0011967
ATCACC/GGTGAT	3	0.0011967
AACAG/CTGTT	3	0.0011967
CACCAT/ATGGTG	3	0.0011967
CAGAGA/TCTCTG	3	0.0011967
CTCCAC/GTGGAG	3	0.0011967
GAGAGG/CCTCTC	3	0.0011967
CCTTC/GAAGG	3	0.0011967
GATTGG/CCAATC	3	0.0011967
CCAAAA/TTTTGG	3	0.0011967
AATCCG/CGGATT	3	0.0011967
TCTTC/GAAGA	3	0.0011967
GAGAAAT/ATTTCTC	3	0.0011967
GTCATC/GATGAC	3	0.0011967
CAAACT/AGTTTG	3	0.0011967
TTGATT/AATCAA	3	0.0011967
AGCAGT/ACTGCT	3	0.0011967
TTCTTCTT/AAGAAGAA	3	0.0011967
CTTTC/GAAAG	3	0.0011967
TGCTTC/GAAGCA	3	0.0011967
AGGTGG/CCACCT	3	0.0011967
CTTCTTT/AAAGAAG	3	0.0011967
CCGAC/GTCGG	3	0.0011967
GTGGA/TCCAC	3	0.0011967
AAAATAA/TTATTTT	3	0.0011967
AAAAAAAG/CTTTTTTT	3	0.0011967
AGTT/AACT	3	0.0011967
TTTTAA/TTAAAA	3	0.0011967
TGGT/ACCA	3	0.0011967
TTGTTTT/AAAACAA	3	0.0011967
TCTGT/ACAGA	3	0.0011967
AAACT/AGTTT	2	0.000797798
CACCAA/TTGGTG	2	0.000797798
TAAAAG/CTTTTA	2	0.000797798
CAAAAT/ATTTTG	2	0.000797798
AGCACA/TGTGCT	2	0.000797798
AAAAAATT/AATTTTTT	2	0.000797798
TAAATA/TATTTA	2	0.000797798
AATAG/CTATT	2	0.000797798
TGTCAC/GTGACA	2	0.000797798
TCAAAC/GTTTGA	2	0.000797798
GGTAAAT/ATTTACC	2	0.000797798
TGAAGG/CCTTCA	2	0.000797798
TTAGGG/CCCTAA	2	0.000797798
TCCAAG/CTTGGA	2	0.000797798
TTTTTCTT/AAGAAAAA	2	0.000797798
GGCTTT/AAAGCC	2	0.000797798
CAAACC/GGTTTG	2	0.000797798
TCTCTCA/TGAGAGA	2	0.000797798
CTTTG/CAAAG	2	0.000797798
ACCGAAA/TTTCGGT	2	0.000797798
GTGGTT/AACCAC	2	0.000797798
GCAT/ATGC	2	0.000797798
AAAATAAA/TTTATTTT	2	0.000797798
CAAATT/AATTTG	2	0.000797798
CCAATT/AATTGG	2	0.000797798
AAACC/GGTTT	2	0.000797798
CTCAA/TTGAG	2	0.000797798
TTCTTG/CAAGAA	2	0.000797798
CTCTTC/GAAGAG	2	0.000797798
ATGAAT/ATTCAT	2	0.000797798
ACAAGTA/TACTTGT	2	0.000797798
GTAC/GTAC	2	0.000797798
TGCAT/ATGCA	2	0.000797798
TCTCTCT/AGAGAGA	2	0.000797798
TCTGTTA/TAACAGA	2	0.000797798
AGAGAC/GTCTCT	2	0.000797798
TTGC/GCAA	2	0.000797798
TTCGG/CCGAA	2	0.000797798
CCTTTC/GAAAGG	2	0.000797798
AATCC/GGATT	2	0.000797798
CCGAAT/ATTCGG	2	0.000797798
AGCCCA/TGGGCT	2	0.000797798
TGTTAT/ATAACA	2	0.000797798
TCTCA/TGAGA	2	0.000797798
ATTATG/CATAAT	2	0.000797798
TTTTTTAA/TTAAAAAA	2	0.000797798
TAAAAT/ATTTTA	2	0.000797798
TCTGTC/GACAGA	2	0.000797798
TCATCT/AGATGA	2	0.000797798
ACACAA/TTGTGT	2	0.000797798
AACCA/TGGTT	2	0.000797798
TCCTTC/GAAGGA	2	0.000797798
GCACAC/GTGTGC	2	0.000797798
CCTCT/AGAGG	2	0.000797798
AGAAGAG/CTCTTCT	2	0.000797798
AAAAAAAC/GTTTTTTT	2	0.000797798
TTTGGT/ACCAAA	2	0.000797798
GTACTGT/ACAGTAC	2	0.000797798
CAAAC/GTTTG	2	0.000797798
TCTCTCC/GGAGAGA	2	0.000797798
ACCATCA/TGATGGT	2	0.000797798
GCTCA/TGAGC	2	0.000797798
CCATC/GATGG	2	0.000797798
TTTTGTTT/AAACAAAA	2	0.000797798
ATGAGG/CCTCAT	2	0.000797798
AACCAAA/TTTGGTT	2	0.000797798
TGCG/CGCA	2	0.000797798
AAATAG/CTATTT	2	0.000797798
TTGTTTTT/AAAAACAA	2	0.000797798
AAACATC/GATGTTT	2	0.000797798
ACTAGAT/ATCTAGT	2	0.000797798
ACTCCG/CGGAGT	2	0.000797798
ACCCTAA/TTAGGGT	2	0.000797798
ATGTG/CACAT	2	0.000797798
CCTCCA/TGGAGG	2	0.000797798
GAGAAG/CTTCTC	2	0.000797798
ACACCA/TGGTGT	2	0.000797798
AAAAAAGA/TCTTTTTT	2	0.000797798
TTCGTC/GACGAA	2	0.000797798
TTCCAAC/GTTGGAA	2	0.000797798
AAATCA/TGATTT	2	0.000797798
TGTGT/ACACA	2	0.000797798
ACAAGG/CCTTGT	2	0.000797798
GGTTTTT/AAAAACC	2	0.000797798
GGGTTTT/AAAACCC	2	0.000797798
ACAAC/GTTGT	2	0.000797798
CTCAAA/TTTGAG	2	0.000797798
GAAATT/AATTTC	2	0.000797798
AGCCG/CGGCT	2	0.000797798
TTTCAGT/ACTGAAA	2	0.000797798
AAGAAGA/TCTTCTT	2	0.000797798
AAATTAAA/TTTAATTT	2	0.000797798
AATCCTG/CAGGATT	2	0.000797798
ACGC/GCGT	2	0.000797798
TTTTTGA/TCAAAAA	2	0.000797798
AATAT/ATATT	2	0.000797798
ACCCTAAT/ATTAGGGT	2	0.000797798
TTCTTTC/GAAAGAA	2	0.000797798
AACAA/TTGTT	2	0.000797798
TTGTGA/TCACAA	2	0.000797798
GCATGG/CCATGC	2	0.000797798
TTTAA/TTAAA	2	0.000797798
AAGCA/TGCTT	2	0.000797798
TGTGTT/AACACA	2	0.000797798
TACG/CGTA	2	0.000797798
ACCCA/TGGGT	2	0.000797798
TCACCA/TGGTGA	2	0.000797798
TTAGT/ACTAA	2	0.000797798
TCATTTT/AAAATGA	2	0.000797798
AGACAG/CTGTCT	2	0.000797798
GAGGG/CCCTC	2	0.000797798
AGAGCC/GGCTCT	2	0.000797798
CGACTC/GAGTCG	2	0.000797798
CAGT/ACTG	2	0.000797798
TATAG/CTATA	2	0.000797798
TGCT/AGCA	2	0.000797798
CACCA/TGGTG	2	0.000797798
ACTCTC/GAGAGT	2	0.000797798
AGGAAG/CTTCCT	2	0.000797798
CTTCAC/GTGAAG	2	0.000797798
ATTTGTA/TACAAAT	2	0.000797798
GGAGA/TCTCC	2	0.000797798
ATAGTGA/TCACTAT	2	0.000797798
TTTGTT/AACAAA	2	0.000797798
TATTTTA/TAAAATA	2	0.000797798
TCATCG/CGATGA	2	0.000797798
TTTTTTTA/TAAAAAAA	2	0.000797798
GTTTGT/ACAAAC	2	0.000797798
TTTCTCA/TGAGAAA	2	0.000797798
AGAAGC/GCTTCT	2	0.000797798
CACAA/TTGTG	2	0.000797798
CAATCA/TGATTG	2	0.000797798
GGAGAG/CTCTCC	2	0.000797798
GTTTA/TAAAC	2	0.000797798
AAAAACA/TGTTTTT	2	0.000797798
CAACAC/GTGTTG	2	0.000797798
ACCCTAT/ATAGGGT	2	0.000797798
CTCCAA/TTGGAG	2	0.000797798
TAAAT/ATTTA	2	0.000797798
GCCAA/TTGGC	2	0.000797798
TCTTCA/TGAAGA	2	0.000797798
TTTGTTTT/AAAACAAA	2	0.000797798
GAGGGA/TCCCTC	2	0.000797798
TTATGA/TCATAA	2	0.000797798
TTTTTTTG/CAAAAAAA	2	0.000797798
TACCAT/ATGGTA	2	0.000797798
CAACA/TGTTG	2	0.000797798
ACATG/CATGT	1	0.000398899
AAAAATG/CATTTTT	1	0.000398899
CTGGGT/ACCCAG	1	0.000398899
TGAAATC/GATTTCA	1	0.000398899
GTCGCT/AGCGAC	1	0.000398899
AAAAGGA/TCCTTTT	1	0.000398899
CTTTCAC/GTGAAAG	1	0.000398899
ATCTGTT/AACAGAT	1	0.000398899
TTAGG/CCTAA	1	0.000398899
TTAGTTAA/TTAACTAA	1	0.000398899
ACACAG/CTGTGT	1	0.000398899
AAGAAGG/CCTTCTT	1	0.000398899
TAATCA/TGATTA	1	0.000398899
GTAAGTT/AACTTAC	1	0.000398899
ACCCTA/TAGGGT	1	0.000398899
CTCCGA/TCGGAG	1	0.000398899
TCCCTT/AAGGGA	1	0.000398899
CATCTT/AAGATG	1	0.000398899
CCATCT/AGATGG	1	0.000398899
AAAAAGG/CCTTTTT	1	0.000398899
GGCAGT/ACTGCC	1	0.000398899
TGATGG/CCATCA	1	0.000398899
TCAGGT/ACCTGA	1	0.000398899
TTACCC/GGGTAA	1	0.000398899
AAGGA/TCCTT	1	0.000398899
AGACAGAG/CTCTGTCT	1	0.000398899
GGGGAA/TTCCCC	1	0.000398899
GGGCTCA/TGAGCCC	1	0.000398899
GGGTAT/ATACCC	1	0.000398899
AACTTTC/GAAAGTT	1	0.000398899
GTGAAA/TTTCAC	1	0.000398899
CCGCCAA/TTGGCGG	1	0.000398899
CGGCAA/TTGCCG	1	0.000398899
TAGTAAG/CTTACTA	1	0.000398899
CATCCT/AGGATG	1	0.000398899
CTTCTCTC/GAGAGAAG	1	0.000398899
ATTTCAA/TTGAAAT	1	0.000398899
ATGTGG/CCACAT	1	0.000398899
GCCCAA/TTGGGC	1	0.000398899
CAAATC/GATTTG	1	0.000398899
TGGTTA/TAACCA	1	0.000398899
TGTGTA/TACACA	1	0.000398899
TACC/GGTA	1	0.000398899
GCACCA/TGGTGC	1	0.000398899
ATTTTCT/AGAAAAT	1	0.000398899
GCGGTG/CACCGC	1	0.000398899
TGAGAA/TTCTCA	1	0.000398899
GTATAT/ATATAC	1	0.000398899
AGTAGC/GCTACT	1	0.000398899
GGATTG/CAATCC	1	0.000398899
CTCATT/AATGAG	1	0.000398899
AAGCAAGA/TCTTGCTT	1	0.000398899
GGTGTG/CACACC	1	0.000398899
TGCTTGA/TCAAGCA	1	0.000398899
CTCCTA/TAGGAG	1	0.000398899
GACGAG/CTCGTC	1	0.000398899
ATAAACC/GGTTTAT	1	0.000398899
GTCGGG/CCCGAC	1	0.000398899
TCGTT/AACGA	1	0.000398899
TGTGGG/CCCACA	1	0.000398899
TGATAG/CTATCA	1	0.000398899
TACTAT/ATAGTA	1	0.000398899
ATACAC/GTGTAT	1	0.000398899
TTACCA/TGGTAA	1	0.000398899
GTGGTC/GACCAC	1	0.000398899
AGGTGC/GCACCT	1	0.000398899
TTTCTTC/GAAGAAA	1	0.000398899
ATCATA/TATGAT	1	0.000398899
CTTCCTT/AAGGAAG	1	0.000398899
AAAGCA/TGCTTT	1	0.000398899
TTCCTTT/AAAGGAA	1	0.000398899
ACCAAAT/ATTTGGT	1	0.000398899
TGGG/CCCA	1	0.000398899
GGATGGT/ACCATCC	1	0.000398899
CTTGTT/AACAAG	1	0.000398899
TCGG/CCGA	1	0.000398899
CAAGAGC/GCTCTTG	1	0.000398899
AGCTA/TAGCT	1	0.000398899
CAGTCA/TGACTG	1	0.000398899
AATTAA/TTAATT	1	0.000398899
TGGACC/GGTCCA	1	0.000398899
AGTGTTT/AAACACT	1	0.000398899
ACGAAG/CTTCGT	1	0.000398899
AGTGGC/GCCACT	1	0.000398899
CATTT/AAATG	1	0.000398899
ACTGATG/CATCAGT	1	0.000398899
CAGTT/AACTG	1	0.000398899
CGATTTC/GAAATCG	1	0.000398899
GAGAGACA/TGTCTCTC	1	0.000398899
CGAGAT/ATCTCG	1	0.000398899
TTTATTC/GAATAAA	1	0.000398899
TTCTTTG/CAAAGAA	1	0.000398899
TTTGATT/AATCAAA	1	0.000398899
GGGATC/GATCCC	1	0.000398899
ACTCCA/TGGAGT	1	0.000398899
AAAAAAATA/TATTTTTTT	1	0.000398899
ATGCTTC/GAAGCAT	1	0.000398899
AAATCT/AGATTT	1	0.000398899
AAGCT/AGCTT	1	0.000398899
TTGTTC/GAACAA	1	0.000398899
TGCTGA/TCAGCA	1	0.000398899
AAAATCA/TGATTTT	1	0.000398899
TGACGA/TCGTCA	1	0.000398899
AAAGTG/CACTTT	1	0.000398899
CGAACGG/CCGTTCG	1	0.000398899
CCAACT/AGTTGG	1	0.000398899
CGAGAA/TTCTCG	1	0.000398899
TATACA/TGTATA	1	0.000398899
CAGC/GCTG	1	0.000398899
GAGCCC/GGGCTC	1	0.000398899
CCTAGA/TCTAGG	1	0.000398899
GAGAAA/TTTCTC	1	0.000398899
GAACACA/TGTGTTC	1	0.000398899
CAAGAAT/ATTCTTG	1	0.000398899
TGCACA/TGTGCA	1	0.000398899
GGAAGAT/ATCTTCC	1	0.000398899
TCTTGG/CCAAGA	1	0.000398899
CGACCGC/GCGGTCG	1	0.000398899
ACAGAT/ATCTGT	1	0.000398899
ATAATG/CATTAT	1	0.000398899
AAGTATG/CATACTT	1	0.000398899
GTCGGT/ACCGAC	1	0.000398899
GGATTT/AAATCC	1	0.000398899
ACCCAAAA/TTTTGGGT	1	0.000398899
TGTTTAA/TTAAACA	1	0.000398899
GTCATT/AATGAC	1	0.000398899
ATGGAA/TTCCAT	1	0.000398899
ATATTTG/CAAATAT	1	0.000398899
ACCGAG/CTCGGT	1	0.000398899
TTTGA/TCAAA	1	0.000398899
CTTGC/GCAAG	1	0.000398899
TTTCGA/TCGAAA	1	0.000398899
TGATGGA/TCCATCA	1	0.000398899
TCGGGT/ACCCGA	1	0.000398899
TTCTCT/AGAGAA	1	0.000398899
CATAAC/GTTATG	1	0.000398899
TGTTGAT/ATCAACA	1	0.000398899
ACATAT/ATATGT	1	0.000398899
CATCAA/TTGATG	1	0.000398899
CATGTT/AACATG	1	0.000398899
AGAGAGG/CCTCTCT	1	0.000398899
ATGCATA/TATGCAT	1	0.000398899
GTTTGC/GCAAAC	1	0.000398899
TGTTTTC/GAAAACA	1	0.000398899
GTATGGA/TCCATAC	1	0.000398899
TATGGG/CCCATA	1	0.000398899
TGCTC/GAGCA	1	0.000398899
CAGAAG/CTTCTG	1	0.000398899
GTAATA/TATTAC	1	0.000398899
GTGAATG/CATTCAC	1	0.000398899
GGTG/CACC	1	0.000398899
CAGTTT/AAACTG	1	0.000398899
GATTGT/ACAATC	1	0.000398899
GCAGTA/TACTGC	1	0.000398899
GCGGAGC/GCTCCGC	1	0.000398899
GCTTCA/TGAAGC	1	0.000398899
TCCATC/GATGGA	1	0.000398899
TTCAGAA/TTCTGAA	1	0.000398899
TGCTCAT/ATGAGCA	1	0.000398899
TTCAGGC/GCCTGAA	1	0.000398899
CAATCT/AGATTG	1	0.000398899
CGGGA/TCCCG	1	0.000398899
TCAATT/AATTGA	1	0.000398899
TGTGG/CCACA	1	0.000398899
CCGCCA/TGGCGG	1	0.000398899
TTTCAT/ATGAAA	1	0.000398899
CACTGT/ACAGTG	1	0.000398899
ACCTCA/TGAGGT	1	0.000398899
TTTTTATT/AATAAAAA	1	0.000398899
AACTCA/TGAGTT	1	0.000398899
CAACTC/GAGTTG	1	0.000398899
CCACAC/GTGTGG	1	0.000398899
GCAC/GTGC	1	0.000398899
GATTCA/TGAATC	1	0.000398899
GCATTTT/AAAATGC	1	0.000398899
ATGTT/AACAT	1	0.000398899
GAGAGAA/TTCTCTC	1	0.000398899
CTCTA/TAGAG	1	0.000398899
ATATAA/TTATAT	1	0.000398899
TGGAAC/GTTCCA	1	0.000398899
GACATT/AATGTC	1	0.000398899
GGAAAA/TTTTCC	1	0.000398899
AGAAATC/GATTTCT	1	0.000398899
CTTACGC/GCGTAAG	1	0.000398899
CTCTCTC/GAGAGAG	1	0.000398899
TTATAG/CTATAA	1	0.000398899
CCCAAA/TTTGGG	1	0.000398899
CCGTCA/TGACGG	1	0.000398899
TCATTC/GAATGA	1	0.000398899
AGAAAAGA/TCTTTTCT	1	0.000398899
GCGTAGC/GCTACGC	1	0.000398899
GGGACGA/TCGTCCC	1	0.000398899
TTTTTAAT/ATTAAAAA	1	0.000398899
TATCAACTTC/GAAGTTGATA	1	0.000398899
CTCACAT/ATGTGAG	1	0.000398899
CCCTGCA/TGCAGGG	1	0.000398899
CTATTTT/AAAATAG	1	0.000398899
GGCGGA/TCCGCC	1	0.000398899
AAAATCG/CGATTTT	1	0.000398899
GACCTT/AAGGTC	1	0.000398899
GTGCCG/CGGCAC	1	0.000398899
TTTGAA/TTCAAA	1	0.000398899
ACAGAGAG/CTCTCTGT	1	0.000398899
GAACAAA/TTTGTTC	1	0.000398899
TCTGC/GCAGA	1	0.000398899
CCAAGC/GCTTGG	1	0.000398899
TTTGGAT/ATCCAAA	1	0.000398899
GAAAAAAA/TTTTTTTC	1	0.000398899
GCCTGA/TCAGGC	1	0.000398899
ATAAC/GTTAT	1	0.000398899
CACGCA/TGCGTG	1	0.000398899
CTCAC/GTGAG	1	0.000398899
CCTTGCA/TGCAAGG	1	0.000398899
ATTGA/TCAAT	1	0.000398899
AAGAAC/GTTCTT	1	0.000398899
AGTAG/CTACT	1	0.000398899
CCCGAAA/TTTCGGG	1	0.000398899
ATGGTC/GACCAT	1	0.000398899
TGGAT/ATCCA	1	0.000398899
CTTCAAT/ATTGAAG	1	0.000398899
ATGATA/TATCAT	1	0.000398899
GATTTAA/TTAAATC	1	0.000398899
ATGACG/CGTCAT	1	0.000398899
TTTTTTTAA/TTAAAAAAA	1	0.000398899
GTATGG/CCATAC	1	0.000398899
TTTATAT/ATATAAA	1	0.000398899
CCTG/CAGG	1	0.000398899
CTCACT/AGTGAG	1	0.000398899
GAAATC/GATTTC	1	0.000398899
CTTGTTC/GAACAAG	1	0.000398899
GGGAGA/TCTCCC	1	0.000398899
TCATG/CATGA	1	0.000398899
TGATGGG/CCCATCA	1	0.000398899
CCAGAG/CTCTGG	1	0.000398899
TGTGAA/TTCACA	1	0.000398899
GTGAGA/TCTCAC	1	0.000398899
TGGGTG/CACCCA	1	0.000398899
TTGGAAC/GTTCCAA	1	0.000398899
AGGAAA/TTTCCT	1	0.000398899
GTGCTAT/ATAGCAC	1	0.000398899
CCGACT/AGTCGG	1	0.000398899
GGAT/ATCC	1	0.000398899
AGTC/GACT	1	0.000398899
TTTGG/CCAAA	1	0.000398899
CTCTTGA/TCAAGAG	1	0.000398899
GATGAGA/TCTCATC	1	0.000398899
TATTCG/CGAATA	1	0.000398899
GTTGTG/CACAAC	1	0.000398899
GAGTGG/CCACTC	1	0.000398899
TTGCT/AGCAA	1	0.000398899
CGAT/ATCG	1	0.000398899
TCCCAA/TTGGGA	1	0.000398899
TCCTTCT/AGAAGGA	1	0.000398899
AAAAATAA/TTATTTTT	1	0.000398899
AATTT/AAATT	1	0.000398899
GGTGAAT/ATTCACC	1	0.000398899
AATGAA/TTCATT	1	0.000398899
TATCTA/TAGATA	1	0.000398899
GTGTGA/TCACAC	1	0.000398899
CTTGA/TCAAG	1	0.000398899
TCTTTGC/GCAAAGA	1	0.000398899
CTCCCT/AGGGAG	1	0.000398899
ACAAAAAA/TTTTTTGT	1	0.000398899
ATACAAA/TTTGTAT	1	0.000398899
GTGAAGA/TCTTCAC	1	0.000398899
ATCAC/GTGAT	1	0.000398899
TCTGAG/CTCAGA	1	0.000398899
GTTTTGT/ACAAAAC	1	0.000398899
ATTTTCG/CGAAAAT	1	0.000398899
ACCC/GGGT	1	0.000398899
TCGAA/TTCGA	1	0.000398899
TTCTCAT/ATGAGAA	1	0.000398899
TGAAAT/ATTTCA	1	0.000398899
TTCTTA/TAAGAA	1	0.000398899
GGCGGT/ACCGCC	1	0.000398899
CGTTCGC/GCGAACG	1	0.000398899
GGTGTT/AACACC	1	0.000398899
TTTTGGT/ACCAAAA	1	0.000398899
TTTTGAG/CTCAAAA	1	0.000398899
TTAGTG/CACTAA	1	0.000398899
GCTTCC/GGAAGC	1	0.000398899
ACCCAT/ATGGGT	1	0.000398899
GGCAAC/GTTGCC	1	0.000398899
TCGTGT/ACACGA	1	0.000398899
AATATA/TATATT	1	0.000398899
ACAGCA/TGCTGT	1	0.000398899
TTAGC/GCTAA	1	0.000398899
ATTGG/CCAAT	1	0.000398899
ACACCC/GGGTGT	1	0.000398899
ACAAAGA/TCTTTGT	1	0.000398899
TTTGC/GCAAA	1	0.000398899
GCAAAAAATT/AATTTTTTGC	1	0.000398899
TTAATTT/AAATTAA	1	0.000398899
TTGAGA/TCTCAA	1	0.000398899
TCCATAT/ATATGGA	1	0.000398899
GCCTA/TAGGC	1	0.000398899
AATTAAA/TTTAATT	1	0.000398899
CTCTTCA/TGAAGAG	1	0.000398899
ACTAAT/ATTAGT	1	0.000398899
CATCTTC/GAAGATG	1	0.000398899
ATAAAAAA/TTTTTTAT	1	0.000398899
TTTCAG/CTGAAA	1	0.000398899
TATATAT/ATATATA	1	0.000398899
CACCTT/AAGGTG	1	0.000398899
TGAGGG/CCCTCA	1	0.000398899
TTGGG/CCCAA	1	0.000398899
GAATCAT/ATGATTC	1	0.000398899
CAAATTTT/AAAATTTG	1	0.000398899
CTACTG/CAGTAG	1	0.000398899
AACCAT/ATGGTT	1	0.000398899
GTCTCG/CGAGAC	1	0.000398899
GAACAT/ATGTTC	1	0.000398899
CAACTTTT/AAAAGTTG	1	0.000398899
AACCTTA/TAAGGTT	1	0.000398899
TCATTT/AAATGA	1	0.000398899
AAAGAAAA/TTTTCTTT	1	0.000398899
AACCCT/AGGGTT	1	0.000398899
GTAAGA/TCTTAC	1	0.000398899
AAAATCC/GGATTTT	1	0.000398899
TGCAAAT/ATTTGCA	1	0.000398899
ATCAA/TTGAT	1	0.000398899
AGTAAGA/TCTTACT	1	0.000398899
GATCTC/GAGATC	1	0.000398899
GGGAAA/TTTCCC	1	0.000398899
ACCTC/GAGGT	1	0.000398899
ATACAA/TTGTAT	1	0.000398899
GTTTCA/TGAAAC	1	0.000398899
AGTGG/CCACT	1	0.000398899
GTGGT/ACCAC	1	0.000398899
GACTTGG/CCAAGTC	1	0.000398899
AAAAATTA/TAATTTTT	1	0.000398899
TCAATC/GATTGA	1	0.000398899
TAGTC/GACTA	1	0.000398899
TCTGTAA/TTACAGA	1	0.000398899
AATTCC/GGAATT	1	0.000398899
AATGTG/CACATT	1	0.000398899
AGTCAAT/ATTGACT	1	0.000398899
GGTTGT/ACAACC	1	0.000398899
TGGCTG/CAGCCA	1	0.000398899
AGAGGG/CCCTCT	1	0.000398899
AGAATC/GATTCT	1	0.000398899
ATTCAC/GTGAAT	1	0.000398899
TTCCGA/TCGGAA	1	0.000398899
AAGCTC/GAGCTT	1	0.000398899
ACTCA/TGAGT	1	0.000398899
TCACAAC/GTTGTGA	1	0.000398899
GATTCG/CGAATC	1	0.000398899
CTTTTTTC/GAAAAAAG	1	0.000398899
TTCTATT/AATAGAA	1	0.000398899
ACGT/ACGT	1	0.000398899
CGCCAC/GTGGCG	1	0.000398899
TCACC/GGTGA	1	0.000398899
AAACG/CGTTT	1	0.000398899
TATTACA/TGTAATA	1	0.000398899
TTTTGCA/TGCAAAA	1	0.000398899
GGTTCA/TGAACC	1	0.000398899
TGCGG/CCGCA	1	0.000398899
GTTGGC/GCCAAC	1	0.000398899
TATTGT/ACAATA	1	0.000398899
CTTCTTA/TAAGAAG	1	0.000398899
TCCCT/AGGGA	1	0.000398899
GGATAG/CTATCC	1	0.000398899
CCGGAA/TTCCGG	1	0.000398899
AGTCAC/GTGACT	1	0.000398899
CATAA/TTATG	1	0.000398899
GAGAC/GTCTC	1	0.000398899
AATTGT/ACAATT	1	0.000398899
CTTTCC/GGAAAG	1	0.000398899
AAGAAGT/ACTTCTT	1	0.000398899
CTTCAT/ATGAAG	1	0.000398899
GTTTTA/TAAAAC	1	0.000398899
ACCACA/TGTGGT	1	0.000398899
GGGACC/GGTCCC	1	0.000398899
TTGGGT/ACCCAA	1	0.000398899
GCCCAC/GTGGGC	1	0.000398899
TATAA/TTATA	1	0.000398899
GTGGC/GCCAC	1	0.000398899
TTTTTGG/CCAAAAA	1	0.000398899
AAGAGAG/CTCTCTT	1	0.000398899
TCCATA/TATGGA	1	0.000398899
TGGTTG/CAACCA	1	0.000398899
GTTGAGA/TCTCAAC	1	0.000398899
CTCG/CGAG	1	0.000398899
ATTAGG/CCTAAT	1	0.000398899
TTGGAGG/CCTCCAA	1	0.000398899
TATGAGA/TCTCATA	1	0.000398899
GCTTGGA/TCCAAGC	1	0.000398899
AATGAGA/TCTCATT	1	0.000398899
TGAATT/AATTCA	1	0.000398899
GAAGAGA/TCTCTTC	1	0.000398899
ACATTT/AAATGT	1	0.000398899
CTTTTCT/AGAAAAG	1	0.000398899
AAATCTG/CAGATTT	1	0.000398899
ACTAAA/TTTAGT	1	0.000398899
AATCTGC/GCAGATT	1	0.000398899
CTGATA/TATCAG	1	0.000398899
CCCCGT/ACGGGG	1	0.000398899
TCATC/GATGA	1	0.000398899
TCACCCG/CGGGTGA	1	0.000398899
TTTCTTTTT/AAAAAGAAA	1	0.000398899
CTCAAAT/ATTTGAG	1	0.000398899
CTGATT/AATCAG	1	0.000398899
AACAAT/ATTGTT	1	0.000398899
TATATC/GATATA	1	0.000398899
CCTTA/TAAGG	1	0.000398899
CTATTCA/TGAATAG	1	0.000398899
TCAG/CTGA	1	0.000398899
CTATC/GATAG	1	0.000398899
TTGAAG/CTTCAA	1	0.000398899
AAAAAATA/TATTTTTT	1	0.000398899
GATACG/CGTATC	1	0.000398899
AAAACTGT/ACAGTTTT	1	0.000398899
GGGGA/TCCCC	1	0.000398899
GAGTT/AACTC	1	0.000398899
CGAAC/GTTCG	1	0.000398899
CATCAG/CTGATG	1	0.000398899
GGGTG/CACCC	1	0.000398899
TGGGAT/ATCCCA	1	0.000398899
ATTTGG/CCAAAT	1	0.000398899
TAAATC/GATTTA	1	0.000398899
AAACTTT/AAAGTTT	1	0.000398899
ACTAC/GTAGT	1	0.000398899
CTATTA/TAATAG	1	0.000398899
TTCAGTT/AACTGAA	1	0.000398899
TTGCTGT/ACAGCAA	1	0.000398899
CATGTG/CACATG	1	0.000398899
AGAGGAG/CTCCTCT	1	0.000398899
TGGAAG/CTTCCA	1	0.000398899
CCGATA/TATCGG	1	0.000398899
TGGA/TCCA	1	0.000398899
CTTTGCT/AGCAAAG	1	0.000398899
GAGAAGG/CCTTCTC	1	0.000398899
AAAATCAA/TTGATTTT	1	0.000398899
CCCTAAC/GTTAGGG	1	0.000398899
ATGTGC/GCACAT	1	0.000398899
GCCTC/GAGGC	1	0.000398899
CCCCA/TGGGG	1	0.000398899
TACTGA/TCAGTA	1	0.000398899
TTATTG/CAATAA	1	0.000398899
AAACCA/TGGTTT	1	0.000398899
TCTTCAA/TTGAAGA	1	0.000398899
CTGTTG/CAACAG	1	0.000398899
CCCAT/ATGGG	1	0.000398899
ATGGAAGC/GCTTCCAT	1	0.000398899
AATTAAAA/TTTTAATT	1	0.000398899
GTTGCT/AGCAAC	1	0.000398899
GCGAC/GTCGC	1	0.000398899
CTTTTCC/GGAAAAG	1	0.000398899
TCACAAA/TTTGTGA	1	0.000398899
ATTTGTC/GACAAAT	1	0.000398899
CTCACC/GGTGAG	1	0.000398899
GTAGAAA/TTTCTAC	1	0.000398899
ACGGTA/TACCGT	1	0.000398899
TACCCA/TGGGTA	1	0.000398899
ACTCCC/GGGAGT	1	0.000398899
GAGGAT/ATCCTC	1	0.000398899
TCACAT/ATGTGA	1	0.000398899
GGAGGT/ACCTCC	1	0.000398899
TAAAGT/ACTTTA	1	0.000398899
CCATCC/GGATGG	1	0.000398899
GAGCC/GGCTC	1	0.000398899
AAAACAAAAA/TTTTTGTTTT	1	0.000398899
TCATTA/TAATGA	1	0.000398899
TGGTCG/CGACCA	1	0.000398899
AAAGAG/CTCTTT	1	0.000398899
GCGTTT/AAACGC	1	0.000398899
ATTTTTC/GAAAAAT	1	0.000398899
GATTCC/GGAATC	1	0.000398899
ACTCCTC/GAGGAGT	1	0.000398899
TACCA/TGGTA	1	0.000398899
GGCGGG/CCCGCC	1	0.000398899
CCGTCC/GGACGG	1	0.000398899
AGTCCA/TGGACT	1	0.000398899
TTTGGA/TCCAAA	1	0.000398899
TACT/AGTA	1	0.000398899
TGCATG/CATGCA	1	0.000398899
CGGTA/TACCG	1	0.000398899
GTTGCAA/TTGCAAC	1	0.000398899
CCAGC/GCTGG	1	0.000398899
TGGTAG/CTACCA	1	0.000398899
AGTTACA/TGTAACT	1	0.000398899
AGCCC/GGGCT	1	0.000398899
CTTTTTC/GAAAAAG	1	0.000398899
TTTGAAG/CTTCAAA	1	0.000398899
GAACGGC/GCCGTTC	1	0.000398899
AAGGATA/TATCCTT	1	0.000398899
AGTGTG/CACACT	1	0.000398899
AAAAATTAA/TTAATTTTT	1	0.000398899
TATTTC/GAAATA	1	0.000398899
TCTTCG/CGAAGA	1	0.000398899
TAATTAT/ATAATTA	1	0.000398899
ACATCA/TGATGT	1	0.000398899
ATCTTG/CAAGAT	1	0.000398899
TTTGAT/ATCAAA	1	0.000398899
CGACC/GGTCG	1	0.000398899
ATACATT/AATGTAT	1	0.000398899
AACGAA/TTCGTT	1	0.000398899
ACCCTC/GAGGGT	1	0.000398899
GCGGGG/CCCCGC	1	0.000398899
total_above	total_above	total_above
908	250690	100

## Sheet: EST SSR motif
Grouped_Motif	Total	Percentage
CT/AG	4155	26.519
GA/TC	3970	25.3383
AT/AT	948	6.05055
TA/TA	755	4.81874
GAA/TTC	712	4.54429
TG/CA	619	3.95073
GT/AC	590	3.76564
AGA/TCT	571	3.64437
AAG/CTT	482	3.07633
GAG/CTC	243	1.55093
TCC/GGA	207	1.32116
TCA/TGA	161	1.02757
AGG/CCT	147	0.938218
GTG/CAC	134	0.855246
ATC/GAT	133	0.848864
GCA/TGC	120	0.765892
AGC/GCT	112	0.714833
TGG/CCA	112	0.714833
CTG/CAG	107	0.682921
CCG/CGG	105	0.670156
CAA/TTG	104	0.663773
ATT/AAT	99	0.631861
GTC/GAC	95	0.606331
GGT/ACC	94	0.599949
CAT/ATG	88	0.561654
GGC/GCC	87	0.555272
AAC/GTT	80	0.510595
TAA/TTA	77	0.491448
TCG/CGA	59	0.376564
CGC/GCG	54	0.344652
TGT/ACA	54	0.344652
CGT/ACG	35	0.223385
ATA/TAT	28	0.178708
TAC/GTA	20	0.127649
ATTT/AAAT	17	0.108501
GAAA/TTTC	17	0.108501
AGT/ACT	15	0.0957365
GC/GC	15	0.0957365
CTA/TAG	14	0.0893541
TAAA/TTTA	11	0.0702068
CG/CG	9	0.0574419
AAGA/TCTT	9	0.0574419
AAAG/CTTT	9	0.0574419
GATA/TATC	8	0.0510595
TTCT/AGAA	7	0.044677
AACTCA/TGAGTT	5	0.0319122
AGCT/AGCT	4	0.0255297
AAGG/CCTT	4	0.0255297
TCTA/TAGA	4	0.0255297
CTGGG/CCCAG	4	0.0255297
GAAGA/TCTTC	3	0.0191473
CCTTGT/ACAAGG	3	0.0191473
ATGT/ACAT	3	0.0191473
TCCTTG/CAAGGA	3	0.0191473
TTTG/CAAA	3	0.0191473
AATT/AATT	3	0.0191473
ATAC/GTAT	3	0.0191473
CAAGAA/TTCTTG	3	0.0191473
CTTCT/AGAAG	3	0.0191473
CTAG/CTAG	3	0.0191473
AATC/GATT	2	0.0127649
GACTGT/ACAGTC	2	0.0127649
CAGA/TCTG	2	0.0127649
GAGT/ACTC	2	0.0127649
TTTAT/ATAAA	2	0.0127649
TCCTCT/AGAGGA	2	0.0127649
AGAT/ATCT	2	0.0127649
GAAATT/AATTTC	2	0.0127649
AATCA/TGATT	2	0.0127649
TCTCT/AGAGA	2	0.0127649
TCACT/AGTGA	2	0.0127649
TGAGGA/TCCTCA	2	0.0127649
TTAT/ATAA	2	0.0127649
GAGAA/TTCTC	2	0.0127649
GTTCT/AGAAC	2	0.0127649
GAATT/AATTC	2	0.0127649
AGGA/TCCT	2	0.0127649
TGATTT/AAATCA	2	0.0127649
AATA/TATT	2	0.0127649
GGAA/TTCC	2	0.0127649
AAAC/GTTT	2	0.0127649
TGGATT/AATCCA	2	0.0127649
GGATGG/CCATCC	2	0.0127649
CATT/AATG	2	0.0127649
AAAAAAT/ATTTTTT	2	0.0127649
CTCC/GGAG	1	0.00638244
GCTGTG/CACAGC	1	0.00638244
GTTAT/ATAAC	1	0.00638244
TTGCTG/CAGCAA	1	0.00638244
TAGCAG/CTGCTA	1	0.00638244
CCTCAG/CTGAGG	1	0.00638244
TCGA/TCGA	1	0.00638244
TTCTGG/CCAGAA	1	0.00638244
AAGATG/CATCTT	1	0.00638244
AGGT/ACCT	1	0.00638244
AAGGA/TCCTT	1	0.00638244
GAGGA/TCCTC	1	0.00638244
CGACCA/TGGTCG	1	0.00638244
GATC/GATC	1	0.00638244
CTCA/TGAG	1	0.00638244
GAAAAAAA/TTTTTTTC	1	0.00638244
ACACAT/ATGTGT	1	0.00638244
TGTC/GACA	1	0.00638244
AACAG/CTGTT	1	0.00638244
GTTC/GAAC	1	0.00638244
ATGCTG/CAGCAT	1	0.00638244
CTCTCTA/TAGAGAG	1	0.00638244
CTTTT/AAAAG	1	0.00638244
TCGGGC/GCCCGA	1	0.00638244
TCTCC/GGAGA	1	0.00638244
CTGCCGCAC/GTGCGGCAG	1	0.00638244
TTTTTTA/TAAAAAA	1	0.00638244
ATCGGA/TCCGAT	1	0.00638244
GGTGGC/GCCACC	1	0.00638244
AGTG/CACT	1	0.00638244
GAGAG/CTCTC	1	0.00638244
ACAGATA/TATCTGT	1	0.00638244
TTGAA/TTCAA	1	0.00638244
GGTTGA/TCAACC	1	0.00638244
ACATAC/GTATGT	1	0.00638244
TCCAAA/TTTGGA	1	0.00638244
CGTCTC/GAGACG	1	0.00638244
CAAAA/TTTTG	1	0.00638244
TGGTGC/GCACCA	1	0.00638244
GGCGGA/TCCGCC	1	0.00638244
GAGGAA/TTCCTC	1	0.00638244
GTGGTC/GACCAC	1	0.00638244
GGGAAA/TTTCCC	1	0.00638244
TCTGTTA/TAACAGA	1	0.00638244
CCTCAC/GTGAGG	1	0.00638244
TTGG/CCAA	1	0.00638244
TGAGTGT/ACACTCA	1	0.00638244
TCGGGT/ACCCGA	1	0.00638244
GGTGAA/TTCACC	1	0.00638244
GAGGAC/GTCCTC	1	0.00638244
AAAAAT/ATTTTT	1	0.00638244
TTGGAA/TTCCAA	1	0.00638244
AGAC/GTCT	1	0.00638244
TTTCT/AGAAA	1	0.00638244
GGATT/AATCC	1	0.00638244
TTATTTT/AAAATAA	1	0.00638244
ATATAC/GTATAT	1	0.00638244
CAATTC/GAATTG	1	0.00638244
TCATCC/GGATGA	1	0.00638244
CTCATT/AATGAG	1	0.00638244
CCAAT/ATTGG	1	0.00638244
GAAGGT/ACCTTC	1	0.00638244
AAGCAG/CTGCTT	1	0.00638244
TAGC/GCTA	1	0.00638244
GTGGA/TCCAC	1	0.00638244
CTCCAA/TTGGAG	1	0.00638244
CAGT/ACTG	1	0.00638244
TCACAT/ATGTGA	1	0.00638244
AACACTC/GAGTGTT	1	0.00638244
TCAGAT/ATCTGA	1	0.00638244
AAGAG/CTCTT	1	0.00638244
GATTTAA/TTAAATC	1	0.00638244
ATTA/TAAT	1	0.00638244
TGCTGT/ACAGCA	1	0.00638244
AATCCG/CGGATT	1	0.00638244
TCCATC/GATGGA	1	0.00638244
CGGGTT/AACCCG	1	0.00638244
TACA/TGTA	1	0.00638244
CGATCC/GGATCG	1	0.00638244
total_above	total_above	total_above
164	15668	100
