# Supplementary material for: Genomic and transcriptomic sequencing of Rosa hybrida provides microsatellite markers for breeding, flower trait improvement and taxonomy studies
Source: BMC Plant Biol. 2018 Jun 15;18:119. doi: 10.1186/s12870-018-1322-5 (PMC6003205; doi:10.1186/s12870-018-1322-5)
Supplement: Supplementary file 3 — The sequences of total EST- SSR primers were demonstrated in Additional file 3. (XLSX 13308 kb) [file 12870_2018_1322_MOESM3_ESM.xlsx]

## Sheet: Sheet2
MarkerID	PRIMER_LEFT_SEQUENCE	PRIMER_LEFT_TM	PRIMER_RIGHT_SEQUENCE	PRIMER_RIGHT_TM	LEFT_PRIMER_POS	RIGHT_PRIMER_POS	PRODUCT_SIZE	Motif	Repetition
Geno-MK1	TGGGTTTTCTCACTTCTTCTGC	60.773	TGAGGCAAATCCCATCTTTC	60.014	640	834	195	AG	6
Geno-MK10	GACGAAGTTAGGGGTGGTCA	59.966	ATTAAACCGAGCGCGTACAT	59.636	130	398	269	GA	8
Geno-MK100	TTAACGCACGTAGCATGAGC	60.044	CCACAAACCCCAGACCTAGA	59.959	143	283	141	TC	15
Geno-MK1000	AGCTTGGGGATAGCCAGATT	60.06	TGTGGAAGTTACTGTTCATGGT	57.113	103	370	268	AT	5
Geno-MK10000	TGCATCTTCCTCTTGTCTTCC	59.42	GGCTGCTGATCAACTGTGAA	59.992	102	351	250	CA	8
Geno-MK100000	TTGGATACCAGCCCCTAATG	59.778	ACGGTTGGGTTGTTGTTTGT	60.171	45	376	332	TA	5
Geno-MK100001	CCTTTGTACGCTCCCCATT	59.94	CCGCCTCAAATCTCCAATAA	60.031	105	355	251	CT	7
Geno-MK100002	AGTCTCCGTTGGTTGGTTTG	60.005	TTCTGTCGACCCCATAGAGG	60.065	46	306	261	AT	14
Geno-MK100003	AAGTCCAGGCCCAAGAAGAT	60.074	AGCCTCACAGTCTCCGTCAT	59.866	70	250	181	CT	10
Geno-MK100004	CCATCAGACCCAAAGTCTCC	59.505	CGATGCACGTGTTCAGTTTT	59.764	14	186	173	TCT	5
Geno-MK100005	TTTGCAACACCTTGCCATTA	60.111	CATCATAAGGGGCAGAAGGA	60.029	1479	1631	153	GAA	5
Geno-MK100006	TCCCCTCTTGTTTTCACAGC	60.232	TTATTCGCCCGAAACACTTC	60.074	72	240	169	TC	5
Geno-MK100007	AAAGAATGATCGGCAAAAGG	59.158	GGTTTCACGGCAAATTCCTA	59.938	167	409	243	ATAC	6
Geno-MK100008	GCGACCAAACCAACCAATAC	60.235	CCGAAGCATTTTGGGATAAA	59.901	48	289	242	CT	18
Geno-MK100009	TCGAACTTTTCAATGCACCA	60.234	TGCACAAAATGTATGGAGTACG	58.632	86	317	232	AT	6
Geno-MK10001	TAAGGTGGGAGACGAACCAC	59.966	CTTGGTGGTGCAAGTGAGAA	59.873	179	390	212	CT	6
Geno-MK100010	TCTCTTCAAATTCACAACTCTACCC	60.05	GCCAAATTCCTTCAACTGCT	59.316	46	250	205	AG	13
Geno-MK100011	CAGTGGGATTGTTGTCATCG	59.96	GAATTATGGCGGGATTGCTA	59.892	573	743	171	CT	5
Geno-MK100012	TCCCGCCATAATTCACTCTC	60.036	AACCCCAACACTGCAAATTC	59.836	642	782	141	CT	8
Geno-MK100013	ATATGTGGAACGCGGAAATC	59.791	AAAGCTCGCCTCCTTTTAGC	60.116	128	500	373	TC	5
Geno-MK100014	TGCATGTGTGGAAGACCAAT	59.967	AGATTAGGGCGCTGTCAAAA	59.845	479	731	253	GT	6
Geno-MK100015	GGAAAACCCTGAAGCTAGGC	60.208	ATGGACCGTAAGTGGGAGTG	59.844	430	794	365	TA	9
Geno-MK100016	AGTGTCCGACGAGCTTAATGA	59.89	GATATATGCAAACGCCCACA	59.405	266	508	243	TA	6
Geno-MK100017	CCACAATCATCATCCTTCTCC	59.351	AAGGACGCAGACTCTTGGAA	59.989	6	172	167	ACC	6
Geno-MK100018	CGAGTTAAAGCGACGAGTCC	60.015	GAGCTTCCATGGCGATTTAG	59.807	402	569	168	TC	8
Geno-MK100019	GATCGGATACGTGGATACGG	60.177	TCGGTGAATATGTTGGCTTCT	59.583	122	306	185	TA	6
Geno-MK10002	TCCCAGCTACCCAATTCAAG	60.066	CAAAAGGCTAACGGTTCTCG	59.876	19	365	347	TC	5
Geno-MK100020	TCAAAGTGAGCGAAGGGATT	59.813	CGTGCATCTTATGTGTGTCG	58.731	362	628	267	AT	5
Geno-MK100021	GCCCAACTCTTTCTCTGTGG	59.844	AATCGCACAGCTCCTCTCTC	59.709	726	994	269	GA	6
Geno-MK100022	CAAAGCCTTGGAAGCAAAAC	59.861	ATCTGGGCATGGCTTAGAGA	59.797	6	379	374	AT	9
Geno-MK100023	ACCAGTGGACGAACTGAACC	60.009	GAGCTCCGCTCTGGATAAAA	59.551	502	733	232	AC	6
Geno-MK100024	TGCAGTTCATACCCAAGCAA	60.257	AACACTTGAACTAGCCTGCACA	59.98	108	335	228	TG	7
Geno-MK100025	GCAGGCTAGTTCAAGTGTTCG	60.067	ATGTGGTTTTGGGTGGGTAA	59.948	317	620	304	AT	7
Geno-MK100026	ATATTGCCAACCAACCCAAA	60.053	ATCAGGCCATCATCGACTTC	60.042	496	882	387	TC	13
Geno-MK100027	AACACAAAGCATAGGCGGTAA	59.661	TTCTTCTTGCCCCTTCTTGA	59.926	452	614	163	AG	6
Geno-MK100028	TCATTGTTACCCAACAGCAGA	59.184	TTCCATCTATGCCCCTTCTT	58.597	77	446	370	AT	9
Geno-MK100029	TCAATCAAGAAAGCCTCAACTG	59.494	AAGGTGAAATTCGCTCCAGA	59.813	50	441	392	AT	5
Geno-MK10003	TCCCAGCTACCCAATTCAAG	60.066	CGCCGTTAAAGTGAATCCAT	59.96	1	398	398	CT	6
Geno-MK100030	AACTTGGATTGGCCTCTGAA	59.67	TGCGCTTCAAGAAGAGAGTG	59.465	94	316	223	TA	5
Geno-MK100031	TGCTACTGCTGCCAAGAAAA	59.752	ACACCCTAAGGCATTTCCAA	59.429	412	577	166	GA	7
Geno-MK100032	AGGCGAGAGACGAACCACTA	60.012	GAAGGATCCGGGTCTGAAA	59.995	212	332	121	TC	5
Geno-MK100033	CCCACTCACATTTTCACCAA	59.389	CCCAAGTCCCAACAAAGAAA	59.942	168	534	367	GT	5
Geno-MK100034	TGAGGCCCATCTAGTGTGTG	59.701	CCCAAGTCCCAACAAAGAAA	59.942	382	534	153	AT	6
Geno-MK100035	ATCGACCAAAACGAAACCTG	59.971	GGACCACAATTAATGCCAAA	58.335	202	560	359	CA	6
Geno-MK100036	TGCATGTTTCTTTTCACGTAGC	60.305	TGGTCAAGATGAGGATATGCAA	60.469	148	301	154	CA	6
Geno-MK100037	GGATATGCGATCGAAAAGTGA	60.052	CAACACTGCAATCGATGCTT	59.871	119	322	204	TG	7
Geno-MK100038	AAGTCCCCAGAAGTGAACGA	59.697	TGGACGTAGTCTCCCGCTAA	60.786	84	415	332	TC	17
Geno-MK100039	AAGTCCCCAGAAGTGAACGA	59.697	GCAATGCCCAAACACACATA	60.388	50	415	366	TA	16
Geno-MK10004	CGAGAACCGTTAGCCTTTTG	59.876	ACCATCAAAACCTCGTCGTC	59.973	172	364	193	CT	6
Geno-MK100040	TCTACCTCAGATGTCCGTCTTG	59.353	GAATTTTCACCCGAGCATGT	59.939	453	848	396	TC	13
Geno-MK100041	CTAGCAAACGCATCGTGAAA	60.014	GAAGGAGGATTGAGGGAGATG	60.022	238	635	398	CCT	5
Geno-MK100042	ATGTTGGATCTCTGCCCACT	59.535	GCTTCATTGCTTTCCAGGTC	59.82	115	423	309	TC	13
Geno-MK100043	ATTGACCCAAAGCACCAAAA	60.344	GAGGTAATCGGATCCAGCAG	59.653	60	437	378	TC	7
Geno-MK100044	CAGCGAAACATTGGAACAGA	59.84	CTGCAACAACTACCGGTGAA	59.758	352	751	400	AGC	5
Geno-MK100045	CATTGGAACAGAAAGCAGCA	59.988	CTGCAACAACTACCGGTGAA	59.758	360	751	392	ATA	9
Geno-MK100046	ATCAACATGCCAAACTGCAA	60.119	GGAAGCCATTGGGTAGGTCT	60.328	32	192	161	ATA	8
Geno-MK100047	GGTTTTCGTCGGTACGTGAT	59.859	CATTGTGCTAGGGATGATGG	58.95	970	1252	283	AT	11
Geno-MK100048	GTGAGAGGTGCAACAACGAG	59.467	GCCTTTGCTGGGTTTCAATA	60.074	55	278	224	GA	9
Geno-MK100049	AGGAGGGTTCGGTTTCTGAT	59.935	CAAAGAACAAAGGTGGCCATA	59.982	64	405	342	CCT	8
Geno-MK10005	AAATGTGATGGGTTGGAGACA	60.225	AGAAAGCCAAACGGCATAAA	59.72	151	374	224	TA	5
Geno-MK100050	GGAGGGCTTGGAGTCATACA	60.073	CTTCTCCGATTTCCACCAAA	60.044	591	949	359	AT	12
Geno-MK100051	TTTTAAGGCCTCGGATTTGA	59.655	TCTATGCATGGCCAACTGAC	59.679	118	349	232	TG	8
Geno-MK100052	TTTGCGCTCTGTTAGGGTTT	59.883	ATCCACCAGCACCCTCTTTA	59.55	98	421	324	CT	10
Geno-MK100053	TGCACTCACAGAAGGTTTGG	59.873	ATCCCTCCATTTGATTGCTG	59.894	52	379	328	TC	9
Geno-MK100054	CGCATGCTCAAAAGAGACTG	59.74	AAGCTTGGGCACCTAGCAC	60.412	442	796	355	AG	8
Geno-MK100055	TCACCGTATGATCTCCCACA	59.918	AACACTCTCTGGTTCTTGATCTTG	58.966	877	1225	349	CT	6
Geno-MK100056	CACCAGGCCTTTTAGGTTCA	60.103	CTTGGCGTGATCCTCTTTGT	60.255	199	531	333	AAAT	6
Geno-MK100057	CCTCACTTTTCAAGTTTAAGGAGGT	60.403	TAATGGTGATTAGGCGCACA	60.096	363	678	316	TG	9
Geno-MK100058	AAACTGCCAAACAGGAAAGC	59.359	CCAGTGTTCCTTGTCCTTCA	58.695	88	271	184	AGA	5
Geno-MK100059	TCTCTCTCTCTCTCTCTCTCTCTCC	58.428	GGCTTTGGTGAAACTTCTGC	59.859	21	393	373	CT	10
Geno-MK10006	ATCTAGAAGGCCCAGCACAT	58.769	AAACCGACCGTTGGATAAGA	59.429	477	843	367	TG	9
Geno-MK100060	GGCTCTGAATTTTGATCTTCC	57.861	AAACCTTTGTGGCATCGAAC	59.978	138	515	378	TC	5
Geno-MK100061	TTTTCTCTGTCACCGCCTCT	59.989	TCATCAACCCAATGCAATTC	59.33	169	558	390	TC	32
Geno-MK100062	GTGGAAACTGGTGAGGGAAA	59.943	TGGGGAGCACTCTACCACAT	60.533	153	350	198	TGG	5
Geno-MK100063	GTCCAAGTTCATGGCCACTT	59.973	CAGGGACCATCGTGATTAAAA	59.809	385	566	182	AT	6
Geno-MK100064	AGCTCTGGAGGGAGGGTTG	61.731	GAGCGTACAAGGCCACACTA	58.952	241	513	273	AT	5
Geno-MK100065	TCCTCTGAACTTTGGGGCTA	59.807	AAGGGGTTTCAGCGTTATGA	59.569	360	650	291	TC	11
Geno-MK100066	CTCCCTCGCTTCTTCTTCCT	60.088	CACCGCAACCAAACATGATA	60.379	129	483	355	TGT	11
Geno-MK100067	AACAGAAATGCTGCCATCG	59.814	CCAGCATCACGCTCAATAAA	59.833	420	673	254	TA	13
Geno-MK100068	CTTCACCAAACCCCATCAGT	59.82	CAGCCCTTTCGTTCTTTGAG	59.986	16	241	226	TC	6
Geno-MK100069	CCAATTGCTTCGGCTTTATC	59.682	GGGCCATTTTCGTCATTTTA	59.773	142	453	312	TC	15
Geno-MK10007	AGCACCCACTATTGCTTTGG	60.132	GGTGATGGTGACAGTGGTGA	60.44	151	396	246	TC	5
Geno-MK100070	GCAGAAAAGGCTGATTCGTC	59.962	TGAAAATGTGGTCGAAAACG	59.561	19	268	250	AT	7
Geno-MK100071	GGAAAGTGGTCGAAAACAGG	59.569	AATTTGGCAGAAGCCAATGA	60.585	87	329	243	TA	9
Geno-MK100072	GGGTGGGGTGGTGATAAAA	60.423	GATGGGCCTTATGCTCAAGT	59.154	59	426	368	CT	11
Geno-MK100073	CAAAATCTACACCGAGAGAGGAA	59.77	AGAGCTTTTGGCGAGAGACA	60.277	36	394	359	AAAC	5
Geno-MK100074	CTCCTTGTCGGGAAAGAAAA	59.284	TAGGCGCTAGCATCAAATCA	59.567	331	656	326	TA	6
Geno-MK100075	AATTCTTGCAGCCAACAACC	60.118	GCCATCTTGCGAATTTGAGT	60.221	62	357	296	TC	5
Geno-MK100076	CAACTCGTCCTTTGCTGGA	59.968	CATCGTCTGGGTTTCTGGTT	59.966	129	263	135	AG	11
Geno-MK100077	GCCGATAAATGCACGATCTC	60.583	ACACGAATGGCCAACTCACT	60.577	43	398	356	GA	8
Geno-MK100078	ACCTCCAAATCGTTGTCGTC	59.973	GCAAATCCATCCAATCCAAC	60.141	780	1018	239	AT	5
Geno-MK100079	GTTGGGATGTTTCCCACCTT	60.979	TTGGGAGGTCTGAAAAGACG	60.224	692	929	238	GA	5
Geno-MK10008	GTTGACGTGGCAATTCTTCC	60.504	GGATGGAGCTCATGGATTGT	59.893	992	1367	376	TC	5
Geno-MK100080	ACCCCGACCCAATATCAGTA	59.126	GAGGAGTTTGTGGTGGATGG	60.363	94	357	264	CT	5
Geno-MK100081	TCTCCCCTCTCTCTCTGCAA	60.214	GAGGAGTTTGTGGTGGATGG	60.363	193	357	165	TTC	7
Geno-MK100082	TCTCCCCTCTCTCTCTGCAA	60.214	TGAATTTCTGACCCCTACCC	58.836	193	559	367	TG	5
Geno-MK100083	AGATTCATGCCCTCCCATCT	60.822	GCACTGAACCGAATTGATGA	59.654	345	607	263	CTT	7
Geno-MK100084	TTCAATATTAACGCGCCCTAC	59.145	GAAAAGAGGATGGCCAATGA	60.014	38	365	328	TA	11
Geno-MK100085	CAGAGAGTGAGGACCGGAAG	59.978	ATTCATCCGCAAAATCGAAG	60.038	127	403	277	AG	8
Geno-MK100086	ATGGTGAATTGGGTGATGGT	59.91	GGTTCTGCTCAGTGCCTCAT	60.418	39	339	301	TAA	6
Geno-MK100087	CATGGATGGGGAAGAGCTTA	60.029	TGATGCAATGAACTGGGAAG	59.648	135	351	217	AT	5
Geno-MK100088	AAGGCTATGTTCCAAACGTACTG	59.61	GGCAAAAGCAACCTGAAGAC	59.859	142	370	229	TC	5
Geno-MK100089	AGTTCCGACTGCTGAATTGG	60.255	TTTGCTGGTTTGTGCTTCTG	60.027	83	480	398	TG	5
Geno-MK10009	AGGAGAGAGGAGCTGTGCTG	59.883	AAAAGAATCAAACCGCGATG	60.074	1467	1803	337	AG	5
Geno-MK100090	TGTGTGTGTGGGTGTCTGTG	60.088	TTTGCTGGTTTGTGCTTCTG	60.027	330	480	151	TG	6
Geno-MK100091	TGTCCGCCAAGAAAGAAACT	59.853	GGAGCGCACACACATTAGAA	59.871	192	550	359	TC	5
Geno-MK100092	CCAATGGACCACATTTGTTT	58.173	AATAGGTACTGGATCACTTGCAC	57.33	891	1167	277	AT	15
Geno-MK100093	GAGTACGAGCCGACGATGAC	60.833	AACAATGCCGCACTCTCTCT	60.02	63	263	201	GA	7
Geno-MK100094	ATCGCCAATCATCACACAGA	60.08	TGAGCATGATTACCCCTATTGTC	60.218	132	484	353	AT	8
Geno-MK100095	ACTTCGATTCGCCTTTGTGT	59.74	CCTCTCTCTTTCCAGCACGA	60.668	949	1282	334	GA	10
Geno-MK100096	CACGTGTGCAAATCCAATAA	58.046	GGTAGCTGTACTGGCCCTCTT	59.787	493	807	315	TG	6
Geno-MK100097	AACGTGTGGTGCAACTGATT	59.064	ACTATTTCCCGGCCTTCTTC	59.554	579	936	358	GA	5
Geno-MK100098	CGCCGGTGAAGATAAAGAAG	59.839	GCATCGCCGGGTAGTAGTAG	59.752	72	462	391	GAA	8
Geno-MK100099	TGCTGCAGTGACACGAAAA	60.172	GGCTGACGTCCTTTGATCTG	60.801	127	275	149	AC	6
Geno-MK1001	CCCCTAACCACCAAGAACAA	59.824	CCCCAACTCTTCAATCTCCA	60.042	74	348	275	AG	5
Geno-MK10010	AGCGCAAGTTGAGGCTTATG	60.543	GACGTCAAACTGCTGGTCAA	59.88	54	325	272	TTG	7
Geno-MK100100	TCCACCCATGAACTTAGAGAGA	58.789	TCATGATATTGTCGGCTGGA	60.033	0	302	303	TC	5
Geno-MK100101	CCGTATTGACAGGTAATGATGC	59.365	CCATGATGCATGAACCCTAA	59.35	469	704	236	AT	8
Geno-MK100102	GTTTGGGATTGGTCAAGTGC	60.362	CCCCTCCAAAAGTAACCACA	59.824	138	384	247	AT	5
Geno-MK100103	GCTTCTGTTTGTGGGCAGTT	60.299	GAGGTAGGCAGACACCATCC	59.535	384	715	332	TC	9
Geno-MK100104	AGTGACTCCGAAGTTAGGTACATT	57.521	GAAGAAGAACGACGCCAGAG	60.134	126	512	387	TC	5
Geno-MK100105	CCAATCAAAGTCGACCCAAT	59.79	CCGTTCAAGCCTAGCAAACT	59.517	806	1184	379	GA	11
Geno-MK100106	TAAAGCATGATTGCCTGTCG	59.833	CCAGCCACAAAATGGGATAC	60.192	468	697	230	AAT	5
Geno-MK100107	ATTTGGGACAAAATCGACCA	60.17	TGGAAGGCTAGAAGGCAGAA	60.088	149	300	152	TA	5
Geno-MK100108	AGCTTGGGATGTTTTGAGGA	59.67	AATTGGCAGGTCGAACAATC	59.939	47	257	211	GA	5
Geno-MK100109	GAGAAGTGGAGGAGGCGAGT	60.932	TGTGGCCGGTAAGTTTTCAT	60.365	540	670	131	GA	5
Geno-MK10011	AGACACCCAAGCCTGTATGG	59.989	CTACGGTGGCGATGTAGACC	60.538	94	436	343	GA	27
Geno-MK100110	AAGGGTGGAAGAAGGTGGAC	60.349	TGGAATCTGGTCGGAAATTG	60.832	402	626	225	GA	5
Geno-MK100111	TCATCATCTGGCTGGTTCTG	59.787	ATGGCGTTGCAGTATCTCCT	59.723	201	522	322	GA	7
Geno-MK100112	CTCTTCTTCCAAAATCTTGAGTCC	59.777	TAGGACCCACCTCTCTCGTG	60.252	72	463	392	AT	5
Geno-MK100113	CATGATTTGGTGCCTTGTTG	59.964	CACAGAGAATCAGAGATGAACCT	57.533	130	526	397	TG	5
Geno-MK100114	AGCGTATATGGGTGGGTTCA	60.214	GCACAGTTTGTTGTGGATCA	58.081	847	1113	267	AT	5
Geno-MK100115	GTGCATGTTTTCGCCTTCTA	58.92	TGTCGAACTCACAGCCTCTC	59.129	751	972	222	AT	17
Geno-MK100116	GCAGGGCTGTCATGTATTGA	59.679	CTTGAAAATTCGCCACACG	60.242	860	1079	220	AT	5
Geno-MK100117	TTAATCCGATCCAAGCCAAG	60.031	TCTCATTCACTCCGTAGAGCAC	59.501	486	834	349	GA	5
Geno-MK100118	CTAGCCTAAGCCCCAAATCC	60.055	ATTTTCCCTTTGCACACTCG	60.11	12	370	359	TTA	7
Geno-MK100119	CCTTACTTCCCCGAGTCACA	60.103	CATCAACAGAGGCTTTTCCAG	59.861	573	952	380	TAG	5
Geno-MK10012	ATCGATGCTGTATGGCCTTC	60.066	CTGGTTCTTTTGGCTTGAGG	59.846	36	395	360	GA	10
Geno-MK100120	GTGGTTTGGCTGCTTTGTTC	60.678	CAAAGATTCACCACGAAACC	58.048	145	541	397	TA	6
Geno-MK100121	AGTGCTTGGGTTTTCACCAT	59.454	GTTTAGGTCTTCCTGATTTTCG	57.077	107	409	303	TC	5
Geno-MK100122	TGTAAGCCAATGCAACTATCG	58.855	TTGCAGCTAACCCCAGAAAA	60.742	116	331	216	AAG	7
Geno-MK100123	ACAGGGGCATGTTGCTATGT	60.406	TCGGTGGACATTTTGCATTA	59.93	175	352	178	CAA	5
Geno-MK100124	TGGTGCAGATAGAGCGTCTG	60.16	CGCCTACCCTGGTCTCTCTC	61.318	540	719	180	GA	14
Geno-MK100125	CGCATCTGATTTGCAGAAGA	60.096	GGAATTCAAAGCCCTATAGCC	59.094	464	771	308	AG	5
Geno-MK100126	TGGTGCAGATAGAGCGTCTG	60.16	TTGGGACCTCATACTTTCCTG	59.038	540	914	375	AT	5
Geno-MK100127	TACGCTGACATCGACAAAGC	60.019	AGAGCACTGCGAAGATGGAT	59.981	1369	1705	337	TA	6
Geno-MK100128	CAGACGTCATGTATGAACAAGGA	60.045	AGTTTAGGACCTTTGGTGTCG	58.24	9	283	275	GAT	5
Geno-MK100129	TCCTCATCGGGTATTCAACC	59.75	TGTCATGGGGTAAATCGACA	59.774	194	455	262	AT	10
Geno-MK10013	AGGGAGGAAGAAGGACCTGA	60.186	AAATCGGAGCTCGAAAACG	60.337	659	876	218	TA	5
Geno-MK100130	TCTCACTCACCCCATCAACA	60.088	AGCACCGGTCACTAACATCC	59.997	120	513	394	TC	7
Geno-MK100131	AGGAAGTGGATGAGGTCACG	60.112	GCAAATTGAAACCGTCAGAA	58.747	431	664	234	CT	12
Geno-MK100132	TTATAAGCAGGGGAGCCAAA	59.677	CCATGGAGCCAAAGCTCA	60.925	227	619	393	GA	5
Geno-MK100133	TCAAACCATTGTTCCCAAGTC	59.822	ATGCTGAAGCGGAAGATGTC	60.37	118	508	391	TA	8
Geno-MK100134	ATTGCGGGACAAAACAAAAG	59.975	GAGGAGGAGGAGCTCTAGTGG	59.59	612	751	140	TCT	7
Geno-MK100135	CAGAGAGGGAGAGAACAAAACAA	59.908	GAAGATCCTTCTATCCAAAGTATCC	57.873	69	457	389	AT	11
Geno-MK100136	CCAGCTTCTCCATCTCATCC	59.761	ACACTCCGAATCCTCCTCCT	60.073	20	414	395	GAA	6
Geno-MK100137	GTTCATCGGGAGAGGAAATG	59.483	AACTGGACCCAATCAAAACG	59.83	539	911	373	AG	8
Geno-MK100138	GGGCTGATTGGGGAAAAC	60.258	ATGCAATCACAGGAACCACA	59.967	1164	1516	353	AT	16
Geno-MK100139	CAACTCGAAGTCCGCTCAAT	60.397	CCTTCTCTTTCCCCTCTTTCA	59.807	442	745	304	AG	7
Geno-MK10014	TGTCCATATTCTGCTCAGGAGTT	60.144	CCGATGTGTACTGGTTTTCA	57.023	25	287	263	AAT	6
Geno-MK100140	CTTCAGCAGTGGCATCAAAA	59.988	CCTAACGTGCACCACACAAT	59.49	620	893	274	AG	9
Geno-MK100141	GAGAGGAAGATGCCAGCAAG	60.096	TGTGATCGAAAAGTGGGAGA	59.215	120	277	158	TA	5
Geno-MK100142	CCTCTGCCAGTGTCTCATCA	59.98	TGGACCTGCTGATAGGGAAG	60.21	617	842	226	AT	5
Geno-MK100143	TTTTCGATAGAAGCCGCAAC	60.343	CTTGCTCCTGAACTGAACGA	59.161	72	351	280	GA	6
Geno-MK100144	CTCGACGTGCAAGAGTTCCT	60.589	CCCAACCCAAGATTCATACC	59.101	121	370	250	CT	9
Geno-MK100145	TTGGTCTGTCCAGTTAGTGGTTT	59.95	TATGGTAGGAGCGACCCTGA	60.615	162	282	121	AG	5
Geno-MK100146	CAGTGAGTGCAAAAGTCAAAAC	57.6	ATCCCCAATCCCTGCTATTT	59.627	99	342	244	TA	7
Geno-MK100147	ATTCTGATGGCCTCCCAAG	60.019	GTTGCCCTCTCTTGTTGGAC	59.703	200	593	394	CTT	6
Geno-MK100148	CAAGGAGACGGAGAGAATGC	59.95	CGGAGTTTCGAACTGGAGAA	60.366	168	535	368	GAG	5
Geno-MK100149	TGTCGTGTTCCGTGTTGATT	60.008	TGAGTTTCGACGCAGAGATG	60.136	124	463	340	CT	8
Geno-MK10015	AAACCAGTACACATCGGTAAAGC	59.488	TTACCTGGGGCAATGTCTTC	59.933	108	392	285	AAT	14
Geno-MK100150	GTCACGCTTGTCGCTGTTT	60.048	TTACATACCCGGTGTTGTGC	59.322	245	514	270	AT	6
Geno-MK100151	TTTTGAATTCCTGGCTCTGC	60.331	TTGCAAGCATCTGAATGGAG	59.948	393	663	271	TA	5
Geno-MK100152	ACCGTCCAACGTATCCAGTC	59.851	TGCATTTGTTGGTGGAGAAA	60.088	102	401	300	AT	5
Geno-MK100153	CCACGCATGCATCTGTTTTA	60.665	GCATCTCGATCCGCTATTGT	60.207	366	515	150	CA	5
Geno-MK100154	CCCCACTTTTCTCTCCCACT	60.48	AAGGTGAACGGTTGAGATGC	60.119	109	354	246	TA	5
Geno-MK100155	GATCTCTTACTAGATGGGTCCTACA	57.138	GGAGCGTGTGATCCAAGATT	60.081	676	989	314	AT	11
Geno-MK100156	AACACACACACACACACACACA	59.448	GCAAAACATGTGTGGAGGAA	59.547	20	248	229	AT	11
Geno-MK100157	TAAACCCTTGCGCTGCTAGT	60.039	TTCATTCATTCGTTGGCGTA	60.073	141	306	166	AATG	5
Geno-MK100158	GGTGTCCTTGCAGTGTGAGA	59.872	ACCACCACCAACGGAAATTA	60.088	151	504	354	TG	12
Geno-MK100159	GCTTCTCTGTGCAATCGTCA	60.144	CAGATCCATTCTCTTCCACCA	60.058	62	271	210	GA	9
Geno-MK10016	TCTTTGATCGGTGGAGATGA	59.166	CTGAACGGTCAAGATGTGGAT	59.981	54	305	252	AT	5
Geno-MK100160	GGTTTTGTGAGGCTTTGTTTG	59.64	CATGGAGCGATGTAAAAGCA	59.833	166	547	382	GA	10
Geno-MK100161	TACGGATCAGTCGGTCTCTG	58.827	GGTTTGGTTGCCTTGTGACT	60.012	107	339	233	AG	5
Geno-MK100162	CATTTCTACATCTCGACCGTTT	58.264	AGCCATGGGAAAAGTCAGG	60.058	191	586	396	GT	6
Geno-MK100163	CCGAGAACAGAGTCGTAGCC	60.012	TCACACAACAGGTCCCAAAA	59.976	486	735	250	AG	7
Geno-MK100164	GCAGAAATCAACTCCCCAAG	59.67	TGACTATTGGGATCCAGCAA	59.075	326	570	245	AG	8
Geno-MK100165	TCTGTCGACCCCATAGAGGTA	59.559	CAGTCCAGCTCCATTCAGGT	60.261	119	369	251	AT	5
Geno-MK100166	CACAGGAACGTAGGTGACGA	59.745	GCTTGATCCTAGCCATCCAT	59.108	352	582	231	TC	5
Geno-MK100167	TCACTTGAACTCCCGTCCAC	61.113	CTCGCTTGGTTGGTTGTTTT	60.147	225	605	381	TA	5
Geno-MK100168	CTCGATCCACTTACCCTGGA	60.065	ATTTCCGATGCTTTGTTGCT	59.713	159	469	311	TA	12
Geno-MK100169	GCTCCTAACCCAAATCCACA	59.933	CATCCCTCTCATTCCCAAGA	60.003	1026	1321	296	TA	8
Geno-MK10017	TGACCATCAATTTGGCTGAA	60.049	CTCAGATTCAAGGCTCATGCT	59.588	46	269	224	TA	5
Geno-MK100170	TGCTCGGCATGTAAAGTTAGG	60.271	AAATGCAGGGACACAAGTGA	59.139	31	429	399	TA	5
Geno-MK100171	GCGAGGAACTTGAAGGTTTG	59.853	CTTGCCTTTTCCTTCTGCTG	60.125	51	430	380	TA	5
Geno-MK100172	TTCGCCGGATAGTTTTCTTG	60.202	CCACAGCAAAAGAGGAGGAA	60.366	400	715	316	TA	8
Geno-MK100173	TGAAAACCCAGACCTCTCTCA	59.829	AAGCCATTTCCCACCAGATT	60.693	61	403	343	TC	7
Geno-MK100174	CACATGCACACACATGCAAT	60.037	AAGAAACCTGCGACTGAGGA	59.989	370	511	142	TA	6
Geno-MK100175	GCAAGTGTCGATATCCCTCTC	58.757	TATAGCTTCGTGGCAGAGCA	59.735	56	405	350	TTTA	5
Geno-MK100176	CAAATACCGCGACTTTTGCT	60.264	AACCCTGAGATTCCCCAAGT	59.795	175	363	189	CT	7
Geno-MK100177	TAGAGCTTGGCGTCGTTCTT	60.154	CGGGGTTAACTTTTCAATGG	59.311	29	303	275	GAA	6
Geno-MK100178	TTGAACTAGGTGACAAGATATAGGC	58.027	GGCATAAGCCTTGACTGGAG	59.836	871	1081	211	GT	6
Geno-MK100179	TGGCTTCTCCTCCCTACTGA	59.943	CGCTGATTCCTTGATTCCAT	60.036	837	1167	331	AT	5
Geno-MK10018	ACGCTTCACCTTCTTTCAGG	59.473	TATGGCGTGTTTGGTTGTTG	60.415	866	1212	347	TC	5
Geno-MK100180	CACATGCTCCAATCAACTCC	59.09	GGGCTCGAACTCCTAAACCT	59.713	435	735	301	GT	5
Geno-MK100181	TCCCAGTCTTGTTGGCCTAT	59.55	GGTCATTTTGTTGGGGTTTG	60.066	1516	1779	264	GA	9
Geno-MK100182	ATCGGAGTTCGTAAGCCAAA	59.708	CCTTCCACGGTCTAAACCAA	59.964	93	392	300	TC	5
Geno-MK100183	GCCTTAAATGCAAGCACTCC	59.851	GGGAAGGTTCACAAAGCAGA	60.232	238	475	238	TA	5
Geno-MK100184	TTGGTAGTTGGGGCAGTTTT	59.471	TGGCCACTTGATTAGTTCTTCA	59.747	17	377	361	TA	12
Geno-MK100185	TGCCCTTAAAACCCTTCAAA	59.559	GGCGCCACTTAACCTAGAGA	59.476	527	840	314	TC	5
Geno-MK100186	TGACTCCAAAATGGCTCACA	60.24	TCCAGATGGTCATGGGTTTT	60.173	131	523	393	AT	8
Geno-MK100187	CGATCGCTCTCTTTCTGCTT	59.859	AGCTAGGGTTTGGGGTTTGT	59.864	132	262	131	TCC	5
Geno-MK100188	TAGACGTCCGAAGCCATTCT	59.836	GAGCACCTGAACAGCAACAG	59.622	175	343	169	TGC	5
Geno-MK100189	CGTTTCAATCCCTGACGTTT	59.971	TCTTTGGAGGCAGAAGGAGA	60.065	463	736	274	TC	6
Geno-MK10019	TTGGGTGTCTTTGTTTGTGTG	59.495	CTTCTGTGCCCAATGTCTCA	59.831	942	1281	340	AG	7
Geno-MK100190	AACTTGAAAGTGTGCTCTCAGTGT	59.541	CACAGTAATCGCATGCACAA	59.307	44	403	360	GAT	5
Geno-MK100191	CGCTTTGGGGTCTTCCTACT	60.621	CAATCATATCACCGCACCAC	59.805	44	240	197	TA	5
Geno-MK100192	CCACCCAGCTTCTACCAAAA	60.103	TGGCGTCTCCTCTTCTTCAT	59.95	154	492	339	TCT	5
Geno-MK100193	AGTCAGGCTTTGCTGGGATA	59.836	TGTGCACCACTAGCAACCTT	59.365	711	1041	331	GT	7
Geno-MK100194	TATTGACCCTGATCCCCAAA	60.126	CTCTAGGTTCGGGTCGCTTC	61.275	668	892	225	TA	9
Geno-MK100195	AGCGACCCGAACCTAGAGAG	60.912	TTCGAACCATCACACACACA	59.541	875	1184	310	TG	11
Geno-MK100196	AGCGACCCGAACCTAGAGAG	60.912	TAGTTGGCACAGTGGTAGGG	58.648	875	1237	363	TG	5
Geno-MK100197	TTAATTGCACACTCACACGAG	57.424	AAACGTTCTGCAATCCCTTG	60.11	79	475	397	GC	6
Geno-MK100198	GTGGCGTTATTCAAACGTGA	59.59	TCGTTCTTTGGCATTCACAC	59.697	326	717	392	CT	5
Geno-MK100199	CCCTCCTAGGGCTTTCTCTG	60.332	TGGCTAACAGATGTTCGGATT	59.583	446	793	348	AT	10
Geno-MK1002	CATGCAACCAATGGAAATGT	59.251	CATGGGTTAAAATGCCATCC	60.016	120	247	128	AT	8
Geno-MK10020	CTCATATTGAGACTATGTTGAGTGG	57.062	CACCATCCAAACATTCATGC	59.781	62	255	194	TA	5
Geno-MK100200	TGCAGCTACTCCACTCATCC	58.987	CGGAAACTTCCTCCATGAAA	60.044	164	349	186	TC	5
Geno-MK100201	AAATCGAGGCGTCGTACATC	60.103	GCATTGCATGGGTATGAGG	59.899	487	740	254	TC	9
Geno-MK100202	GCAGAGGAGGTTTTGAGCAC	59.997	CACGCAGCAATTACCATGAC	60.142	27	231	205	GA	5
Geno-MK100203	CGCTCCATCTTTCGGTTACT	59.336	ATTCGTCCTGGTCCCTTTG	59.911	111	485	375	GA	12
Geno-MK100204	TCGAAGTGATTTAGAGCTGACC	58.604	CTAAGTTCACCCCGAACGAG	59.728	29	325	297	AG	8
Geno-MK100205	TTTGACTGGCCAAACTTTCA	59.293	CCCCGACTCCAAACAAAGTA	59.964	145	418	274	AT	15
Geno-MK100206	TCTCCGGTGAAGACGAAGAC	60.386	GGCCCGTCATAGATTGAAGA	60.036	1066	1429	364	AG	5
Geno-MK100207	ATTGGACTGACCGACCATGA	61.356	CCAATGGGGTTTTCTCAAAG	59.401	56	236	181	TC	11
Geno-MK100208	TGGGAGACTGGGAATACTCG	60.065	GAGTGGCGGATGGACTTAGA	60.218	450	686	237	AT	9
Geno-MK100209	TCTAAGTCCATCCGCCACTC	60.218	TGCAATAGTAGGGGTCGTCA	59.148	667	1015	349	TG	6
Geno-MK10021	TCCCCGACCCAACATAAGTA	60.184	TCCCATGAATTTGGGATGTT	59.991	88	258	171	CT	8
Geno-MK100210	GAAGCCCAGTAGCCATTCAG	59.836	CATTGCCCCAAATTGAAGAG	60.439	474	670	197	CTC	5
Geno-MK100211	CAAGGTCAATCGCTAAATCAAG	58.899	GATGATTGTGCTTTCCACTGA	58.712	889	1260	372	TTA	5
Geno-MK100212	AGTTTAGGCGCGGAATTGTT	60.976	CACCCATTGATTTCCTCCAG	60.309	54	261	208	GAA	6
Geno-MK100213	TTGATCACTGCCAAACCAAG	59.691	TGAAGGTTGCAGTCCGTACA	60.301	10	286	277	CCA	6
Geno-MK100214	TCAAAACCCCAAACCCATAA	60.024	CCCTTCAAAATCACCCCTTC	60.663	537	862	326	GA	5
Geno-MK100215	TGGCATGGAATGGTACTTCA	59.924	GCTGCTTGCTTAGCTTTTGC	60.425	140	260	121	TA	13
Geno-MK100216	TGCAAAAGCTAAGCAAGCAG	59.532	CTGTGATCGTGTGTGTGTGTG	59.661	57	258	202	CA	5
Geno-MK100217	TGCAAAAGCTAAGCAAGCAG	59.532	TGTGATCATGTGTGTGTGTGTG	59.958	19	403	385	AC	7
Geno-MK100218	CACACACACACACGATCACAG	59.661	TGATGTCCACGGCAATTAAC	59.4	18	294	277	AC	7
Geno-MK100219	CCGTAGACATCAATGGGTTG	58.847	TCCACGGCAATTAACTTCTT	57.367	46	236	191	AT	5
Geno-MK10022	CGCTGGAGTCTCGATCTGTT	60.555	TGTCCTTGCGGTCATTTACA	60.111	332	694	363	AG	9
Geno-MK100220	CAACAGGTCGGAGAAGAAGG	59.837	GATGAAGAAGGCGAGGAATG	59.773	164	362	199	GCA	7
Geno-MK100221	CTCGCAATTTACCCGAAAAG	59.715	AGGGACGTGATCGACTATGC	60.104	390	752	363	ATA	5
Geno-MK100222	GTCATCCCTGATGCACCTTT	59.934	TTTCAGATGCCTTGTTGCAT	59.276	850	1190	341	TAA	6
Geno-MK100223	AACCCAACCAACTCAACCAC	59.721	TTGAAAGCTTGACCCTTTGG	60.22	800	1098	299	CCT	5
Geno-MK100224	CGAATTGGTAGATGTGGAAACA	59.861	CTTTCACCGCCTCTTATGGA	60.206	155	276	122	ATG	5
Geno-MK100225	GCACGGCTAGGTTAGAGGAA	59.476	TGAGATCCCTGCCATCTTTT	59.629	126	500	375	AT	11
Geno-MK100226	CGCTGGCAGATATGAAGACA	59.972	ACGCACCATAACCCATTGAT	60.081	1388	1677	290	AT	8
Geno-MK100227	CTGCCGCTAGGGAAACATAA	60.223	CCCCGTACCCTCATTCTCTC	60.842	44	247	204	AGA	5
Geno-MK100228	ACACCATGTCGTGGGTGATA	59.682	CCCCTTCATTGTTGTTACACG	60.269	164	311	148	GA	5
Geno-MK100229	TTACATCACCGTCGTCCAAA	59.964	TGTTGGGTGAACGAGAATCA	60.088	60	304	245	TCT	8
Geno-MK10023	ATGGCCCACCATGCTATTTA	60.175	GAGGCCAAGCAATTTTGAAG	59.823	1160	1529	370	AT	6
Geno-MK100230	GTCGGGATTGGGTCAAGTTA	59.79	ACGATGGTCCCTAAGCTTCC	60.464	141	405	265	GA	11
Geno-MK100231	AACCACTAGGCCACTTGCAG	60.312	TTAACCCATCCCCAAACTCA	60.162	129	392	264	AT	9
Geno-MK100232	GGGGTCCCTGTCTTTCACC	61.708	CCCAAAGCACCAAAATGAAC	60.344	0	206	207	GA	14
Geno-MK100233	ATCAATGGCCACATCAGGTT	60.203	CCGTGTCTTGTGTGATGGTC	60.005	15	334	320	CA	5
Geno-MK100234	GACGATGAAATTGTGCTTGA	57.246	TGATGAACACACACACACACAC	58.905	4	254	251	AT	10
Geno-MK100235	TGTCTCCCAACTTGCATGAAT	60.511	TTTGATGAACTACCAACTGTACCTG	59.521	139	259	121	GT	15
Geno-MK100236	TTGTTTGAGTTGGGGCTTTT	59.587	GCGCGTCATAATGCATAACA	60.643	164	526	363	AAT	5
Geno-MK100237	GGGTGTAGCGGTCCTCTCTT	60.649	GAACCCGGTCAGTAGATTGC	59.556	443	838	396	AAT	14
Geno-MK100238	ATTCCGGCCTGTTATGTTTG	59.823	GGCCTCGCTCTGGATAAAAT	60.551	237	543	307	TA	6
Geno-MK100239	GCTCTTCGGTGCAGGTTATC	59.843	CCCCTCTCCCTGAGTTATCTA	57.364	447	614	168	CA	5
Geno-MK10024	CAGACAAGGCAGAAGGGAAA	60.366	CGCAGACACTGCCCTAAACT	60.453	171	303	133	GT	13
Geno-MK100240	AGACCTCTCCACCCCACTCT	60.112	AGAAGCTCTCCCCGATTTTC	59.789	761	1074	314	GA	5
Geno-MK100241	ACGGGGTGTTATGTGGGTAT	58.912	GATCAAGCATGGCAAGGAAT	60.043	16	227	212	TA	5
Geno-MK100242	GATCCAAATCAGCTGCACAA	59.805	GGTTGGGTGGATGAAAGAAC	59.239	165	526	362	TC	31
Geno-MK100243	CCCCTCTATTATGGGGCAAT	59.999	CCCTCACCCCTTTATTACTTAGA	57.829	10	257	248	TC	5
Geno-MK100244	TACATCCCGTATGACCAGCA	59.948	TCCAGGTTCTCACTGCCTCT	59.986	1157	1517	361	GA	5
Geno-MK100245	AGAGGCAGTGAGAACCTGGA	59.986	CACCTCTGCAATTCCAACCT	60.111	1498	1640	143	GTT	6
Geno-MK100246	GCAGGCTTGAGTGAATGACC	60.812	CTGAACGGTCGAGATGTGAA	59.831	180	316	137	CA	10
Geno-MK100247	TCTTGAAGCTTTGCCCATCT	59.955	CTCCCTCAAACATTTCACCA	58.541	33	190	158	AG	5
Geno-MK100248	TGCTCCAATTTAAGAACCGTAG	58.456	GGTGTTTCCCAAAACAAAGC	59.452	163	329	167	AT	15
Geno-MK100249	TTGCTTTCATGAGTGGGAAG	58.847	GCACATATCATTTGGGATGCT	59.805	131	271	141	AAAT	5
Geno-MK10025	ATCACCGATTTGGCTGAAAA	60.448	ACACACACACACACACACACAC	58.828	32	247	216	TA	12
Geno-MK100250	AACGATGCCTCTGCTTTCTC	59.579	TCTCTCTCTTCTCCCCACCA	59.913	10	130	121	CT	11
Geno-MK100251	CGCTCCCATCTCACTCTCTC	60.096	GACCTCGTTCTCCAACCTGA	60.238	30	196	167	AG	7
Geno-MK100252	ATGAACAGAAGGAGGCGAGA	59.95	TCCTTGAACTCCCAATTTCC	58.956	98	383	286	AGA	5
Geno-MK100253	GCGAGAGAGCCAGAAGAAGA	59.973	TCCTTGAACTCCCAATTTCC	58.956	112	383	272	AAAT	5
Geno-MK100254	ATCCAATCGAATCGGTCAAC	59.756	AATCTAGAAGGCCCAGCACA	59.836	5	204	200	AC	8
Geno-MK100255	TTGACACATGGCTGAGAGTTG	59.889	AAGGGCAAGTCACGATTGTT	59.598	107	364	258	TC	5
Geno-MK100256	GGACGGTTTAGGGCTTTAGG	59.96	TCAGCAATTACAAGGAGAACGA	59.883	463	751	289	CT	7
Geno-MK100257	AAGGCCATATTTGAGGGACA	59.387	GAAAAGAGCACAACGCACCT	60.44	386	545	160	AC	6
Geno-MK100258	TTTTCAGCTATAAGGCCACCA	59.728	CTTTTGTGGTCACCGGAGTT	60.005	12	182	171	TC	5
Geno-MK100259	CTCGTGAGGTACGTTCTTGC	58.524	TCGGTTGACTCGTTCTTTCC	60.232	122	272	151	CAA	5
Geno-MK10026	ATCACCGATTTGGCTGAAAA	60.448	GCGTTTAGTTTGAATATGCACAGG	61.981	8	383	376	TG	18
Geno-MK100260	TCCGTCTACAAAGGCATCAA	59.272	TTTGAATTGCATGGATGGTG	60.321	89	260	172	TC	5
Geno-MK100261	CGAAGCCGAAAATAGAGAGC	59.205	CCAACAACACATGCATCACA	60.003	427	776	350	CTC	8
Geno-MK100262	TAGGCAAGTCGGAACAGACC	60.255	ACCTTTCCCCTCCTCCTACA	59.928	181	490	310	TC	6
Geno-MK100263	CCCTCAACCCCTTTTCTCTC	60.045	TGCTTGTGGAGAACCAGATG	59.831	358	553	196	TC	6
Geno-MK100264	AATAGCCCCAGGGCATAAAC	60.171	TGCTTCAGCAACAGAACACC	60.032	435	786	352	AG	5
Geno-MK100265	ATGCATCCCAACAGAAAACC	59.797	GTCTGGCTCATTTGGTTCGT	60.119	195	506	312	TA	6
Geno-MK100266	AATCCATGACGAACCCAGAG	59.927	TCTCTCCCATGGTCCTCTTC	59.18	638	948	311	GA	11
Geno-MK100267	TTCAGGTCATTCGCAGTTCA	60.39	CGCCATGAATGATAAAGCAA	59.662	2	260	259	GA	5
Geno-MK100268	TCCTGAGTTCGAGTCACCAT	58.216	AATGTTCAACCACCCTTGGA	60.21	0	227	228	AT	11
Geno-MK100269	AACTTGTGCTTCGCCTGAAT	59.882	CCGACGTTTGCCTCCTTAT	60.081	65	393	329	GA	5
Geno-MK10027	TTGGGACTTTGCCTATTTGC	60.074	TTCCACTGCCTTGAATACAGAA	59.747	103	253	151	AT	5
Geno-MK100270	TTCCTTTCCTCCTTTGCTCA	59.926	ACTGAGAGTTGCTGGCTGGT	60.057	23	389	367	AGA	10
Geno-MK100271	GTCTGAGTGCAATGCTGAGG	59.577	AAAATGAAGATGCCGGAGAA	59.645	143	270	128	AT	5
Geno-MK100272	CGAAGATTTTAAGGCACCAA	57.901	GCGAAGATTGACCAAGGAAG	59.813	74	353	280	TTG	6
Geno-MK100273	GGATCAGGAGCTACCATTTTG	58.659	TAGAAGCTCCCGGGTGAAA	60.719	18	350	333	TA	9
Geno-MK100274	CCCGAATAAGCCAAACTTCT	58.328	TGGCGGTAGAGGTTATTTCG	60.089	0	389	390	AG	7
Geno-MK100275	GGCCTTTGATGAATCCTTGA	60.014	TGCTGCCACATGTCATTTTC	60.675	196	498	303	GA	5
Geno-MK100276	CGGCACCGTACTAGACAACA	59.781	TAGTCATTTTCCGGCCATTT	59.411	15	188	174	TC	12
Geno-MK100277	AATTTGGCTGTTCGCTGTGT	60.699	TGTTGTGTGAATGTGCGATG	60.164	106	429	324	AG	5
Geno-MK100278	GATGGTGGTCGGGTTTTATG	60.051	ACCACCGAGCAATAGACGAC	60.142	395	570	176	TC	5
Geno-MK100279	ACCATTTGGCCCTAAGAACA	59.429	GATTTTGGTGCGTGTGAACT	58.625	0	286	287	AT	5
Geno-MK10028	CAAGGCCCAACACACATAGTT	59.906	GAACCGAAGGCTCTAGTTAGCTT	59.615	60	234	175	CT	5
Geno-MK100280	TGCATTTGTCCCTCACAGTC	59.682	TGTAGTGATGACGGGGTGAA	59.96	36	230	195	AT	11
Geno-MK100281	CACTTCCCCAGCAACAGATT	60.111	TCCGACCTAACAGACCAACC	59.966	1453	1825	373	AC	7
Geno-MK100282	ACGGGCATGAAAGATTGAAA	60.448	CATGCGATTCCTAACCCAAC	60.331	16	311	296	GA	8
Geno-MK100283	GCAGAAGATGACAACGACGA	59.992	GTCGACAACAACCCAAGGAT	59.827	73	224	152	CA	5
Geno-MK100284	AACGACAGGGAAGAATGTCG	60.111	CCCATAGCACCAAAATAGGC	59.433	107	484	378	GA	5
Geno-MK100285	TGGCGATAATGAAGCATCTG	59.792	TCCTCTCTCTTCTCTCTCTCCA	57.523	858	990	133	GA	6
Geno-MK100286	TACGAAGCTCGAGGAAGCTC	59.859	GCCTACTTACCCCAGCAACA	60.132	165	496	332	GA	5
Geno-MK100287	TTTCCGTGGCAGTACCAACT	60.55	GAGCTCCATAGCACCAGCTC	60.127	3	314	312	TC	5
Geno-MK100288	CTCAGTCTGGGTCGAAGGAC	59.835	CTGTGATACGGGTTGGGATT	59.67	162	388	227	CT	23
Geno-MK100289	AATCCGGCGAAGTCTCCTAT	60.06	TCACCACCACGATTTCTTGA	60.088	173	399	227	TC	10
Geno-MK10029	GACCCAAAGCACCAAAATGT	59.836	GAGTGACCGGAGAGGGAACT	60.648	62	251	190	CT	6
Geno-MK100290	TCCCAAGTTTGAAGCTCGAC	60.375	CTTCAATGGAGGCCAGAGAG	59.943	54	331	278	TC	5
Geno-MK100291	TGACGATGATGATGGTTCCT	58.881	CGCTCACTTCGTGAAGACAC	59.622	112	252	141	AG	5
Geno-MK100292	CCACCATCATCAATTCACCA	60.177	AGAACAACCCGAAAAGCTCA	59.853	134	492	359	TC	10
Geno-MK100293	TGGTTTAATCACGTCGGTCA	59.964	TGAAAAGCGACCCAAAACTC	60.227	28	281	254	AC	7
Geno-MK100294	CCTATTCCGATCCAAGTCCA	59.887	GAGAGAGAGTGTGCGGCAGT	60.768	223	548	326	CA	5
Geno-MK100295	GATAATTCCAGGTCGGGTCA	59.75	CGTTTTATTTCGAGGGGTCA	59.931	33	334	302	GA	10
Geno-MK100296	TGAATGAAGAGGGTGCTATGG	60.081	TCATAGAATTGCCCTTGTGC	58.723	122	301	180	TA	5
Geno-MK100297	ACTTGCACAAGGGCAATTCT	59.74	TGCAACCTTGGAATGGAAAT	60.309	76	402	327	TA	5
Geno-MK100298	TCGACACATTGAAGATTTCACC	59.978	GCACCAGCCCTCTATTCAAA	60.214	13	231	219	AT	5
Geno-MK100299	AGAACGCTGGGACCACATAC	59.997	CCTTCTCAGGATTTGCTTCG	59.948	63	317	255	AT	5
Geno-MK1003	GGTTTCAGTTTCAGGCAACA	58.749	AAGAATGTATGGGGCGAGTG	59.955	75	197	123	AT	6
Geno-MK10030	CATTTTGCCCTCAATCCAAT	59.762	CTTACTGCCGACAACCCAAC	60.55	101	429	329	CT	29
Geno-MK100300	CTCAAAATGCAAAACGACGA	59.849	CCCAAGCTGAAACAAAGCTC	59.993	671	1043	373	AG	6
Geno-MK100301	AGGGGAATTGGGATACTTGG	60.011	CCCAAGCTGAAACAAAGCTC	59.993	748	1043	296	AG	7
Geno-MK100302	CGTTTGGTGTTCCGGTTACT	59.891	TTCGGATTCAAGGAGACACA	59.215	167	290	124	CT	9
Geno-MK100303	ATTGGATTTTGGTTGCTGGA	60.309	TATGCCCAATGTACAGATGC	57.029	5	372	368	CT	9
Geno-MK100304	TTTTGCCAGGAACACCATTT	60.344	TACAGGCCAAGCACTGACAA	60.449	137	470	334	AT	5
Geno-MK100305	CAGTGGTCTGATTGGTGTCG	60.154	ACCAAACCTCACTGGCAATC	59.973	603	758	156	GT	5
Geno-MK100306	CCAGCAAAGTCTGGTGAGGT	60.298	TTGGCATGCGCTATTTATCA	60.197	450	689	240	CT	6
Geno-MK100307	GTGTTTCGACCGCTGAATCT	60.263	GCAAGCTTCGCTTCTCCTTA	59.867	79	258	180	GAA	6
Geno-MK100308	GAACCTTCCCGAGTTCTTCC	60.052	GATTCGAAACCAGAGCCAGA	60.34	351	665	315	AT	5
Geno-MK100309	GTGGAACAAGACGGTGGACT	60.009	TGCAACATGAATGGTTGGAT	59.781	385	578	194	TA	5
Geno-MK10031	TGAGTGAAACTGCCCTACACT	57.463	CTGATCCCTGGAAACTGCAA	61.176	56	253	198	TG	12
Geno-MK100310	GACAGCTGGCATGAAACTGA	59.992	TGCCAGATACAAGCTTTTCG	59.062	89	467	379	AT	10
Geno-MK100311	AGTGGAGGGAGGAGCATTTT	60.074	CGAAGGCTTTTCTTGCATCT	59.592	24	241	218	GA	6
Geno-MK100312	GAATGCAGGAGCGAGAAGAT	59.537	ACCTGTGCAAACTCCCAAAT	59.454	59	238	180	GAA	7
Geno-MK100313	TCCAAGTCTCAGAGGCAAAA	58.569	CCAGAGAGGGCATGTTATGAA	60.081	49	390	342	GA	11
Geno-MK100314	AAGCATGGGAATGGATGTGT	60.203	TCGCTCGTTTGTCTCAATGT	59.445	720	963	244	TG	6
Geno-MK100315	ACCTGGGTTTTGAATGGTCA	60.21	TGATCGAAGATTGGTGCCTA	59.226	754	1119	366	GA	10
Geno-MK100316	CTCCGCTCTGGATATGATCTG	59.805	CATACGGAGTCAGCTTTCCA	58.874	449	694	246	TA	5
Geno-MK100317	GTGGCTGAGAGGGAAGAGTG	59.986	TGGGTTTTAGGTGTGGGAAC	59.688	207	591	385	GA	6
Geno-MK100318	TTGAGAATGCCCTACGGTTC	60.074	GCACCAAAATGAGCCAAAAT	59.945	448	721	274	GA	7
Geno-MK100319	GGATTTTGGAGGGGAGAGAG	60.008	ATGGCCCGTATGTCGTGTAT	60.103	521	853	333	AG	7
Geno-MK10032	TCATTGCTACTGCTCCACCA	60.413	TGAGGTCCACCACAGTCAAG	59.705	47	292	246	TA	6
Geno-MK100320	TGAAAGTCAATTCGCCTCCT	59.813	ACCACCATCTCCTCGTCATC	59.928	200	460	261	CA	6
Geno-MK100321	GATGACGAGGAGATGGTGGT	59.928	CCCACTTACCCCAACAACAG	60.26	441	773	333	GA	12
Geno-MK100322	AGAGGCGAATATGGTTGCAG	60.235	AACCCCATGATCCAAACACT	59.116	226	565	340	AT	5
Geno-MK100323	TTGACCCTCCGAAACCTACA	60.486	ACCCAATTCGAGGTCAGAGA	59.655	6	310	305	CA	5
Geno-MK100324	CGTCGTCGTCTTCTTTAGGC	60.015	TCCATCCTTGATGATTTTACCC	60.02	772	1054	283	AG	6
Geno-MK100325	ACCCAGTGTGGCAACAATTA	58.9	TGGGGTACGTGTTGATCTTG	59.415	114	268	155	AG	6
Geno-MK100326	GGTGACCAAGACTGCCGATA	61.067	TTGGACAAGCTCCTCTAAACAA	59.017	240	547	308	AC	5
Geno-MK100327	AAGGTTCTTCAGCGGGTTTT	60.11	AGCGGTTTAGTGGTGACTGG	60.171	922	1318	397	TC	5
Geno-MK100328	AACACCGGAGAACAACAAGG	60.005	ACAACGTCTCGGCTTAGTGG	60.312	71	395	325	TC	8
Geno-MK100329	GGGTTTTGGGAAGTTGGAAT	60.032	CCTCAAGTTGGAGCTGGAAA	60.366	56	427	372	TC	6
Geno-MK10033	GGGGTGAGCTTTGCTACTGA	60.397	TCCATCATCATTATCGCCTCT	59.501	10	259	250	GA	9
Geno-MK100330	AGAAGCGCATGAACCCTAGA	59.978	CCCGGTGCTCTGTATTTGAT	59.955	404	773	370	TG	6
Geno-MK100331	GACAAGGATCTGTGCCGATT	60.081	GCGTGTTAAACCGAGTTCGT	60.176	136	355	220	TC	5
Geno-MK100332	CTTGGTCGTTGCTTCGTACA	59.904	CGAAGTGGGGAAGATAGCAG	59.83	1084	1388	305	CT	8
Geno-MK100333	CCTCTTATCACCGCAACCAT	59.955	CTCTGAAACCGAGCAAAACC	59.853	118	397	280	TTC	5
Geno-MK100334	AAGGAGGAGTGTCGTCGAGT	58.9	AAACTCTCCACCGCCAAAC	60.104	515	898	384	AT	5
Geno-MK100335	GAGACACCAAAAGCAGGAAAA	59.345	CGGTGGGTAGTTTCCATTCA	60.745	125	516	392	GAA	7
Geno-MK100336	CAGCGAGAATTCGGAGAAAA	60.46	AACCTTGCTCCCAACAACTG	60.149	219	607	389	AG	7
Geno-MK100337	AGAGAAAAGTGGGTTGTTGGA	58.682	CATTGTTGGCTGTTTGATTG	57.605	35	286	252	AAT	6
Geno-MK100338	GTTCTGGGCCTCAATTGGTA	59.933	GGGAATCGGAAAGATTGAGA	59.055	733	1002	270	TTC	5
Geno-MK100339	AGACGTGACGGAAAATGACC	59.973	CTTGTCACCCATTTGACTGTG	59.045	633	1025	393	TG	7
Geno-MK10034	GGGTTTATGGCAGAAGATGG	59.387	AAGCAACTAGGGGAGGCTTG	60.753	26	153	128	TA	5
Geno-MK100340	ACAATGGTGGTGGAGGTGAG	60.84	CCCAACATCAAAACCAATCC	60.029	148	290	143	GA	5
Geno-MK100341	TTCTCTCTAGAACGGGTGTGTG	59.396	GTGGCGAATTTTCAAACCAT	59.807	79	475	397	TG	6
Geno-MK100342	CAGCGAAGTTAGGTGTTCTGC	60.067	AGTGATCAATAGGCCCACCA	60.34	124	499	376	TA	10
Geno-MK100343	TGCAACTCTGCCACATCAAT	60.272	AACCGTGACCTGCTCATACC	59.997	779	1056	278	TC	10
Geno-MK100344	AGAGACCAACGAAGAATCCA	57.292	AACAGTGAGGAAGAGACCGATAA	59.291	58	227	170	TC	6
Geno-MK100345	CGGTCTCTTCCTCACTGTTTC	58.929	TCTTTCTCCAGAAGGTGATTGA	58.909	209	589	381	CT	11
Geno-MK100346	GCGTGGAGAGGGATTACAAA	60.074	GAAGCAACACCAATATTTACCG	58.567	808	1117	310	CT	5
Geno-MK100347	GAAAGTTGTTACCGCCCAAA	59.975	TGCAAAGCCCCAAGAAATAC	60.074	90	392	303	AG	7
Geno-MK100348	GAGAGAGAGAGCAGCCCAAA	59.827	CAAAATGTCGTGGGCATGTA	60.379	9	370	362	GA	5
Geno-MK100349	TGGCTACTGTGCGAGAGAGA	59.88	TGTCGTGGGCATGTAAATTG	60.379	107	365	259	GA	6
Geno-MK10035	CGTTTCCCTAAAACAGAACCA	59.118	ACGATCCGAGTTCAATCGAC	60.081	18	290	273	GA	13
Geno-MK100350	TAAACAGCCTGCGACAAAGA	59.609	CTCGATCTCTCACGCCAAA	60.08	466	743	278	AT	5
Geno-MK100351	GCGTACTCAGGATGGTGCTT	60.285	GACAACAGGTCACAGGCTCA	59.872	2	296	295	CTT	6
Geno-MK100352	GTCGTTTGTCATTCCAAGCA	59.697	GGCTTGGTCGGGATTCTTAT	60.286	244	633	390	AT	5
Geno-MK100353	CAACCATCACCTCATCACCA	60.378	GTGGTGTCTTCACCCGTCTC	60.573	567	796	230	AG	6
Geno-MK100354	AGAGACGGGTGAAGACACCA	60.713	GCCAGCACAAATGTGGAATA	59.548	776	1160	385	CT	8
Geno-MK100355	CCGAGTTCGTAGGCTAGTGG	59.891	AGGTTCTTGGGCTTGGTTCT	60.11	15	386	372	CT	15
Geno-MK100356	AGGAAGGAGGCATGGAAAGT	60.074	GGAGGGTTTAGGGTGTGTGA	59.82	234	607	374	GA	5
Geno-MK100357	ACCCTTCGTGGAAGAAAACT	57.762	GGACACCGACGACCTTGTAT	59.851	165	493	329	TC	22
Geno-MK100358	CGCATGTGATGAATCGGTTA	60.488	GCCCTAACTGTCTGCCAAAA	60.249	69	281	213	ATT	6
Geno-MK100359	GGTTCCGCCACTAGTTTGAC	59.598	AAAGGACCGCTTCCAGTTTT	60.11	8	398	391	AC	7
Geno-MK10036	CAGGTTCGGCAGATAAGGAG	59.83	CAGGTTCGGCAGATAAGGAG	59.83	93	256	164	GT	5
Geno-MK100360	TTTGCACACCCCAGATTACA	59.964	CAGTGTCGTTGTTTGGAGGA	59.72	97	284	188	TC	11
Geno-MK100361	TCAATCGGCCTTCATACTCC	60.036	GGAGGGAGAAAGATAGTTACGG	58.298	111	335	225	GT	8
Geno-MK100362	GCAAGATGGACGGATTTTGT	59.939	TACACGCAAAATGAGGCTTG	59.872	351	743	393	AT	5
Geno-MK100363	CCTCGACAGTTGGACTTGGT	60.151	CAGCCTTTGACCCACAGTTT	60.149	395	676	282	AG	5
Geno-MK100364	CTCATCTCCAAGGGATTTCG	59.623	CGTCCAAGGGTGCTGTTTAT	59.993	1125	1372	248	AAG	5
Geno-MK100365	TTGCGTGTCACATTCTTTCAG	59.896	TGCTTACTGGCTTGTTCAGC	59.224	893	1071	179	TTC	11
Geno-MK100366	ATATTCTCTTCCGCCCCTGT	59.925	GATCGAGGTCGAAGGTTCTG	59.803	177	414	238	TA	14
Geno-MK100367	TGACCTTACATGCCACCAGA	60.112	GTTACCACCGCCAGAGTTGT	60.035	695	989	295	AG	5
Geno-MK100368	GTGGAGATGCCCAATAAAGC	59.533	ACTCGGGGTCTCCAAGAAAT	59.935	1051	1243	193	GA	8
Geno-MK100369	GGTGTAAGTGACCCAACCCTTA	60.144	TGGACTGTCTGGCACTTCAT	59.261	49	314	266	TC	7
Geno-MK10037	TACTTTAATTGGCGGGACCA	60.315	TGAAGAGAAGTAAGCACCACGA	60.052	45	241	197	TC	7
Geno-MK100370	GTGCCAGACAGTCCATCAAA	59.682	GAGGGGAAGGGGAATGTTTA	60.124	97	269	173	TC	6
Geno-MK100371	TTTCCGACGAGCTCTTTCAT	59.955	TCCCTATCTGCAGCACCTCT	59.973	174	407	234	AG	13
Geno-MK100372	TCCTTCACCAGAGAGGGAGA	59.913	CCCAAAGCACCAAAATGAAC	60.344	146	366	221	GA	6
Geno-MK100373	CCTCTCTGCCTCGAGAAATG	60.088	AGCCGCGTGTAGAGAGAAAG	59.78	94	295	202	CT	5
Geno-MK100374	GATGGTCGCTACTGGTTTCG	60.657	GAGGTGGTACAGTTTGCAGTTG	59.702	174	366	193	GA	7
Geno-MK100375	CGTTTGAAGACGGGTTGAAT	59.971	AGGCCCATTTTAAGGGCTAA	59.93	355	628	274	GA	5
Geno-MK100376	CAAAGGTGGTGGAGGTGAGT	60.002	CCTCCTCCCATGATTCTCAA	60.003	822	1182	361	GA	5
Geno-MK100377	TCTCAAATCGACCAAGACAAAG	59.355	TTGGCTGAAAATGTGCAGAG	59.988	439	679	241	TG	6
Geno-MK100378	CCCGCCTTAGCAAGAGACTA	59.609	GATCAGAGTTGGTCGGCATT	60.081	23	225	203	TC	5
Geno-MK100379	TGGCACCAAACAAGCTAACA	60.293	TCAGAGGATGGCGAACTCTT	59.95	52	261	210	GA	10
Geno-MK10038	AAAACCCGACCCGTTAAGAA	60.693	CCAGCTCCAGCTACTCCAAC	60.012	164	366	203	TG	7
Geno-MK100380	CCAATGCCAATTTGATACCC	60.016	CCATTTCGGCTGTTCTTCAT	60.074	217	519	303	CT	5
Geno-MK100381	GACCTGTGTGAAGGGTGAGC	60.723	AGTTGCCCCTGTGAAACAAC	60.012	144	299	156	GA	5
Geno-MK100382	CCTCGCATTTCAATTTCACC	60.448	CAAAGGAGGAGAGAGCTGGA	59.673	22	258	237	TC	5
Geno-MK100383	TGACCTCTCCTCTCCTCTGC	59.663	TCTCGCCTTTCAATTTCACC	60.192	72	397	326	GA	5
Geno-MK100384	TACCGTCCATTCTGGGTCAT	60.195	ATGGGACTTTGGCTCATTTG	59.933	15	338	324	CT	6
Geno-MK100385	GAAATTGGACACGGCTGATT	59.939	TTGGTAAACAATGTGGGTCCT	59.205	162	535	374	CA	5
Geno-MK100386	GAGACTCCCCTTTGAGACTTATATT	57.593	CTTTTCGGCGCTTTCACTAC	60.018	23	143	121	TG	9
Geno-MK100387	CCGGTACAAAGACCCACATT	59.711	TTGACCGAAAATTTGCAGAG	58.892	166	527	362	AT	12
Geno-MK100388	GAGCTCCGCTTTGGATATGA	60.318	TGCTTGCCAGAGTGTGTTCT	59.622	756	988	233	TG	8
Geno-MK100389	CTGATGAGAAGGCAATTTCG	58.449	GGCCAACATGCATAAACAGA	59.548	485	861	377	AT	10
Geno-MK10039	CAACTGTGGATGCTGTTAATGT	57.691	CCTAGAGTGTGCACTTGAATCC	58.865	85	407	323	TA	5
Geno-MK100390	CTGTTCGCCGGATTCTAGTC	59.836	GACCGAAAAGTGACCCAAAA	59.948	195	577	383	AT	12
Geno-MK100391	CATCTTTGGGCCTGGAACTA	60.066	GTCCTTGGGCTTCTTCCTTC	60.19	84	294	211	CT	5
Geno-MK100392	GCCTTCACCGCTTGATAGAG	59.978	CACCTGAGACGGACTGTGTG	60.358	109	309	201	TA	5
Geno-MK100393	CCCACTTTTCGACCACATTT	59.83	AAGTCCCGTGCATGGTTTAG	59.993	336	722	387	TA	5
Geno-MK100394	CCAGAGACGACAATTGAGCA	59.984	ACCCAAAGCAGCAAAATGAG	60.249	513	912	400	GA	7
Geno-MK100395	GCGTCCACGTCTCTTCTTTT	59.478	TCCACAAATAGCCCAAGGAC	59.933	433	553	121	AT	9
Geno-MK100396	GTCCTTGGGCTATTTGTGGA	59.933	GAAGGTCATGGAAGGTGGAA	59.903	534	931	398	AT	5
Geno-MK100397	ACGTAGTCGCCTCCATCATC	60.104	TATGGGGCATAGCTTTCTGC	60.196	7	216	210	GA	6
Geno-MK100398	ACGTAGTCGCCTCCATCATC	60.104	GGGGAGTAGAAACCGGAAGT	59.438	7	362	356	GT	6
Geno-MK100399	CCGAGAGAGAGGTTCAGAGG	59.123	AACGGCGAATTGAACAGC	59.805	1633	1781	149	ACA	8
Geno-MK1004	GGGAGTAGCTCATGCCAAAA	60.214	AATTGGCTTCGCGAGTGTAG	60.407	24	319	296	AATA	5
Geno-MK10040	AAACGTTGTTTGCAAGCTCA	59.512	AACTCCAGAGGGCCTACGTC	60.649	8	377	370	TC	6
Geno-MK100400	AAGAAATGGCAAAGGCTTGA	59.823	TGGGTGAGTGATGATGAAGAA	59.074	1378	1674	297	TC	5
Geno-MK100401	CCTCCCAACTATTCTCTCTCCA	59.707	GGCCGCCAAGTAAACTACAA	60.131	46	423	378	AT	6
Geno-MK100402	GGGGTTTCGGATAATCTGGT	60.017	CAAGCGTTGTTGAGGGCTAT	60.27	624	859	236	GAA	8
Geno-MK100403	TCAGAGTCGTGTTGGGGAAT	60.51	CTCAGAAGGCTGTGGCGTAT	60.419	903	1141	239	GA	12
Geno-MK100404	GCCACAGCCTTCTGAGTTCT	59.604	CATGGGTACTGGACAGACGA	59.545	1126	1277	152	CTT	5
Geno-MK100405	CATCTTGGGCTCTTCACCTT	59.284	GAAACAAGCAGGATGATCGAC	59.691	47	178	132	TG	6
Geno-MK100406	CCAAATCTGCGTTGTACTGC	59.347	TGCCTACAACCATCTGGTGA	60.112	8	344	337	TA	5
Geno-MK100407	CAGTAATTCAGTGGCCGAGA	58.874	TATCTTGAAGCCCACGCTTT	59.845	105	312	208	TA	6
Geno-MK100408	TGGGTTCGAATCTCGCTAAC	60.214	ATGCAAAGCAAAGTCCCAAC	60.118	110	422	313	AT	6
Geno-MK100409	TAGCTCGGGCTTGAAACCTA	59.975	CTTCGCTATTTCCCAGATCG	59.801	1118	1368	251	CT	5
Geno-MK10041	AATAAACCTTTCCGGCAACC	60.184	TTCTCCCTTACCCAAAACACTC	59.499	38	331	294	TC	9
Geno-MK100410	TCCAGAAGGGAAAGTGTGCT	59.844	CACCTCCTCAATCCTCATCC	59.46	339	566	228	AG	10
Geno-MK100411	CACACAACGCAGAGACCTTG	60.5	GTCGGAAGAGTCCCATTTCA	60.05	37	379	343	CT	5
Geno-MK100412	CCTTGGTGGTTGTTCAAAGG	60.38	CCGTACATGTTATTAGGAGGCAAG	61.06	119	372	254	ATA	6
Geno-MK100413	GCTGAGCAAAATCGGGTTAG	59.845	AGACCGCAGCCATGATAAAC	60.103	53	324	272	CT	5
Geno-MK100414	GACCGTCCCACTCCTAGTCA	60.112	ACAACTGTCGGATCCTCACG	61.134	58	388	331	TTA	5
Geno-MK100415	TCATTTCCAAAGCCAAATCC	59.878	TTGAGGGTTTCAAGGGTGAG	60.081	148	353	206	TC	7
Geno-MK100416	GCCGGTTTTACTGTGAAGGA	60.11	CAACAGACGCATGAGAGATCA	60	21	262	242	TG	5
Geno-MK100417	TGATGGGGAAAAGAAGGGTA	59.359	TGTAGACGACATCTGCTTGCT	58.691	134	336	203	TC	8
Geno-MK100418	ACACCGGCACCGACTAATAC	59.882	GGAAGAAGCCAACTCTCACG	59.989	852	1229	378	AG	10
Geno-MK100419	GCAGGATGGATCACAAGGTT	59.934	CCCAATGACCGGATAATTCA	60.523	241	637	397	AG	7
Geno-MK10042	GCTAGCTACTGCTTCTGCCTCT	59.613	TGATCGAGCATTGTGATTCC	59.61	92	278	187	CT	5
Geno-MK100420	CTCATGACAAATCAACGCAGA	59.856	CTGGTCAGTCTCACTCTATGCAA	59.553	161	523	363	AT	6
Geno-MK100421	TGCAACTAAAACGTTCCTTCTG	59.442	TGTGCGAGTTTGGTCATTGT	60.16	15	371	357	AG	15
Geno-MK100422	ACAATGACCAAACTCGCACA	60.16	GGGGAGACGTGGACTAATGA	59.927	352	645	294	GA	5
Geno-MK100423	CACCCACTCAGCCCCAAT	61.946	GAGAGAGCCTGGAGGAAAGG	60.468	3	165	163	TC	5
Geno-MK100424	CGAGAAGAAACCTTCGATGC	59.955	AAACCATCGCAACAACCATT	60.235	326	563	238	CTT	5
Geno-MK100425	GGGGAATCGAAATTGAGGAT	60.096	CACGTGGCAAGATCAGAGAG	59.571	56	409	354	CT	14
Geno-MK100426	AATGGGTCGTATCCATCTGC	59.78	CGATCTAGGTGGAGCGAAAG	59.971	956	1195	240	CAC	5
Geno-MK100427	TTGACTCCCACAAACCCTTC	59.943	ATCGACTACTTTCGACTCTGCT	57.398	238	572	335	AT	5
Geno-MK100428	TGAAAGGAAGAAGCGGAAAA	59.931	TGGGAGATTTGGAGAGCTTG	60.331	389	653	265	CT	13
Geno-MK100429	CCATAACCCACTTTTCTCTCTCT	57.98	CATAATATCACCCGCGAGAA	58.601	391	571	181	TTA	5
Geno-MK10043	GGTTTGCTGCTTCTTCGTCT	59.621	CCTCATGAAATTGAAACACTGC	59.615	39	284	246	AG	9
Geno-MK100430	CTTACGGAGGAATCGCATGT	60.096	TTATAGCCTCCTCGGCTCCT	60.32	57	354	298	CT	7
Geno-MK100431	CTTACGGAGGAATCGCATGT	60.096	GATCGGGTTCGGGTAAAATAA	60.029	57	414	358	GAG	7
Geno-MK100432	AGTCCAAAATCAACGCCACT	59.598	GACCAGCAATTGAAGCCTCT	59.434	773	1089	317	AAG	5
Geno-MK100433	ATTGCATTCCCCTGCACTAC	59.962	GCGCTTTTAAGAATGCTTGC	60.123	182	560	379	AT	5
Geno-MK100434	TGCAATCATCCAACAAGAGG	59.648	ATGGGGAATTGGGTTGGTAT	60.131	702	1098	397	AT	12
Geno-MK100435	GAATCGGAATGGTGGTATCG	60.155	CAAGGGCCAGAAGTGAAAGT	59.328	442	563	122	GA	6
Geno-MK100436	ACGGTTTCGTCGTTTCAGTC	60.156	GAAGATGCGAAGGTCTGGAG	59.95	476	747	272	TA	8
Geno-MK100437	ACGGTTTCGTCGTTTCAGTC	60.156	GCCGGAAGTCATCAACTCAT	60.081	476	843	368	TC	17
Geno-MK100438	CAAGGTTTTCCTCAACCCAAT	60.207	CTTTGGTTCTGGGCATTCAT	59.933	358	727	370	CAG	5
Geno-MK100439	GAAGATAGAGGACCGCCACA	60.218	TGGTCTCTTTGCAGCTTGTC	59.165	1082	1480	399	CAC	5
Geno-MK10044	TTGGGTGTCCAAAAGGAAAG	59.942	CTTTGCCGCCCTAAACAA	59.803	578	710	133	AT	16
Geno-MK100440	TGCTTTGTGAGCCAGCACTA	60.742	TTGATGTCAATGCTGCAAGTC	59.862	519	915	397	TA	6
Geno-MK100441	TCCATCTGGGGAAGAATCAC	59.862	TGGCAAGATCACAGGAAACA	60.24	422	615	194	AT	9
Geno-MK100442	CAGCAATCAGACCACCCATA	59.522	CGAGGCAGACATCTCATTCA	59.942	15	400	386	GA	5
Geno-MK100443	CCCTCTCTCTTTGCTCTCCA	59.673	TTAGCCCTAGCCTCCCTAGC	59.966	634	920	287	CT	11
Geno-MK100444	TGGAGTTCGCTACATGACCA	60.263	GGACTCATCGCCTCACTAGC	59.981	506	728	223	TC	5
Geno-MK100445	TTTCTCTGCTCCACGGAAGT	59.989	CCTGGGCAAAATCAATGTCT	59.933	349	506	158	GA	9
Geno-MK100446	CCATGACGGCAGAGATAACA	59.673	TTTGGTAATGCGCACCAATA	59.958	743	1142	400	TA	5
Geno-MK100447	AAGTGCAATACGCCAAAACC	60.003	GAATCTAGAGAGTTTGATCCACAAG	57.698	414	550	137	TC	7
Geno-MK100448	GAATCTAGAGAGTTTGATCCACAAG	57.698	GCACATTTAGATGCCACACG	60.142	25	247	223	AG	9
Geno-MK100449	CACCGCTGCTTTCAATCATA	59.833	TCCTTGGTGCAGTTCTGGAT	60.656	738	1105	368	TG	8
Geno-MK10045	GGGCTCTAGCGAAGTCTCCT	60.117	TCCATTTACCCCATTTCTCG	59.756	1160	1434	275	TC	5
Geno-MK100450	AACTTGACGGTGTTGGGAAG	60.005	CGTCAAAGGGTCCTGAGTTT	59.183	190	552	363	GA	5
Geno-MK100451	TGGGGCTGTTGTAAAGTTCC	59.971	CTTCTTGGCTCCTCCAGTGT	59.45	172	383	212	AT	5
Geno-MK100452	GGCGTGACAGAGACAAGATG	59.42	GCCCAAGAATTGGCTTTTAAC	59.963	1	207	207	GA	5
Geno-MK100453	TAATTGCCAGTGCTTGTGCT	59.493	TTCATGAGTGTCAAGTGACTGC	58.935	148	305	158	AT	6
Geno-MK100454	GGGGCCAACTAATGGATCTT	60.152	CGATCGGGGATTGAAACTTA	59.894	481	743	263	TA	7
Geno-MK100455	TTCTCCGATTCATCTCCTTGA	59.759	TGCGTCATCGTTATCACATCT	59.167	80	466	387	CA	6
Geno-MK100456	GCGATCGAAACCGAAATGTA	60.971	GCCATTTTCCATTCACACTCA	60.889	16	256	241	GAA	6
Geno-MK100457	AGCCATTCGTGGATTTGTTT	59.434	CTTTATCACGTGGGGCAACT	59.993	158	402	245	AAG	10
Geno-MK100458	AAGCGGAGCTCTACTCTGGA	59.333	TTTGTCACACGTTTTGTTGG	58.058	724	876	153	AT	10
Geno-MK100459	GGACAATTTTGCCCACTCTC	59.532	TGCTGGAAGTTCTCAAAGAGG	59.601	165	516	352	AG	5
Geno-MK10046	TGAATTGTTTTCCTCGTCTCC	59.16	ATGCCACCAACACCAAGATT	60.24	97	467	371	GT	7
Geno-MK100460	GTCAGCAAGCAATCAACGAG	59.596	AACTTGTGCATGGAGGAAAA	58.201	39	266	228	GA	6
Geno-MK100461	CCCATAGGCTTGCAGGTATC	59.551	TATCTGGACGAGGCCAAGAG	60.353	4	212	209	AT	5
Geno-MK100462	TATCCCACTTACCCCAGCAA	60.323	TGCCAGACTCGAGAATGATG	59.942	863	1193	331	CT	23
Geno-MK100463	GTCTCATGGGGACATGCCTA	60.893	TTCTCATTGCTTGCTGCACT	59.746	108	369	262	AT	9
Geno-MK100464	GACATCGTTGAGGCTGAGGT	60.269	CCCTGTGCAAGTTGTAATCA	57.185	105	279	175	GA	5
Geno-MK100465	TTTTGCCATCTCTCCCTTTG	60.184	CAATGAAACCGGACACCTG	59.944	173	316	144	AG	8
Geno-MK100466	CAACGCGAATTTCAAGCACT	61.33	AGCGTGCATAGCGATGTTTT	60.802	410	753	344	AG	5
Geno-MK100467	TCTCTCTCCACGATCTGCAC	59.078	TGGTTCAAAACGACGACTCA	60.278	607	842	236	CT	13
Geno-MK100468	CTTCTGCCGAAACCATTAGG	59.702	CTCGGGTAACCTGGATTCGT	61.256	71	267	197	CA	5
Geno-MK100469	TACCTTCGACTCCGATCACC	60.073	TCTAAGGGCAAAATCGGAAG	59.292	456	855	400	TA	7
Geno-MK10047	TGAAGTGGTTGGCTGAAGTG	59.873	CGGCTGAGACTTGAAAACTTG	60.038	132	350	219	TG	6
Geno-MK100470	CAAGATGGCAGAGCAAATGA	59.948	TGAACAAGAAGGTGCAATGG	59.691	548	762	215	AG	5
Geno-MK100471	CAAAGTCCCACGACCCTCTA	60.103	GGAGGATCTCGAATGGTTGA	60.011	75	468	394	TA	6
Geno-MK100472	AACCAAAAGCAACCCTTTCC	60.332	AACTTTCCGCATTGCAACA	60.25	1050	1428	379	GA	5
Geno-MK100473	GACGGATTGTTTGGATTTGG	60.17	TTGCATACCTCTTGGGGAAG	60.066	60	378	319	CT	5
Geno-MK100474	CCCTTTGCTTTTGCATCAAT	60.074	CAAGCCCGAAACTCAGAGAC	59.989	349	606	258	GAA	6
Geno-MK100475	GGGTTTGATGGCAAACTAATG	59.329	CCATAACGATACGCCTAGCA	58.819	12	242	231	AG	5
Geno-MK100476	TCTGACTCATCTCTACCCCGTAA	60.137	TGCAAGAATGATGTCCACAA	58.62	961	1356	396	TA	12
Geno-MK100477	TTCAAGAACGCACCACAGAG	60.025	GAAACATTCTGCGGACCAAT	59.939	935	1241	307	TA	5
Geno-MK100478	GTGACTCCGAACTTTGGTACA	57.715	CTCCCCTTTTGTTGTCTTCG	59.705	782	1147	366	TC	7
Geno-MK100479	AGGGAACTTTGAATCCCACA	59.381	GTGACCGAGGGGTCTTGTTA	59.966	0	327	328	TC	22
Geno-MK10048	CCACACTTTCAGTCGGAGGT	60.151	GTGCCCTTCGTCTCATTTTC	59.676	511	804	294	AG	7
Geno-MK100480	GGTTCGTATCGGAGTGGAAA	59.933	GCTGCACCGTCCCTTACTT	60.27	594	879	286	AAAAAAT	8
Geno-MK100481	CACTAGGCCACAAGCTCACA	60.049	CGATGAGAAAATGGAGGAAGA	59.254	209	471	263	TC	8
Geno-MK100482	ATGAACCTGTGGCAAACAGA	59.139	ATCCTCCAAGGCATGTTGAC	59.934	23	355	333	AG	11
Geno-MK100483	GCACCCCAAAATTACAAACC	59.182	ATACGGCCAGAATTGATTGG	59.784	443	662	220	CT	6
Geno-MK100484	AATCCCTGCTCCCTTTCTGT	60.074	TGTCCTTCGTTTTAGGGGAAT	59.822	149	516	368	AT	8
Geno-MK100485	CGCTTCTTGCTCTTGCTCTT	60.037	CCACTTCACCCACCTCATTC	60.363	10	257	248	TC	18
Geno-MK100486	GACAAAACCATTGAGCACCA	59.547	ATGCGAATCCCACAAGAAAC	59.939	856	1230	375	AG	5
Geno-MK100487	TACATGGTCTGGGCTCATGG	61.895	TGGCTTTGGTTTTCTCATCC	60.051	480	734	255	TC	5
Geno-MK100488	ATCTGTGCTTACCGGAGCAT	59.723	CGTCATTAACCCCAAGCAAT	59.823	720	927	208	TC	5
Geno-MK100489	GCAGAACCTAAAGAGGGGCTA	59.864	CATTGTGCATGTTCCTCCAG	60.112	105	496	392	TC	5
Geno-MK10049	AACACTTTCGCTCCATCCAC	60.119	TCATTTACCCCAGCAACAAA	59.013	41	351	311	GA	5
Geno-MK100490	GCACACAACCGCTAAAACCT	60.176	CAATTTTGTTCCATCCGGTA	58.334	52	290	239	AT	6
Geno-MK100491	TGTACTTGCTGCATCTGGTTG	59.92	CAATTTTGTTCCATCCGGTA	58.334	56	234	179	TG	6
Geno-MK100492	TCTGGCCAACATCAGAAATG	59.648	ATTTTGCCCTCATCCCTTTG	61.173	199	521	323	TC	7
Geno-MK100493	AATCGAACCGCAAAATCAAC	59.945	CCTCGAAGCTCCAAAACCT	59.415	101	322	222	GA	10
Geno-MK100494	ACCTACCCACCCGGTAACTC	60.11	CGATTCTTCCTCCACAGCTC	59.95	73	444	372	TC	5
Geno-MK100495	TTTAAGGGCAGAAAGGGAAT	57.81	ATCCGACGGGAATGGTATTT	60.399	17	389	373	TA	5
Geno-MK100496	ACGCTGCGAGAGGACTAAAA	60.154	CAGAAGCTGGTGGTGGGTAT	59.989	47	249	203	CAT	5
Geno-MK100497	CTGGAATTGAAGGGCTTGAG	59.807	CCAGAGTTCCAGCTGCTTTC	60.134	155	532	378	AG	5
Geno-MK100498	CGCTTTGTCCTTGGTTTGAT	60.11	CCAGAGTTCCAGCTGCTTTC	60.134	404	532	129	GAA	7
Geno-MK100499	GGCTGTAGCTTCTGCTCAGG	60.299	AAATCCAAACCTCCCAAACC	60.032	1	185	185	GA	10
Geno-MK1005	CTTCTTGGAATCTTGGGTGA	57.71	TTAATGATCCGGTCCGTTTT	59.273	125	270	146	TA	5
Geno-MK10050	AGGCAAGTCAAGAACCAGGA	59.844	CACCATCAATTTGGCTGAAA	59.518	128	388	261	AATA	5
Geno-MK100500	CCTTGAGGCCTTGAGTGTCT	59.45	GGCAACCCATCCTTACCTTT	60.187	216	501	286	AC	9
Geno-MK100501	CTTGTCTGGTGGCTGCAATA	59.864	GTTGATGTTGTTTGGAGAGGAA	59.077	871	1078	208	TA	5
Geno-MK100502	TTCCTCTCCAAACAACATCAAC	59.077	ATAACGCCTTGCAGACTTGG	60.27	1057	1378	322	GA	5
Geno-MK100503	CCTGAACAGCCAGAGGAGAA	60.523	GGGTGGACATAAACCAAACC	59.006	30	265	236	AT	7
Geno-MK100504	CCTTTGCGAGTTGCTACCTT	59.517	TCGAGGTCAACTTCGCTCTT	60.134	1297	1613	317	GAA	5
Geno-MK100505	TTTTGAGCCTTCTGCACTCA	59.716	AAATCCAAGCCAGCAAACAT	59.574	69	379	311	GA	13
Geno-MK100506	TTGAACCACTGCAAATGGAA	60.088	TTGGATGACGGTAGCATTGA	60.073	759	985	227	TG	6
Geno-MK100507	CGCATACATGATCAGAAAGCTA	58.097	GACCCGCAGAGAGATCAATA	57.834	417	631	215	GT	5
Geno-MK100508	CAAGGTACGCCAATCTCTCC	59.694	TTAGGTTTTGGTCGGGGTTT	60.564	20	238	219	CT	6
Geno-MK100509	TGATCGCTTGTTAGCACTGG	60.011	GCCACACATCACACCGTTA	58.937	1468	1587	120	AG	5
Geno-MK10051	GTAAGTCTGCGGCGACCTCT	61.876	ACGGTTGAGATGCCGAAATA	60.469	881	1213	333	AC	6
Geno-MK100510	CTTGCAGTTGAGCGATGGTA	60.011	GGAGACGTCCTTGGTTTTGA	60.088	678	990	313	TC	5
Geno-MK100511	TCCTTACGGCCAACCACTAC	59.993	GCCTCAGGAGAAGACGACAC	59.993	1144	1429	286	TC	5
Geno-MK100512	TGTTCGGTCTCCCATTTTGT	60.353	GCGCACTTCTCCTCCATTAC	59.843	116	345	230	TAT	6
Geno-MK100513	TGCCTCCTCTTGGAAAATTG	60.184	GAAAGGCGTGGCATTATTGT	59.967	108	330	223	AGA	7
Geno-MK100514	CCCATTAGGGGTATGTCGTTT	59.952	TGTGTGGTTGGCGTAGATGT	60.032	374	742	369	CA	6
Geno-MK100515	GTACGCTGTCCCATCTGGTC	60.542	ACTTGCTCGCAGTCTGTCCT	60.205	121	361	241	AC	10
Geno-MK100516	GGCCGGGTTTAAAAGAATGT	60.184	GGGATCTAGCCATTCACTCG	59.653	20	253	234	GT	5
Geno-MK100517	CACGTGACCTCACTGCTTGT	59.94	ATGGGTGGCATATGTGTGAA	59.654	955	1084	130	TC	5
Geno-MK100518	TTTGAAGCTCAGGTACCAAAAG	58.562	CGGTCTGGCTTGGTATTGTT	59.993	8	229	222	TA	8
Geno-MK100519	CTGACCCAAACCCAAGAGAA	60.081	GGACTGGAAGTTGGAGGACA	60.088	102	467	366	CT	5
Geno-MK10052	GATTTGGGCAAAAGAAAAGG	58.67	AATGCTTTGAGTGGGACAGG	60.111	130	392	263	AG	5
Geno-MK100520	ACGGCAGGAGTAAAATGACG	60.132	ATAATTTTCAGGCCCGTTCG	61.155	476	775	300	CATCAC	5
Geno-MK100521	GACTGCGTCCGATCAATCTT	60.226	AATTCAAGCGCGTAGAGTGG	60.407	5	266	262	TGGA	5
Geno-MK100522	AGCGGAGCTTTGCTTTAGAT	58.379	CTACCAATTTACCCCGCACA	60.742	133	525	393	TG	6
Geno-MK100523	TTCATGCCCTTCAACTCCTC	60.195	CACCTGAACAGCAGCATTGT	59.905	242	558	317	TCT	5
Geno-MK100524	ACAATGCTGCTGTTCAGGTG	59.905	ATGGCGGACAAGAGGTCAT	60.491	539	670	132	ATG	6
Geno-MK100525	GCTCCACGGAACAGAAAGAG	59.989	ACCGAAAGTGTTTGCTGGAG	60.291	821	1000	180	GA	5
Geno-MK100526	GCACGGCAATTCGATAAGAT	60.067	GCCAGCTACAGGATTTGAGC	59.985	7	175	169	GA	15
Geno-MK100527	AGTATGCGGATTTGGAGACG	60.096	ACACCGTTTCGGATCGATAG	59.955	86	258	173	TCT	5
Geno-MK100528	GCGCGTCGACAGTTTAGTC	59.612	GCCAAAGGGAAAGAAAGAGG	60.18	774	1149	376	TC	5
Geno-MK100529	GTTGGAGTGTCCTGCTTGGT	60.159	GTTGTGGATCGCGTTTCTTT	60.118	558	695	138	TAT	6
Geno-MK10053	AAAACCGAAATGCCCAAAGT	60.702	GCAGTCTCACACAGGGGTCT	60.315	148	383	236	CT	21
Geno-MK100530	ATCGCTGTCCAGAAGCAGTT	60.02	GTGCGATTGGGTTATGCACT	60.925	52	376	325	TA	16
Geno-MK100531	CCCGTTAGCAGGTCAAGTTC	59.734	GAAAGCCGGCCAAATATACA	59.928	600	936	337	AC	7
Geno-MK100532	GTGCGGGTAGTGACCAAAGT	60.035	AAACGAATTTAGCGGTTGGA	59.586	34	222	189	TA	7
Geno-MK100533	TCCCTCCCATTACATCCTCA	60.272	ATTGTATCGGCTTCCCACAG	59.955	12	280	269	TC	5
Geno-MK100534	TTCCCTCTTATCCAAAACACTC	57.352	CTCCAGCAAAGTCCCCTATG	59.688	97	254	158	AG	8
Geno-MK100535	TCACAGCGCTTTTGCTTAGA	59.895	TGCAATTGAGCTAGGAAGCA	59.712	24	239	216	TC	11
Geno-MK100536	GCCAAGGGTGAAGAATTTGA	60.051	CTCTGGGGAATGAATGAGGA	60.003	416	760	345	TCT	5
Geno-MK100537	CTGTGTGGATGAAGAAGAGGTG	59.762	CTCCCAATTAGTCCCTGCTG	59.688	1	163	163	AG	5
Geno-MK100538	TAGCGGATTTAGGACCACCA	60.46	TCGATCCGGTAGAAAACAAA	58.214	166	393	228	TC	9
Geno-MK100539	TTCACACAACAAGTCCACAACA	60.088	TGGTGGAGGATGAGGAGAAG	60.191	104	442	339	TTA	6
Geno-MK10054	GCGCAATGCTGCCTATATTT	60.22	CGTCTCCTCTTCCTCCTCCT	59.945	288	599	312	GAG	5
Geno-MK100540	CTCACAACACAGCAACAGCA	59.642	CTGGTGTCCGAGTGAACGTA	59.745	158	311	154	AG	5
Geno-MK100541	AGGTTGGGTTGCCATCACT	60.379	TGTGAACTATCCTGCGTGGA	60.263	1	252	252	AC	5
Geno-MK100542	GGAGTTGAAGGTTGGATTGC	59.532	CCAAATCAGAGCTGGAAGAGA	59.559	30	264	235	TC	5
Geno-MK100543	CAGTTACAGAGAGAGCGAGAGAGA	59.609	GGGAGCTTGTGGTTGGTTTA	59.971	65	225	161	AG	7
Geno-MK100544	CCAAAATTGCCTGTGCCTAA	60.989	GAGAGAGAGAGAGAGAGGAAGAAGA	58.348	492	620	129	CT	5
Geno-MK100545	CCACTGCCACCCAATCTTAT	59.813	GGAGGTCGGAGGATTAGGAC	59.896	1593	1717	125	TC	5
Geno-MK100546	TCTCCTCGCGTCTCTCTCTC	59.969	GCCCCTACATCAAGGTCAAA	59.933	1634	1993	360	TC	9
Geno-MK100547	TGAGAGAGAGAGAGAGAGAGAGAGA	57.626	TTGACCCAAAGCACCAAAAT	60.344	0	192	193	AG	5
Geno-MK100548	TAGGGAGTGGAAGTGGGTTG	59.959	TTTCCCAAAATGACCCTGAC	59.767	461	586	126	GA	5
Geno-MK100549	ATGGAACCTGCCAATGTGAT	60.203	CGGTGTAGCCTTGTTTCCAT	59.993	149	376	228	AT	12
Geno-MK10055	AGGAGGAGGAAGAGGAGACG	59.945	AGGCTCCTTCCTAGCATTCC	59.811	505	625	121	AGG	7
Geno-MK100550	TTTGCTCCCTCTCACTTTCG	60.508	CTTTTCATGCAGGTTGTGGA	59.691	74	376	303	AT	12
Geno-MK100551	TTTTGAATTCCCGGTTTGTG	60.702	TGCCATTGCGTACTCCATTA	60.096	93	322	230	AC	7
Geno-MK100552	CAAGGAGCAAACAGCAACAA	60.027	ATTGAATTGGGGAGGAAAGG	60.124	3	378	376	CT	6
Geno-MK100553	TTTCCATGTTTTAGGGCACA	59.013	TCGAAATCTGGGATTGCTTT	59.645	78	382	305	AT	5
Geno-MK100554	ATCGTATTGTACCGCATGGA	58.872	TGGGTCCTTCGTTCCCTAAT	60.683	227	573	347	CT	12
Geno-MK100555	CAAGTAACCGGTGGCATAGC	60.523	CGTGAAGATGCAGAGGACAA	59.984	191	378	188	AAG	7
Geno-MK100556	CTGCCATCAACACCATGAAC	59.967	GCCTCTGATGAGACCTCTGC	60.104	542	894	353	GGAA	5
Geno-MK100557	CCTGTTTCTAAGCCCCATGT	59.052	TTCAACCAGATGGCAGTCAA	60.24	116	459	344	TC	5
Geno-MK100558	TGTCCCTCTCTGGGTCTCAT	59.638	ATGGCATGCTAGATGGGAAT	59.372	86	457	372	TC	10
Geno-MK100559	AAATTGAAACTCATCCCTCTCC	58.578	GAAACCGTGCTACATGACGA	59.722	43	219	177	CT	5
Geno-MK10056	TGCAAACCCAAATTTCCTTC	59.916	GGCATGGTGATCAGAAACCT	59.934	106	298	193	GC	5
Geno-MK100560	GTTATTCCCCATTCCCGTTC	60.378	CCTGATTGCTATTCAACACCTG	59.632	846	1234	389	TC	6
Geno-MK100561	AACGCTCCGAATTAGAACGA	59.845	GAGAGGAGAGGCGCTTAACA	59.717	7	362	356	AC	5
Geno-MK100562	CACCTTGTTCTGGTCCCTGT	60.002	TTCGGAAAGTCGGTTGTTTC	60.088	75	363	289	AG	6
Geno-MK100563	TTCAAGCAAATGGGTGTTGA	60.088	CATTTGGGTAACGGGAAAGA	59.795	376	705	330	CT	8
Geno-MK100564	GATATCCGCACCTGAGCAAG	60.765	ATTCTGAGCCAAATCGCAAA	60.721	15	163	149	TA	7
Geno-MK100565	TGGAGGAGAAGAATTGAGATGA	58.861	AAAGCACAGGGGTATTGCTG	60.132	1	363	363	GA	10
Geno-MK100566	GCTATAAGGCCACCTAGTATTTCTT	57.776	ACAACTCAGACCCGTTCAGC	60.307	101	365	265	TC	10
Geno-MK100567	CTGCAATCCCAAACAATCAA	59.518	TCCTCCCTAAAAGCCTCACA	59.807	894	1086	193	GA	7
Geno-MK100568	AAGCTTCTTGAGGTTTAAGTCTCCT	59.552	GGATTCCATCTTCTGCAACC	59.488	2	165	164	AC	7
Geno-MK100569	AAGTCAAATGCCCACCCTCT	60.883	GGTTGGTGGAAAGGAAATGA	59.767	203	499	297	CT	13
Geno-MK10057	CTAACTCGCTGGCCTCCTTC	61.407	CTGCCATCAACACCATGAAC	59.967	163	286	124	TTG	7
Geno-MK100570	CCCACTACAACATGATTGACCA	60.668	ATACCGACGATGATGAGCAG	58.699	33	325	293	TA	5
Geno-MK100571	GAATTTCTGGGGCATCACAT	59.756	GTGGCCAAAAGAGTGCCTTA	60.249	73	412	340	AT	12
Geno-MK100572	GGGGCATCTATAACGCTAACA	59.114	TGTTGCTTCGGGATCATTAG	58.721	145	397	253	CA	5
Geno-MK100573	GTTCGGACGATGGGTTCTTA	59.933	GCAAGCAACACCACATCACT	59.758	844	1196	353	TCT	6
Geno-MK100574	CCATCCAAAGCTTCCGAATA	60.031	TTATGCAAGTCCCGGAAATC	59.901	194	521	328	AT	8
Geno-MK100575	GACCGAAAAGTGACCCAAAA	59.948	TCGTCTTCACTGCAAACTGG	60.025	171	427	257	AT	5
Geno-MK100576	GCGGAGTGGTTAGTCCAAAG	59.734	TACCTGGTGCCGTTAGCTCT	59.898	181	521	341	AG	22
Geno-MK100577	GAGTGAGGCGAAGAGAATGG	59.95	GTGCATATGTGGAACGTGGA	60.399	1137	1370	234	GA	5
Geno-MK100578	TGGTTCATTCTCTTTTGTCACG	60.147	CCACAGGAATGAGGAGGAAA	60.042	11	244	234	CT	5
Geno-MK100579	CCCGTCCCATCTCTCTATCTC	60.044	CCACAGGAATGAGGAGGAAA	60.042	81	244	164	CT	6
Geno-MK10058	AGAAAGAAAGGTCGGGCTTG	60.733	GGCTGCATCACTCTCTCTCC	60.104	84	234	151	AG	5
Geno-MK100580	TGGTGAATTGTGACTTGTTGG	59.45	GGGGTAGCAGCTGAAAATGA	60.214	87	259	173	AC	5
Geno-MK100581	GTCAAGACGAGTCCGTAGCC	59.874	TTGGGTCGGGTAACTTTCTG	59.964	554	744	191	GA	5
Geno-MK100582	CGTGGGAATCCACTATGTTG	58.847	TGACGTCGTGCACCTGTTAG	60.928	190	586	397	GA	27
Geno-MK100583	ATGGGTTCGAGTCACCATGT	60.246	GGAAACGAGTCTTCACAATGTTC	60.033	127	519	393	TG	13
Geno-MK100584	ACTCCATCTCTCTCGCCAAA	59.95	GCTGCCATAAGAGGTTGGAC	59.7	99	498	400	CT	5
Geno-MK100585	TGATTAGGAGTGGTGTCAAAGC	59.242	GCAAATGATCTCCAGACAATGA	60.081	6	224	219	TA	5
Geno-MK100586	TGCCACTCACCATCAATCTC	59.637	TTGTGAACCAAGGTGTCTGC	59.726	477	833	357	CT	7
Geno-MK100587	GCGAATCACCAACGACTTTT	60.118	CATCCCCATCATTGACTTCC	60.135	679	949	271	TC	5
Geno-MK100588	TGTGTTGTATTTCTTCGTCTCTGC	60.699	GGTGGTTTCGGTTGCATATC	60.199	24	215	192	TTC	5
Geno-MK100589	CGGCATTGGGAGTCTCTAGT	59.308	GGGAGCAGTGAACCCAGTAA	60.111	99	341	243	AC	7
Geno-MK10059	CCGCCGTAAACAACTCCTAC	59.632	CCCGTGCTCTCTCTGTCTCT	59.732	11	239	229	AG	6
Geno-MK100590	GGTGTGCGGCTACTCTTGA	60	TGGGCTCCGAAAGTTAAATG	60.067	99	456	358	GA	20
Geno-MK100591	GGTTTGGCTTTGTTGGTTGT	59.875	CTCCGTGTCTGAACCCATTT	59.966	27	204	178	GA	5
Geno-MK100592	CCCAGCTCACTCACTATTAAGG	58.035	AGGGGCAGAAACACGATTTA	59.569	379	776	398	TA	9
Geno-MK100593	TGGACGGTGAACGACAATTA	59.964	GGTCGGAGAGGATGACAGAA	60.199	142	467	326	TC	7
Geno-MK100594	GTGCCTCCAGCCTTGATTAG	59.836	CCGTGGTCTCGTTGCTTATT	60.132	48	259	212	GT	5
Geno-MK100595	TGACAGCCTTGGCCTGTAAT	60.657	TCGGTGTTTATCCTCTGCATC	60.088	136	524	389	AT	5
Geno-MK100596	GCAACTCGTTCCCGTTTTAG	59.747	TCAATCGTGAAACCCCTCTC	60.05	198	521	324	GA	6
Geno-MK100597	GAGAGGGGTTTCACGATTGA	60.05	GAACATAGGCGGCAACATTT	59.967	502	812	311	GA	8
Geno-MK100598	GAAAGGTGGACGACGATGTT	59.973	TGAACAAAATGCCTCGGTTT	60.481	356	611	256	AG	5
Geno-MK100599	CCTCAACTCCAACAACCTCAA	60.133	ATTCGTGAGCGGGTGACTAC	60.142	7	265	259	AT	10
Geno-MK1006	CCCGAAAAGAAAGCGTACTG	59.876	TCGCATCGTATACCCAACAA	59.953	245	381	137	TC	9
Geno-MK10060	TCCTTGATTGACCCGATCTC	60.011	GACCTATTTCCTTGCGGTGA	60.074	21	244	224	TC	5
Geno-MK100600	TCATTGACGCCGTTAGTTTG	59.729	CCGAGCAAAGGTTCTGAAAG	59.986	113	509	397	CT	8
Geno-MK100601	CCCAAAACAAAGGAGTGGAA	59.942	TGCGTGGTTATGCACATTCT	60.142	513	707	195	AG	7
Geno-MK100602	TGCCCTTTCCGTGTAATTTT	59.451	GGCAGGAATTGTCAAGAAGG	59.67	2	395	394	AT	5
Geno-MK100603	CCAATTTCCTTCATCCATGC	60.274	TGTTCGAGTGGCCCTTTTAG	60.241	941	1190	250	CT	5
Geno-MK100604	AATGTTCCGTCGCGATTAAG	60.096	GCAAGAGGGAGAGTGGTGAG	59.986	243	561	319	TC	6
Geno-MK100605	TGGGCCGTATACACAAGTGA	59.988	ATCAATTCGGCACAGTTTGA	59.127	181	395	215	GA	5
Geno-MK100606	CTCCCCTTACCTCCTCCTTG	60.06	GGGTTTGGGTTGGTCTTTCT	60.204	148	493	346	TC	5
Geno-MK100607	CGTGTGCAGCATTACTAGCC	59.517	TCAATCAATCCACCCAACCT	60.173	195	576	382	TA	5
Geno-MK100608	TCCTAATCGAATACCCCAAGA	58.52	TTGTGTTTGAGCTGCATTGA	58.994	141	505	365	ACAAAAA	5
Geno-MK100609	GAGGGGAGAGGCTGAGAGTT	59.952	CCCTAAAGGGGTCAGATTGG	60.674	879	1006	128	GA	8
Geno-MK10061	CCAAAGCAATGCACATCAAC	60.119	AAAAGGCCTCTGGAGGAAAC	59.691	503	818	316	TC	7
Geno-MK100610	TCGGAATTGTATCGGACAGC	61.003	GCCACAGGTACAGCACACAG	60.381	136	448	313	AGG	5
Geno-MK100611	TGTAGGGAGGAAGGTGAGGA	59.649	GTTTTCGGGAGTTCGAAGGT	60.476	70	467	398	AG	7
Geno-MK100612	GGACGGGAAAAGAGGTCTAAA	59.58	GATGAGTGGACATTGCCAGA	59.637	32	413	382	AG	6
Geno-MK100613	TCAATTCGAGTAAGGGACACG	60.118	ATGGCGAACCAAATGAAACA	61.266	476	604	129	AAT	6
Geno-MK100614	TGGTTCGCCATAATTCAAAG	58.625	ATATGCATTGCCCTTCATGC	60.837	594	979	386	GA	7
Geno-MK100615	CAAGAACAAAGGCATCCAAA	58.745	TTCACTAAAGTGGCAAAGACG	58.095	996	1336	341	AG	6
Geno-MK100616	ATTGCATGGTGACGAAATTG	59.4	CCAATGTGCTACTGCTACGC	59.517	329	459	131	TGT	5
Geno-MK100617	TTTCGTCTATAGCATCACTCTCG	58.688	CGTACAAAGAGCGTAGCGAAC	60.089	1142	1513	372	AT	12
Geno-MK100618	GATCGAAAAGTTGGTCTAATGC	57.887	CCAACGATTTGAAACTCTAGCC	60.129	156	538	383	AT	18
Geno-MK100619	CAAGAAACTGCAAACCCACA	59.734	TGACACCACATGTTCCCATC	60.23	671	875	205	GA	9
Geno-MK10062	GGCGATAGAGACCACCAGAG	59.827	GACATGCGGAACGCTTAAAT	60.103	360	688	329	AG	6
Geno-MK100620	ACCCACATGGTTGCTTCTTC	59.973	TGTTGCGACTGTAGGGTTTG	59.758	437	745	309	TC	6
Geno-MK100621	GGGGAGGAAAACTGAGGAAG	60.045	GGGTTCAGAATTCGGTGAGA	60.05	202	582	381	TC	8
Geno-MK100622	CTCCAATCACGACACACAGC	60.319	CAACTTATGTCCCGTGCAGA	59.716	523	853	331	CT	8
Geno-MK100623	GTTTGAAGACCCGCCAGTTA	60.11	CACTTGGTTGTCCAAAAGGAA	59.994	37	344	308	TA	6
Geno-MK100624	TGGAAGGGAACCAAGGTATG	59.784	CTGAAAGGCCATGTGAATGA	59.648	69	246	178	CA	5
Geno-MK100625	GCCGAAGGAGAAGCTATTGA	59.551	TCGTGTGGCTTGCACTTTAC	59.911	21	414	394	GA	11
Geno-MK100626	TCGATGCTTTTGTATCGCTTC	60.358	GTCATTGGTGAGGCCAAAAG	60.495	355	717	363	GA	11
Geno-MK100627	TGTGTCTGGGCTATGAAGCA	60.413	TCGGATAGTGTGTGGGATGA	59.918	399	797	399	AC	7
Geno-MK100628	CACAAGCAAAAGCCGACATA	59.872	ACCGATTGCCTTGTTTTCTG	60.11	112	486	375	AG	6
Geno-MK100629	CTTCTGCAATGTATGCACCAA	59.744	AGGCCTCACTCTGAATAGGAA	58.015	603	939	337	AATAT	6
Geno-MK10063	TCGAGATGTGGACGTGAGAC	59.827	CGCATACTCCAAGGACAACA	59.716	97	326	230	AT	5
Geno-MK100630	GGCCGGAGGAGTCTTCATTA	61.478	CAGGTCCACACCCTTCAAAT	59.82	1367	1732	366	AC	7
Geno-MK100631	CCAAAGGCTGAAGACAGGAG	59.982	GGTTCGACAGATTCGGTTTG	60.495	466	752	287	AT	10
Geno-MK100632	CGCTCGCAGAGATGATACAG	59.722	GGGGAAGAGGAAGATGAAGG	60.008	1056	1245	190	TC	6
Geno-MK100633	TGCGCAGATCAAAGAGTTCA	60.687	GTTCGAGAAACCAGGCAGAC	59.851	488	758	271	GA	7
Geno-MK100634	GTCTGCCTGGTTTCTCGAAC	59.851	GCCACCAATAATGCCAAGAA	60.837	739	1013	275	TC	6
Geno-MK100635	CAATGTCTGCTGTATACCAATGC	59.554	TCCATTGTGCTGGAAACTTG	59.691	53	407	355	GT	5
Geno-MK100636	GTGTGGACAAGCACACATGA	59.101	GCGCTAACTGGGATGCTTAC	59.873	161	534	374	TG	5
Geno-MK100637	TTGCCCATTGCACTGTTAGA	60.257	TCGAAAAGTGGGTACCGTTG	60.913	512	873	362	TA	5
Geno-MK100638	TTTCTGAAGCATCGATCACC	58.799	CGGGCTTGGAGTAGAGAATG	59.83	347	531	185	TTC	5
Geno-MK100639	CCAACCTCGACTTCTTTGCT	59.473	CCTGCAGAATCCTGATGAGAG	59.958	403	744	342	TC	10
Geno-MK10064	AGCGGTTTACAAGGGGAGAT	59.962	TGTGGAATTGGTCCTGTCAA	59.935	135	381	247	TA	8
Geno-MK100640	GAAGCAGGAGCCACAAGAAC	59.997	ATGGTCCGAAACCAAATGAA	60.17	472	733	262	GA	9
Geno-MK100641	CCGATGAAAATTGGCTGGA	61.91	ATTTTACCCCTCACCCCTCA	60.549	78	197	120	TC	5
Geno-MK100642	ACCCGAAGCCCTAAAATGAG	60.443	GACGATGATGAGGACGGAAT	59.893	60	434	375	CT	6
Geno-MK100643	CTCGTGTCCATCTGCATGTT	59.707	AAGCTCTTGAGCAGGACCTATG	60.04	806	1177	372	TA	6
Geno-MK100644	GCGAGAGGGTATGTTGGGTA	59.955	AGAGAGCATTGATGCAGACG	59.143	141	394	254	TC	5
Geno-MK100645	TACAGGGCGGTGGTAGAGAC	60.134	TGGTGGTCTTGTCCAGTTTG	59.565	1352	1500	149	AC	6
Geno-MK100646	GTTGGAGCTGGGATGTTACG	60.517	CACAGGTGCAAGTGCTGAGA	61.245	9	383	375	TG	8
Geno-MK100647	ACCACTGGACCAAGACCAAG	60.002	TGGTGACAATCGAAGCAGAG	59.984	144	500	357	GA	6
Geno-MK100648	TGGCCAACAGTAGGTGACAG	59.745	GCAATCGTTAATTCCGGCTA	60.061	142	507	366	TC	17
Geno-MK100649	CCTCCAAATTGCATACAGCA	59.688	ACGGTGTCGTTGACTCTTCA	59.31	49	406	358	AT	5
Geno-MK10065	TTTGCAACATGACTTGAGCTG	60.042	CTGGAATCGAGCCTGTAAGC	59.978	37	303	267	TA	12
Geno-MK100650	TATGAGATTTCCCGCGTACC	59.923	CCCAAAGAGGTCGTCAAAGA	60.224	78	400	323	AG	5
Geno-MK100651	GAAAATCACCGAGGGAAAGG	60.797	TGATGGGAATTGAACAAGCA	60.049	671	1065	395	TC	8
Geno-MK100652	GGGTCAAAACCTCAAATCCA	59.767	GGCTGGGGCTACAATTATCA	59.923	50	447	398	TG	7
Geno-MK100653	CTTTGCCAACCACCATTCTC	60.495	ACATAGCGTCGTGGACCTTC	60.142	161	482	322	TC	5
Geno-MK100654	CGGATTTGGATATGGTTTGG	60.009	CAGAACAATGCTTTGGCTGA	59.988	56	235	180	GA	5
Geno-MK100655	GGCACGTCCAATTTGTCTTT	59.978	TGCACGTAGCCATGTTCAAT	60.142	308	591	284	AAT	5
Geno-MK100656	GAAAGCCCATGAGGTAAGGA	59.126	TGTGGCACGTTAAAATTGGA	59.969	861	1152	292	TC	15
Geno-MK100657	CTCCATCATTGTTCCAGTTTCA	59.971	AGGATTTCGTCAAGGAGCAA	59.813	484	773	290	TC	10
Geno-MK100658	GTTTCACCGCGATCTCTCTC	59.957	AGGATTTCGTCAAGGAGCAA	59.813	500	773	274	TC	11
Geno-MK100659	TGGGTTACCGCGACTTTTAC	59.996	ATCTTACAGCTCCCCGGAAT	59.925	948	1248	301	CT	5
Geno-MK10066	CGAACCAAATCTGTCCAATCT	59.042	TGCGACAGAAAAGTAAACCA	57.008	1	294	294	TA	15
Geno-MK100660	TCGATACGAGTTCGTGGACA	60.263	TCAAAAGTTCCGTTCGATCC	60.051	94	477	384	CT	12
Geno-MK100661	TCACTGCGATGTTTTCTTGC	59.995	ACTACTACCGCGACCCACAC	60.058	12	292	281	CT	5
Geno-MK100662	TTCTCCTCCGCTCTAAGGAA	59.146	GGTGCAAGCGGTGTAGTTTT	60.176	95	465	371	AT	5
Geno-MK100663	CAAGCCGCAGTTAAGCTCTC	60.292	GTACTTCCGCGACTCTTTGC	60.022	147	539	393	TG	7
Geno-MK100664	CACCCTTGGCAATTTAGGAA	59.931	CATGAGCTCCAAAACAAGGA	58.847	351	617	267	AT	5
Geno-MK100665	CGACATAGCCAAAATGCTTTC	59.734	TCGGGCAGAACTCTAACTCG	60.529	23	259	237	AT	5
Geno-MK100666	GCGCACCAATATTTCCACTT	59.967	ATCGCCTGTCAAGGGTTTTA	59.569	163	468	306	AT	5
Geno-MK100667	AAATATTAGGGGCCGTGACC	60.041	GGTCGTTTACCGTCCAAATG	60.227	56	271	216	TC	5
Geno-MK100668	GCATTCCCAACAAGGACTTC	59.532	TGATGCTTCCTCCTCCATTC	60.158	665	871	207	TTC	5
Geno-MK100669	CCCAATATCATTCACCCAACA	60.433	CACGGAAAGCTATGGGCTAA	60.223	483	752	270	GA	9
Geno-MK10067	TGTGCGACAGAAAAGTGACC	59.88	GAGGATTGCCTCTGGTTTCA	60.195	126	376	251	AT	11
Geno-MK100670	GGTCCGGTGAGAGAGAGAGA	59.508	GGAAAGCTATGGGCAAATGA	60.038	695	847	153	GA	9
Geno-MK100671	CGCAATGTTTGGCTCTACAC	59.347	AGGCTCTCTTCACCCACTCA	59.986	427	591	165	CT	5
Geno-MK100672	AGTCTGGCTTTGCTGGGATA	59.836	GTGACCTCACCGACCTCATT	59.969	524	676	153	GT	5
Geno-MK100673	AAACCTCCGTCCTGGTTCAT	60.746	CAGTCGGACAGTGAAGACGA	60.022	149	472	324	CA	15
Geno-MK100674	AACCCGCTTTGTTACACTCG	60.168	CGGACATGGCTGTGAATCTA	59.673	412	546	135	CT	6
Geno-MK100675	AAGCGAAGCAATCTGAAACG	60.523	GGTCGACTGAAAATGGTGGT	59.827	395	695	301	TC	7
Geno-MK100676	CCCTCACCCTTTATCCCACT	60.183	GGTCGACTGAAAATGGTGGT	59.827	503	695	193	TC	7
Geno-MK100677	GGAGGCTCTCTGTCTGGCTA	59.703	CCGACACACACCATAGAACG	60.025	68	365	298	GA	11
Geno-MK100678	TGTAATGGGTATTGGCGTTT	57.899	TGGTTTGTCTGCCATCACTT	59.139	347	557	211	TG	9
Geno-MK100679	AGATGCCTGGGAGTTTAGCA	59.836	TCCCGAAATTGAGAGTGGTC	60.05	21	265	245	AG	6
Geno-MK10068	AATTGGTTTCGAGGTTGACG	59.971	TCAAGATGCCGAAATGTGAA	60.197	65	337	273	TG	7
Geno-MK100680	AAATCAGGGTCTTGGGGAAG	60.298	ACAAGCGTCACAAGATGCAC	59.912	389	734	346	AT	8
Geno-MK100681	TCACCCAACTATCGCTACACA	59.209	CCTCTTCCCACAAATGAACAA	59.956	86	385	300	TA	5
Geno-MK100682	ATGAAACCCCGGCATACATA	60.038	ATGCAGCAGGATTCAAAGGT	59.7	815	1082	268	CA	19
Geno-MK100683	TGCACACGAGAAAAGAATGC	59.995	TTGTGCGGATGTCCGATT	61.067	1720	1944	225	TA	5
Geno-MK100684	TGGGTGACTGACTGACTGGA	60.293	CGAAGGTCAGGGACTGAAAC	59.697	162	282	121	AT	11
Geno-MK100685	TTCAATTCCACCATCAATCG	59.325	CTAGGATTGGCAAGGGAAAG	58.785	121	290	170	AG	8
Geno-MK100686	GCCACCAGACGAGAGAAGAA	60.533	ATGTGTGGTGCGGTGTTTT	59.871	73	310	238	AG	8
Geno-MK100687	CCAACACCATGATCAGCAAC	59.967	GTGTTCTGGGGAAGACAAGC	59.703	40	312	273	GA	5
Geno-MK100688	GGAATTTTCGTTTTGCCATC	59.392	TTCTGTCCAGTGCATTTTCG	59.84	157	380	224	TC	5
Geno-MK100689	AGGAAGGACGTGCAAACAAT	59.598	GCAATGCCTGAAATTCCAAC	60.457	111	249	139	TG	5
Geno-MK10069	TGATTGAAAAGTGGGCCTAA	58.214	CCATTCCGCAACCAGTTATC	60.331	113	266	154	TA	7
Geno-MK100690	TCCCGGATTAGCCTTCAAT	59.472	CCATCGGGTGTGTTTTGTTC	61.196	674	929	256	TA	9
Geno-MK100691	AAAAGTGGCAAACCATGAGG	59.971	TTTGAATGGGGAGGATGTTC	59.727	37	416	380	AT	5
Geno-MK100692	TTCGAGAGAGAGAGAGAGAGAGAGA	59.806	AACACCTCAGGCCAACAATC	59.973	9	248	240	TA	6
Geno-MK100693	AAACCAGCGTAATCCAATCG	59.96	GCGATCAAATCACCGTTACA	59.548	50	395	346	TC	5
Geno-MK100694	TGCCCATCCTATCATCTTCC	59.854	CGTCTGTGCTCCTGTTTTGA	60.025	939	1195	257	AGAAA	5
Geno-MK100695	CTCACCGGTCAACCCTCTTA	60.103	GAAAACAGAGGGAGGGAAGAT	58.654	145	301	157	CA	6
Geno-MK100696	CTCACCGGTCAACCCTCTTA	60.103	AGAAAACAGAGGGAGGGAAG	57.434	96	253	158	TC	16
Geno-MK100697	GAGGCGACCAACAGATTCA	59.778	TTGGCTCAAGTCAGCGTAAG	59.22	61	388	328	AAT	5
Geno-MK100698	GATTCTTGGAGGACCGAACA	60.05	GATCAGCTCAAGAGGGAACG	59.95	162	448	287	AT	9
Geno-MK100699	CGGAGAGAAAATAAACAGAGAAAGC	61.017	GCCATCCCATGAGCAATAGT	59.923	30	353	324	TC	6
Geno-MK1007	AATCACGGTTGGATGCAAAT	60.199	GGTGCGTGAATTTCTTAAAAGG	60.004	110	356	247	TA	6
Geno-MK10070	TCAGAGCCAATAGCCAAGAAA	59.967	TAAGGTGGGAGACGAACCAC	59.966	88	246	159	AG	5
Geno-MK100700	GTACCACAATTGCGTGTTCG	60.035	TTTGCTTCGGGTCAGAGAGT	59.989	683	1024	342	CT	18
Geno-MK100701	GTGGAGGACGACATTGGTCT	59.969	GTGGGTCTTTTGGAAGCTCA	60.232	1228	1364	137	TC	5
Geno-MK100702	AATGTGGCCCGAAATAGTTG	59.823	CCCAGCTTGGTTAAGCTCAC	59.875	933	1144	212	GA	5
Geno-MK100703	GGTTTTCAATTGCCTTGAGC	59.691	TGAAGGGAGACTGCAGAGGT	59.986	1333	1675	343	TC	12
Geno-MK100704	GCTGGGTTCTCTTTGTCTGC	59.997	CTGTGACTTGTTCGCGTTTG	60.485	229	389	161	AG	6
Geno-MK100705	CTGCTGCTGTCCAAAGACTG	59.77	TGTCGCAGCATGTTTCAGAT	60.423	49	430	382	CA	7
Geno-MK100706	TGTCTCTCTGCGTTTTCCTTT	59.111	GCGTGCGAATAAAACAGTGA	59.879	6	254	249	CT	5
Geno-MK100707	GGCCAATTATTTCACCGATT	58.763	CCTGTACGATGGAATGTCAGAA	59.993	292	689	398	TG	8
Geno-MK100708	GGTTCAGGCCCTATGTTCC	59.351	TGTGGATATGCAACCGAAAA	59.93	501	814	314	AT	13
Geno-MK100709	GCCTTGAATTGGAAAATTGG	59.388	ATCTGTCGTCTCGTCCAAGG	60.261	202	483	282	TCT	5
Geno-MK10071	TTTCCCACTTTCCCTCTGTG	60.081	CCAGGTTCAGGCGTACAGTT	60.171	2	127	126	AG	11
Geno-MK100710	CCAGGTATGGGCATTCATCT	59.773	GAAGAGGAGGAGGAGGAGGA	59.883	60	260	201	TCA	5
Geno-MK100711	CCAGGTATGGGCATTCATCT	59.773	ATTTGTTGCCACAGTGCTTG	59.764	30	341	312	TCC	9
Geno-MK100712	ATGGTCCGAAACCAAATGAA	60.17	GCATGGCAACACGTAACAAA	60.566	32	256	225	AT	13
Geno-MK100713	CGCGCTCACACACATACAC	59.911	GTTGGCAAACTCGGCTTTAG	59.883	480	688	209	AT	6
Geno-MK100714	CCCAAAACCCAAGAATACGA	59.795	CGGAATATTTGAGACGGTGA	58.572	629	795	167	TC	8
Geno-MK100715	ATGCGATCGAAAAGTGATCC	60.043	ACGAACCGAATCTGTCCAAC	59.973	103	452	350	TA	5
Geno-MK100716	AGTGGAGGTTGGTGGAGGTT	60.801	CCTTCTCACCACTTGGGCTA	60.246	155	413	259	AAT	5
Geno-MK100717	CTATGTTGTGCGGAAGCGTA	59.895	GTGACGTTGGCAAGAAACCT	60.156	911	1239	329	AT	5
Geno-MK100718	CCAAATCCTCCCTCTCCAAG	60.948	AGCAACAGCCGGATTTCTTA	59.845	761	1059	299	GA	5
Geno-MK100719	CACCAATGTCACACCATTCA	58.755	CCTTGCCGTAAGAGAAGACG	60.008	87	415	329	AT	5
Geno-MK10072	GCCTTAAGTCGTGCTCTGCT	59.786	GAATGCGACGAATCCTCTTC	59.78	13	318	306	AG	7
Geno-MK100720	TTGTGTTGGCTCTTGATTGC	59.847	CGTTCGATGTTCCGGTTACT	59.993	96	487	392	GA	5
Geno-MK100721	TAGTGTCGTGCAAGGACCAG	59.897	CTGCCATCAACAGCTCTCAC	59.577	826	1080	255	AG	10
Geno-MK100722	TGATTCCTCTAGCATTACGACCT	59.299	GAGGAGCCTTAATTTGGATTGA	59.572	410	610	201	AT	10
Geno-MK100723	TTGTCCCAGAAGTTGAAGCA	59.415	CACCAGAACCACCACAGATG	59.997	381	590	210	TTG	6
Geno-MK100724	TGACTCGCTCTTTCGTTCCT	60.134	TCAGGGTTCCTTCCTTGTTG	60.081	74	473	400	AG	9
Geno-MK100725	AGCCACAAAACCGTCCAATA	60.365	GTTGAGATGCCGAAATGTGA	59.654	13	179	167	AT	5
Geno-MK100726	TCACATTTCGGCATCTCAAC	59.654	TCGACATCCGCACTTTAACA	60.257	160	521	362	TG	14
Geno-MK100727	ACCCTCTGCAGCAATCAAAT	59.7	TGAGGAAAGCTTAAGGAGTGAGA	59.661	621	893	273	AC	6
Geno-MK100728	CATGGGTTTAGGGATTGGTG	60.044	GAGAGATGGGGAGCTGTGAG	59.945	22	421	400	TTG	5
Geno-MK100729	TCACTCGATCATAGCCGTTG	59.823	GAACCGAGATGAACCCAGAA	60.05	177	567	391	GA	7
Geno-MK10073	TCATGTGAGCTTGTCCCTGT	59.261	CCCTTTGGGCCTTATCGTAG	60.802	275	470	196	AT	7
Geno-MK100730	TCGGATTTGATCCAAGCAAG	61.11	TGGAGCATTCAACTTTGCAG	59.988	154	523	370	AT	6
Geno-MK100731	CCACCTCCAGCATCATCTTT	60.073	AAAGTGGACGACCAAACGAC	60.012	197	542	346	AT	5
Geno-MK100732	AATTGCACAGTCCACCACCT	60.431	CATGACCCATTTCCCTTCTC	59.336	163	371	209	AG	7
Geno-MK100733	GCATATCACACACACACAATATAGG	58.408	ACCCGGTTAATGAGACCAAA	59.288	15	196	182	AC	5
Geno-MK100734	CTTCAGTGGTCGGAGGATGT	60.112	CCCATTAGGTGCAATCACAA	59.395	458	761	304	TGA	6
Geno-MK100735	ATCATTGCTTGGCTTGCTTT	59.851	AGGTGGCTGCTATGGTCAAG	60.277	2	334	333	GT	11
Geno-MK100736	TATGCAAGCTCATCCTCGTG	59.972	TGAATCTCCATTCTCTCTGCAA	59.955	805	993	189	AG	5
Geno-MK100737	CAAAACCAAAGCAATGAGCA	59.849	TCAACTGGTTGGCAATTTCA	60.088	235	620	386	TA	5
Geno-MK100738	AAAACAGGAATGCTGCTGCT	60.022	GAGCTCGTAGAGCCATGAGG	60.119	370	562	193	TCT	5
Geno-MK100739	AGTCAGCAAGGAGCCAAGTC	59.604	AACTTGATGGGTTGGACGAG	59.966	262	613	352	AG	5
Geno-MK10074	TAACTCAGGGGCAACTCACC	60.111	CTGCATTCGTGCTTGTGTCT	60.056	30	410	381	GAA	5
Geno-MK100740	CCGAAGACCTCTTGCTATGG	59.83	GGTCCAATGTTCCCTCTTCA	59.903	628	955	328	AAAT	6
Geno-MK100741	CAATTTTGCCCTTGACTTGA	58.745	TCGATTCCTCATGGCTTACC	60.036	88	379	292	CT	9
Geno-MK100742	CCTGCATGAAGTCAACAAACA	59.749	TGCTATTGCCATGGTGCTAC	59.718	27	425	399	AG	5
Geno-MK100743	CAACCAGAAAACACGGATCG	61.461	TGAGGACTGAAAAGGCGAGT	59.989	33	407	375	AAT	14
Geno-MK100744	TAAAATGAACGCACCCACAA	59.969	GTGAAAACCGGAAATCGGTA	59.801	130	271	142	AT	6
Geno-MK100745	CCATTGTATCGACTTCCCACA	60.76	CCAACACCCCAACACACATA	60.128	116	294	179	AG	5
Geno-MK100746	AGGCATCGCTCTGGATATGA	60.733	TGCACCAAACCACCTGAATA	59.964	10	195	186	AT	11
Geno-MK100747	CAGCTCACTGTCAGGGTCAA	60.022	CAGCACGACTTCCTCCTTTC	59.989	742	1056	315	TGG	5
Geno-MK100748	ATTCCTCGCCTGACGTAAAC	59.198	CATCTCCAACCATGGCTTTT	59.933	50	259	210	TC	5
Geno-MK100749	AAAAGCCATGGTTGGAGATG	59.933	GCCGAAGTACCTGAAAAGTCA	59.369	240	613	374	TA	8
Geno-MK10075	CCCTCTCACCAATATGCATTC	59.401	CAACTTGTGTGAGTTTGATGGA	58.675	129	435	307	AT	5
Geno-MK100750	TCAACGACATACCTCCGTCA	60.112	TCTGGGGTTCATCCTTCTTG	60.042	297	589	293	TC	12
Geno-MK100751	ACACTGGTCAAGTCCCCAAG	60.002	AAGAGAAGAGAGGTGACAGATGA	57.261	85	422	338	CTTCT	9
Geno-MK100752	CATCCACAAACCCTGCAAAT	60.755	AAATAGAGGTGGCGACATGG	59.955	166	376	211	AT	5
Geno-MK100753	GGAAAAGCCATAGCCATGAA	60.038	GGACAGAAACCCAGAAACACA	59.997	188	554	367	TG	5
Geno-MK100754	CAATTTCAGAGGGACGTTGG	60.486	CTAGGGTTGCCTTTGGATCA	60.066	6	200	195	TA	5
Geno-MK100755	ACGCTTCTGCTTACCGTGTT	59.943	AATCCGCTAGAGGCCTGAAT	60.194	161	486	326	AC	6
Geno-MK100756	CGGTGCATTTCCTCTTCTTC	59.813	GGAAGGTTTGGTTGGACTTG	59.425	630	852	223	CTT	6
Geno-MK100757	CGCCACTAACCCAACAAAAG	60.525	GAAAATGGACGTGCACAGAA	59.697	110	242	133	CT	13
Geno-MK100758	CCAAATCGAAGAATCCCAGA	60.006	TCAGCAAACCCAAAACATGA	60.088	161	511	351	CCT	5
Geno-MK100759	CCCCTAATTACAAATGGCACA	59.707	AATTGCTGAGGGCAGAAAGA	59.955	705	990	286	CT	5
Geno-MK10076	CAGAAGCTACAATTGCCATTCA	60.264	AGGCTCTTCCCTGTCACCTT	60.252	21	309	289	CA	5
Geno-MK100760	TCGTCGTCGTCATCTTCATC	59.794	CTGCCGAGGAATTGGAGTAG	59.83	34	196	163	CGT	6
Geno-MK100761	AGAACCTGGAGGAGGTGGAC	60.504	CCACTCCGACGTCAATTTCT	60.111	31	241	211	GA	5
Geno-MK100762	TTCCGGGGAGTTAACATGAG	59.926	ATCTTTACTGCCGCTGTGCT	60.044	24	273	250	TC	17
Geno-MK100763	ATATCGGCGTTGACCACTTC	59.962	CGCGTGCATATGTGGTATGT	60.432	207	571	365	GA	6
Geno-MK100764	AGGCTGAAATCCAAGAAGCA	59.955	AACGGTGGCTCCTACATCTG	60.134	106	472	367	TC	5
Geno-MK100765	GGCTACATCCCAACACCAAT	59.676	TTTAAGCTTGCCGTGATCGT	60.772	75	376	302	AT	5
Geno-MK100766	TTCCAAATCAAGGAGGGAGA	59.6	AAAAGCAAAAGCAAGGTGGA	59.861	54	204	151	GAA	7
Geno-MK100767	TGCAGTAGCAGTTGGATCGT	59.47	CCGTTCGTGTGTTCATAATTG	58.953	778	1176	399	TA	12
Geno-MK100768	CAGAGCAAATCCGTGTGTGT	59.751	TTGCTCAGTTGCTCCTCTCA	59.855	1394	1633	240	TA	12
Geno-MK100769	TTGTCTCAAAATCCCCAAGT	57.083	CCGGTTGTGAGGCTAGCTAAT	60.637	101	376	276	AT	6
Geno-MK10077	TTGCATTCGTCATAGCCACT	59.301	CACCACCCAAATTTCCAATC	60.029	326	618	293	CT	6
Geno-MK100770	TCAACATCTGCTGGATCTGC	59.95	TGGCACTCACTCTCTCTCCA	59.685	21	168	148	AG	9
Geno-MK100771	ATGTGCCGTGTGGATAATGA	59.805	GGATGATGGGTATTATGGGAAA	59.751	372	568	197	GT	6
Geno-MK100772	CGTCGTTCACATACCCTTGA	59.566	GATTGTTCCCGATCAGCTTC	59.635	553	868	316	AT	17
Geno-MK100773	TAGTGGTCATTCCTGCGTGA	60.263	AAAGTCCCACGTGACTCAAAA	59.624	34	218	185	AT	5
Geno-MK100774	CAAGCCATCAAGATTGAGCA	59.948	ACAGAAGTTGCTGGGACCAC	60.159	178	334	157	AG	5
Geno-MK100775	TGGTGCCTTTTGGTCCTTAC	59.971	ATCCCAAGCCGTGTTCATAC	59.82	665	996	332	GA	16
Geno-MK100776	ACCTCCCCAAGTGACGAAAT	60.746	CAAAGGCTACTTGGCCTCAC	59.875	63	396	334	GA	5
Geno-MK100777	CACCCCACTCTCTCACCATT	59.962	CGATGTAGAGCGCCATGTAG	59.469	530	864	335	TC	12
Geno-MK100778	TGCCCAGGCCTACACAATAC	60.914	CGTTTAAAAGACGTTCCGTTG	59.672	103	229	127	TA	5
Geno-MK100779	TTGTTTACGTGCGTTGGCTA	60.308	CTGCAAGCGAGGTCTTTCTC	60.277	158	472	315	AG	6
Geno-MK10078	GCAACTGTAGGCTCCCATTC	59.7	GCATTTAGTTTCGGCCACAT	59.967	277	571	295	TC	6
Geno-MK100780	TTCATTGGAGGAGGAGTTCG	60.187	TCTCAGCCCCAAATCTCAGT	59.803	504	661	158	GA	5
Geno-MK100781	TTGCAACTCGGTCACCTACC	61.096	TGGATTTGGATGGCATGAG	60.428	119	371	253	AT	7
Geno-MK100782	GACTGAACGACGCAGTTTGA	60.032	TCTCGCTCTCCCTCCTATCC	60.832	561	712	152	GA	5
Geno-MK100783	ATGTGGATATGCGACCGAAA	61.258	CCAAGATGAGGATCGAGAGC	59.91	61	413	353	TG	6
Geno-MK100784	CGGCGCTTTGAGATAGACTT	59.615	GTGTTTGGGTTTGGGTTCAT	59.55	10	330	321	TA	5
Geno-MK100785	GAAGCAGGAAAGGTCGATCA	60.34	GAGGCGCACTATTTGCTTTC	59.988	109	360	252	AGA	6
Geno-MK100786	GGAGAACCTTCTGCCTGTTG	59.844	CCAACCGCCTAGTCTCTCTC	59.04	56	237	182	TA	5
Geno-MK100787	AGAAGAAGGTCGGAGGTGGT	60.111	GGTGTAGACACGGCCAATAAA	59.875	17	404	388	AG	5
Geno-MK100788	AATATTCATGCGAGGCCAAC	59.929	GTTGCACACCTTCCTCATCA	59.682	26	266	241	GA	9
Geno-MK100789	GATTGCGATGAATCCATTCTG	60.429	CAGGAAGCTCTTTACATTGTTGG	60.169	474	686	213	TA	6
Geno-MK10079	TGGTGAATTGGTCATGGAAA	59.75	CCTTCCATCCCTTCCAAAAT	60.124	483	720	238	GGC	5
Geno-MK100790	TTTGAAATCGGGTACGAAGC	60.074	GTCAATGGAGCAAATGAGCA	59.805	579	948	370	AT	5
Geno-MK100791	ATGCAGTCCGGATGAACTTT	59.556	AGGCAAGATCAAGGCAGAAT	58.889	665	1003	339	AT	9
Geno-MK100792	CTCGATCTCCTTCCCGATCT	60.693	TAGGGTCCCAAAGGTCAAAG	59.024	164	345	182	CT	5
Geno-MK100793	GGGTCTGGGTCGTCTAGTCA	60.112	CGCAATATGGTCACCCCTAC	60.214	162	298	137	TC	5
Geno-MK100794	GACTGAGGGCGTTTTAGGAA	59.312	GGCGTGGTCTCCGATATAGA	60.059	77	250	174	TC	6
Geno-MK100795	TGGTGGTGTTCAAGCTTCTG	59.873	CTAGGGTTGAGGCTGTCGTC	59.867	42	243	202	AG	6
Geno-MK100796	CTGTCGCAGAAGACCGCTAT	60.559	GGCGCGAGAGAGTAAAGCTA	59.889	792	911	120	CT	5
Geno-MK100797	ATACGCTAGCACATGCACGA	60.454	TGACACCCGAAACGTAATCA	59.964	276	605	330	AT	5
Geno-MK100798	TGGAAGAGTCATGCACCAAA	60.24	TTCTCGTAAGATGCGTAACCAA	59.779	128	291	164	CT	5
Geno-MK100799	ATGGGCCTGGTAAGGTCTCT	59.957	TCTCAAAACCCCAAACGAAG	60.081	109	421	313	CT	7
Geno-MK1008	GCTTCAACTCTCGCAGGAAC	60.142	CGGGAAGCTGTTGATTTTGT	60.11	151	418	268	ACA	7
Geno-MK10080	TTGCTGCGAGACTAGGGTTT	60.015	TTCACACCTCTCCATTTACCG	59.978	949	1283	335	AG	8
Geno-MK100800	ATTCGCTTTACTCGCCATTC	59.324	CGTATGGGGTTCGTTGAAAT	59.685	596	906	311	TA	5
Geno-MK100801	AAAACCTCTACATGCCCCAGT	59.878	CAGCCCAATCACAGAGCATA	59.823	23	240	218	CAT	5
Geno-MK100802	AAACCACCACAAACCGCTTA	60.399	AATCCAACCTCGCTCTCCTT	60.212	9	197	189	CT	10
Geno-MK100803	CTGCATACGCAAGCCTCTCT	60.699	TCAATCCTTTGTTGCCGAAT	60.448	26	257	232	GT	13
Geno-MK100804	ACACTCGTGTGAGGGGACTT	59.604	GAGACCCAGGCCATGAGTAA	60.073	120	444	325	AG	5
Geno-MK100805	TTACTGAGCCGATCCATTCC	60.036	AGCCACTGCCACTCTCTCAT	60.017	31	246	216	GA	9
Geno-MK100806	ATAATGGCACGAAGGGTTGA	60.331	CAACCTCATGCAAGAAAGACA	58.912	54	405	352	TA	5
Geno-MK100807	ACACCATGTTTGGATGGACA	59.656	GGGTGATTTGCTCCAGTACG	60.517	707	1025	319	AT	12
Geno-MK100808	GATCTCCATCTCGCTTCCTG	59.91	CTGACCGTTTTGCCCTTTTA	60.103	467	794	328	CT	6
Geno-MK100809	ATGAGATCGTCTCGGATTGG	60.034	ATGCGGACCAATAATTACGC	59.822	362	619	258	TG	7
Geno-MK10081	TTATTCTGTGCGAGGCAAAA	59.443	CGAGTTACCGTCGAGGAGAG	60.005	1202	1382	181	CTC	5
Geno-MK100810	TAGACACGGTGACCTGCAAT	59.165	TCGAGCTCAGGAACTGGTTT	59.989	519	729	211	TA	11
Geno-MK100811	ACTAGTTGTGGCAGGCAGGT	59.792	AAGAAATCCCACACCTCGAA	59.526	588	875	288	CT	5
Geno-MK100812	CATTCATCTCGGACCTGCAC	61.645	GCGACCCAAGTAAACAGTCC	59.598	8	212	205	TCT	8
Geno-MK100813	AGCCCACACTTTGTCTCCAC	60.159	ATCATCAGCAGCTCACAACG	60.016	79	399	321	CT	5
Geno-MK100814	AGCGTGAGTGGACAAGGTTT	59.769	GGCATGTTACACCCCGTATC	60.081	695	1079	385	TA	7
Geno-MK100815	TTGGACGGAGGCAAATAAAA	60.427	ACGGTTGAGATGCCGAAATA	60.469	89	240	152	AC	5
Geno-MK100816	GGCATCTCAACCGTTCATTTT	61.225	GACCCAAAACTCGAACTCCA	60.088	227	554	328	TA	8
Geno-MK100817	CCGGAAATTGAGAGCAACAT	60.074	GAATCGGCTTCTTTCTGAGG	59.006	680	1048	369	AG	6
Geno-MK100818	CACACTTCCGGACGAAGAAC	60.69	AGGAAAGCGGATTCTCACCT	60.212	1064	1449	386	GAA	6
Geno-MK100819	TACTATGGATTGGCGTGTGC	59.572	GGGGAGAGAGAAACGGAGAG	60.328	518	916	399	CT	6
Geno-MK10082	TGGTTTGTGCTAAGAATCTCCA	59.747	GGACTTCAGCCTGGGATTTAC	59.954	21	401	381	AAT	5
Geno-MK100820	CCGTTTCTCTCTCCCCAAGT	60.619	GCCGGAATTAAGGTCAACAA	59.938	901	1096	196	CT	5
Geno-MK100821	TACCCCGAAAGTGTTGCATT	60.365	CCATGTTTTGTTTCCGCTTT	59.975	569	865	297	AT	6
Geno-MK100822	GGGAAGTCCCATCTCCTCAT	60.278	AACGTGTCATGGTTCGTTGA	60.008	61	266	206	TG	9
Geno-MK100823	TGGCAGACCTCCACCACTAT	60.533	CCAAAGAAAGGCACACCATT	59.971	0	330	331	AT	9
Geno-MK100824	ACGGCGATATAATGGCACAC	60.751	CCAAAGAAAGGCACACCATT	59.971	4	312	309	AG	12
Geno-MK100825	CTGCGGAGCAATATGATGAA	59.792	TAGCTACGCACCACCTCCTT	59.898	81	300	220	GGT	6
Geno-MK100826	ACAGTGCGACCGATGTATTG	59.596	TGGGGTTGAAACATGAACTG	59.389	704	958	255	AT	7
Geno-MK100827	GCTTAGGGTTTCGTTCACCA	60.11	TGTCGTTTACCGTCCAGATG	59.566	109	270	162	CT	8
Geno-MK100828	CTCCCACTCAAATCCCGTAA	59.926	AATACGGACAGCGAGGAATG	60.096	1002	1236	235	TA	6
Geno-MK100829	GACATTGTAAGAGAGACCCGAAA	59.645	CCACCAGAATGAATGTGACG	59.96	158	549	392	AG	5
Geno-MK10083	TGTGTGCCACCACTTTTGTT	60.049	TCGTGTTGCAATGGTCTATCA	60.127	265	572	308	AT	6
Geno-MK100830	CAACTCACCCATGAGAAAACG	60.535	GTCAAGCCGTCAAGGAAGTC	59.851	592	966	375	AC	7
Geno-MK100831	GACTATAAATCCCGACCCATTT	58.284	GAGATTTGTTTTCCCGGTTG	59.406	1211	1350	140	CT	11
Geno-MK100832	TCTATCAAATCTCGGCCACA	59.226	TGGGGTTCCATCTGAAACAT	60.173	99	393	295	GA	5
Geno-MK100833	TGAGACCAAAGCCTTACCAC	57.797	TTGTCGCAAGTCTCCAAATG	59.84	10	243	234	AC	5
Geno-MK100834	TGCCTTTCCGAGTTTCTTTG	60.357	AAAGCCCCTTTCACTTTCGT	60.11	717	968	252	TA	5
Geno-MK100835	TCAAGGCACCCATCTTTCTC	60.195	CGATCGCTGTTATTCAAGCA	59.976	483	784	302	CT	5
Geno-MK100836	GGCGGGAAATGAACCACTAT	61.072	TCCTCACATCAGCCAACAAA	60.24	80	214	135	TC	7
Geno-MK100837	CATTTTGGCCATATCCAAGG	60.146	ACCCAGCAAAAGAAATTCCA	59.546	309	605	297	AT	6
Geno-MK100838	AGGCCTAATTTGGGATTGCT	59.93	TTGGGATTTGCTTCGCTTTA	60.691	359	729	371	CTG	6
Geno-MK100839	CTTGCAACCAAGGAGGGTAG	59.728	AGAACCCATCACCCAACAAC	59.679	223	538	316	CT	7
Geno-MK10084	TTGCTTCAAGTGCCAGAAAA	59.585	GGACACGAAGAAGCAGCAGT	60.599	805	1021	217	AT	5
Geno-MK100840	CGAAATGTAGTCTTCCACGTCA	60.168	GTGGTCCGTAAAACCGAAGA	59.971	0	251	252	CGA	5
Geno-MK100841	GGGTACTATCTCAAATTGCAAAGC	60.369	AGACACACACACACACGCATA	58.641	205	600	396	TG	12
Geno-MK100842	TTTGTGTGTGTGTGTGTGTGTG	60.045	CAAGCTCTTGCCAACTTTGA	59.195	485	843	359	GT	7
Geno-MK100843	CAGGACGGATCACAAGGTTT	59.966	CCAACATGGCCAGAGGTATT	59.813	1273	1577	305	AG	6
Geno-MK100844	GGATTGTTGGGAGGAAGGAG	60.822	CCCAAGTTGCCTGAAAAGAA	60.22	179	387	209	CAA	5
Geno-MK100845	GAAAGGGCTCCAAATCTCAA	59.244	AAACGACGTCATGGGATAGG	59.813	29	427	399	TA	9
Geno-MK100846	TCCCAATTCAGAACCAGAGC	60.195	GGTCCGAGATGTTCAGAGGA	60.199	205	577	373	TA	7
Geno-MK100847	CCGAAAATCAAGCCTCAAAA	60.181	TGGACGAGATGTTGGTGAGA	60.246	120	393	274	AT	8
Geno-MK100848	CCTAGCTCCAGTGTTGAGGAA	59.482	CATGCAGTCGTGGAAGAAGA	59.984	36	372	337	AAT	7
Geno-MK100849	CAGGGAAATGCAAAGGAAAA	60.046	CGCTGCTTAAGAACGAAAGG	60.145	576	960	385	CT	8
Geno-MK10085	TCCTTTGCTCCACACAAATG	59.691	AAAACAAAGGTCGGTGTTGG	59.869	29	339	311	AT	14
Geno-MK100850	CGTTGTTCGGTCCGTAGTTT	60.03	CCTAGGCTTCGGACATCTTG	59.83	829	1079	251	TG	5
Geno-MK100851	GCTGACGTGGCAGTCCTT	59.988	TGGCAATGGAATTGGAATCT	60.274	112	365	254	TTCT	5
Geno-MK100852	ACCGGCATCAGAACTTCAAC	60.119	CGTAGTCGTCCACCCAATCT	59.989	98	389	292	TC	5
Geno-MK100853	AGATTGGGTGGACGACTACG	59.989	GAGACGAGCCAAATCTCGAC	59.957	18	389	372	CT	5
Geno-MK100854	CAATTGACAGCCGAATTCAC	59.127	ACTCCCTTTTGGGCTTCTGT	60.11	118	330	213	GAA	5
Geno-MK100855	CAACGACGACTGGACAAATG	60.152	TTGAAAGCCGGTTCAATACC	59.938	62	229	168	AT	9
Geno-MK100856	TGAATGGTTGAGATGCCAAA	60.049	TCCCACCACGTCTCCACTAC	60.987	102	387	286	AC	5
Geno-MK100857	AGCATGTGTTTGGCTGTTTG	59.764	TTCATTAGTCCGTGCAATGG	59.542	153	394	242	TG	7
Geno-MK100858	CATCGCTGACATGGTTGAAA	60.665	TGAGTCATGGGATCGACAAC	59.478	18	265	248	CT	5
Geno-MK100859	GCATGGCCACTTTTAATGCT	60.103	ATGGCCGACATACTTTTGGA	60.331	91	367	277	AT	5
Geno-MK10086	GCTTGCGTTGAATGAAATTG	59.305	AATCAAGCCAAGAGCCAAGA	59.955	163	368	206	AC	5
Geno-MK100860	ACCGAACTAAATGGCGACTG	60.132	CCATAGCAGGTTTGGAGACG	60.647	775	1135	361	TCC	5
Geno-MK100861	GCAAAACCGAAACGTTGAAT	59.982	ATCTTGACCTGATGCCCAAA	60.461	958	1346	389	GA	6
Geno-MK100862	AGGTTTTGCTTTGTGGCTTG	60.284	CACTTTGGTCATTCCGTCTG	59.135	13	245	233	GA	5
Geno-MK100863	TTGATCGTTTTCGGGTTTTC	59.916	ATCTTGCGTGCCGAAACTAC	60.278	54	314	261	TTC	5
Geno-MK100864	TTCTCCCTTACCCAAAACACTC	59.499	TTGAGGGGCAATAGATGTCC	59.894	33	427	395	AG	5
Geno-MK100865	TCCTCAACGATTCCATCTCC	60.011	TGAGCAAATGTTTTCCCACT	58.201	696	1086	391	GA	5
Geno-MK100866	ATCTTTTCGCGTCCATTCAC	60.081	GAATTCCGAGTCCAACGAAA	60.051	177	513	337	CT	9
Geno-MK100867	TCTCACAAGTTCGGCCCTAT	59.694	ACCGACAAGGTGTGGATCTC	59.969	12	171	160	TC	5
Geno-MK100868	CCGACAGATGTCTCCCATTT	59.927	GACGATGAGTGCAAGAACGA	59.992	465	770	306	TA	5
Geno-MK100869	CCGCCTTCTATAGGAATACTTGG	60.331	ATTCCTTGGTTGCAGGATTG	59.933	0	148	149	TA	5
Geno-MK10087	TCGATTTCGTTTCTCCTTGG	60.184	TGTGGACTTGGATTCTCTGCT	59.859	813	939	127	AG	5
Geno-MK100870	GTTGTTGCCAAAATCGTATGAG	59.519	TGCCGACAACAATAGGAAAA	59.157	252	409	158	CA	5
Geno-MK100871	CCACACACACATGCACACTC	59.602	GCCACTCCTTTACGGCTTTA	59.361	342	515	174	AC	10
Geno-MK100872	GGGCATAGGATTGTGGAGAA	59.894	AGCAAGAGCACTGGAAGCTC	59.898	325	492	168	CT	5
Geno-MK100873	GACAGATTCGGTTCGTTCGT	60.119	CCGCTATGGATAGGATCTGC	59.651	125	470	346	TA	8
Geno-MK100874	GCAAACCCCTTTAGCATGAA	60.074	TGGCACTTCCAGAAATAGGC	60.214	519	789	271	CTT	6
Geno-MK100875	CTGAAGGGAAGGCTGTCAAG	59.982	GGTGCTGAGATGATCAACGA	59.794	220	563	344	TTC	6
Geno-MK100876	CCCTCAGAACAAAACCCAAG	59.563	TTTTGGTGCATGCGAACTAT	59.186	977	1320	344	CA	9
Geno-MK100877	TGGGGTGATCAGTATTGTCG	59.369	ATGCAAAACGTGCATGAAGA	60.265	73	445	373	GT	7
Geno-MK100878	AGGGAATCTGTTGGAGCAAA	59.67	GCGGGTTTCTAAGTCAATCG	59.708	54	332	279	AT	5
Geno-MK100879	AGTGCCAGTTGAGCTTCGTT	60.058	TGCGTGTGTTTGGTTGCTA	59.886	124	475	352	TG	5
Geno-MK10088	TGACCCAAACCTCTATAAGGAA	57.75	GCTTCTTGTTGGAGCCTCAT	59.434	960	1334	375	AT	5
Geno-MK100880	GTCCGCACCCAATAACTGAC	60.384	AAGCCTTGTCATTTCCTCTCA	58.923	18	255	238	TG	5
Geno-MK100881	TATGGACAAGCACCGTCACT	59.165	TGGATATGTGGAACGCGATA	59.914	19	262	244	GA	6
Geno-MK100882	GGCTCTGGCGAAGTCTCATA	60.504	ATAGGCCCAACCCGTAAATC	60.041	175	506	332	AG	15
Geno-MK100883	GATTTACGGGTTGGGCCTAT	60.041	TCCAGAAAGGATGAGGAGGA	59.731	487	835	349	AG	9
Geno-MK100884	GTGTGGCTTCATTGACATGG	59.967	TGGTATCGACACGCTCTACG	59.888	296	624	329	AT	5
Geno-MK100885	CAGCTTCCCGAGTTCTTCTC	59.162	TTGTTGGGTTTTGTTGTGGA	59.834	1312	1633	322	GA	9
Geno-MK100886	CGGACTCCTTCAACACCATC	60.51	CTATCAATCTCCGCCTCCAC	59.653	215	600	386	GAG	5
Geno-MK100887	GAGGAAGAGGAGGAGGAGGA	59.883	ACGCCCATCAAGAGAAGAGA	59.95	526	713	188	GA	5
Geno-MK100888	TGGTCGTGACGTTTGTGAAT	60.008	TCATTGACTTTGCCTGCCTA	59.42	177	367	191	AG	13
Geno-MK100889	TCAAGTCAAAGGGTTGCACA	60.278	TGTTTATGAGGGGCAGGAAG	60.066	106	465	360	AAC	6
Geno-MK10089	TACCATAGCGGGACAACCTC	59.955	CGAGGCGTTTGAGTATGCTT	60.407	401	795	395	AC	8
Geno-MK100890	GAGGATCCGAGCCAAATGTA	60.036	GGGTGAGGAAGCAGATGTGT	60.12	120	403	284	TC	7
Geno-MK100891	TCCGTATATTGCAACCGTGA	59.953	ATAGGCTCGACGATGGAGTG	60.24	170	524	355	CA	7
Geno-MK100892	TTTCCAGTCCACTCCTACCC	58.989	GGACTTGCTTCAGGATCAGC	59.957	46	255	210	ATG	5
Geno-MK100893	GTAGCTGGACTCGGTCTGGT	59.33	GAGGAGCCGGAGAAGAAAAC	60.328	559	870	312	GTA	5
Geno-MK100894	CCAACTGAGCTTAAGGGGTTG	61.008	TTGCAGTACCCAAATGACCTC	59.985	721	1010	290	TA	5
Geno-MK100895	GTGAAGCGAGTCGAGAAAGG	60.134	ATGGCTGCATTCATACCACA	59.955	43	261	219	GA	7
Geno-MK100896	CCTCTTAGCAAACTGCCACTAAA	59.959	ACCAGCGACTCAGATTACGG	60.277	113	353	241	CT	5
Geno-MK100897	TTATCCAAGCCCGTCTGAAC	60.074	ATGTGGAGAACCGAGTGGAC	59.969	191	589	399	TC	11
Geno-MK100898	GCGCATGTGAGAGCCTTATT	60.382	AATGACCACCAGTTCCTTGG	59.82	1220	1533	314	AT	13
Geno-MK100899	GTCTAGGCCTGCTGCCTTAC	59.104	ACGATAAGGGCTAACGGATG	59.067	347	692	346	TA	11
Geno-MK1009	ATGGCTACAATTGCCAGGAC	59.962	TCGATCACCGTCTTCATTATTC	59.046	1495	1714	220	CA	5
Geno-MK10090	CACAGAGTATGCAGCGGAAA	60.011	GTCGTCCCTCTCCACTCAAG	59.835	80	228	149	AT	8
Geno-MK100900	CTCCTCTTCCAGACCACCAC	59.682	CGGATTCAGCCGAAGATACT	59.292	156	425	270	TC	6
Geno-MK100901	ATTGTCCAATGCCAGAAACC	59.797	TTCCAAACCACCACCAAAGT	60.246	560	844	285	GA	9
Geno-MK100902	TGAGGGTGTTTTAGGAAGTGC	59.228	TGCTCATCAGTTAGCATCTTGT	57.661	906	1239	334	AG	14
Geno-MK100903	GGGGTTTTGTCCATTTACCC	60.278	CCGGTGACGAGCTCTAAGTC	60.012	318	557	240	AG	5
Geno-MK100904	TGCTGCTACCCCAGTAATGC	61.188	TGCCCATTCTGTAGTTTACCA	58.161	60	242	183	AAAT	5
Geno-MK100905	TTCCTCCTTACCCAAAACACTC	59.499	AGGTAAAACTTGGCCGGAAT	59.835	96	349	254	AG	5
Geno-MK100906	TGAGTTCTGTTGGGCATCTG	59.831	TCTCACTTACCCCAGCAACA	59.288	101	449	349	GA	32
Geno-MK100907	GCAACTCCCCATTGAAAAGA	60.051	TGTTACGATTTGCCTAGCTATGAG	59.842	995	1329	335	AT	12
Geno-MK100908	CAAGTCGGGTATTGCAGGTT	59.993	GGACTTTCGGAGACACATCC	59.511	240	605	366	AG	5
Geno-MK100909	TCAATTGGTTTGGGTGTTCA	59.792	CAATGGTGGTCTTGGGTTCT	59.82	177	512	336	GAA	6
Geno-MK10091	TTTCAGAGGCTGACCAAAGAA	59.978	TTTGAATGAGATTGGAGAGACG	59.312	545	939	395	TA	8
Geno-MK100910	TACCGTGGGAAACTTTTGCT	59.609	TGGTGCGCAAATGCTAGATA	60.378	102	357	256	CA	7
Geno-MK100911	TGGTCTAGCACCGAAGAACC	60.255	GCACCAAAATGAGCCAAAGT	60.118	398	776	379	GA	7
Geno-MK100912	CTGGCTCTGCTACCTCCAAC	60.012	TACCAACAACAAGCCAATGC	59.59	22	209	188	TG	6
Geno-MK100913	GGCATGAATTGGGGTATTTG	60.016	TTTGAAGGCCACGGTTTATC	59.938	1035	1380	346	AG	8
Geno-MK100914	CATCCTTTTGCATCCCATCT	59.894	ATTTGGCAGACAGGTTGAGG	60.111	414	806	393	AT	5
Geno-MK100915	ACCGGATCTCCCAATCAAAT	60.526	CTTCATGGGGTTAGTTGGAAA	58.936	459	831	373	TA	5
Geno-MK100916	GATCCGGCTCCTCTAAAGTG	58.886	GACGGCCTCAGTCTGGATT	60.215	201	503	303	AAG	7
Geno-MK100917	AAACCTGTCCCAACTGTGCT	59.622	CCAATCATGGCCGTCTAGTT	59.955	162	282	121	TGC	6
Geno-MK100918	GTCACTTTGACGAAGGCACA	59.88	TCGGGGTGCAGGTTATAGTC	59.955	161	348	188	AC	8
Geno-MK100919	GTGAGTGAGGAGATGTTCTTCAAA	59.795	CTATGGACGCCAAGGTTGTT	59.993	40	347	308	AC	8
Geno-MK10092	GGACGTCGCTCTTCACTTTC	59.997	TCCACGCGTCCTTATTCTTC	60.214	143	293	151	GAG	5
Geno-MK100920	TGATGGGTGGTACATCCGTA	59.648	TTTTGAGTGGCGTATTGGAA	59.157	98	344	247	CT	5
Geno-MK100921	TCACCCTGTAGCCTGCTTTT	59.875	CGCAACAAGTCTACCAGCAA	60.05	49	180	132	CCG	5
Geno-MK100922	AAGACCTGTCACGCCTCCTA	59.867	AACCAAGAGCACCGAGAAAA	59.853	822	1203	382	TAA	5
Geno-MK100923	GAATTTCGGCCTTGACTTTG	59.685	CTGCCATCAACACCATGAAC	59.967	324	557	234	TTG	8
Geno-MK100924	TGAGGAACTCCTGGCAAAAC	60.232	AGCACAGAGCCCAAAAGAAA	59.993	152	525	374	TA	18
Geno-MK100925	CTGAAGATGCTGCAACCAAA	59.988	CTCGCCCCAAAATTCAGTAA	60.067	57	246	190	AGG	6
Geno-MK100926	TCACCCTGAAAATCAATCCA	58.897	TCTGAGGTTCTGACCCCAAC	60.088	159	382	224	AG	5
Geno-MK100927	GTTGTGCAACGAAGAGACGA	60.032	TGTCAATACGAACTCGTGCAT	59.213	93	363	271	GA	9
Geno-MK100928	TTGTCATGTCCTGCCCTTTT	60.495	GCCAAATTGTTCCGATTGAT	59.768	402	553	152	TG	5
Geno-MK100929	ACTCCGCCCTTAGTTTTGGT	59.998	GTAGGGAGCTGAGCAGCAAT	59.603	954	1205	252	AAG	6
Geno-MK10093	CCGCTACTTAGTTGGCTTGG	59.898	GCCATCAGGCACTTTCATTT	60.081	109	268	160	AG	10
Geno-MK100930	GATGTGCGACCGAAAAGTG	60.256	ACACTTTGCCCCATTGAGAG	60.111	163	473	311	TG	8
Geno-MK100931	CTCTCAATGGGGCAAAGTGT	60.111	GACCGGCCCTGTATTTATGT	58.789	454	647	194	AT	11
Geno-MK100932	TTCTAGCCACCAGACCAAAGA	59.861	AAACCTGAACGGTCGAGATG	60.111	7	162	156	AT	9
Geno-MK100933	CCAACTTGCCTTGATGACCT	60.111	GACGCTTCTCTACCCACGAG	60.012	25	400	376	GA	6
Geno-MK100934	GCATTGACTGTTTTGCTGGT	58.777	CCCCATAATGTTCGTATGCACT	60.976	810	956	147	GA	7
Geno-MK100935	CATAGAAGACGCGCCAAAAG	60.895	GGTTAGGATGGAGTGGGAGT	57.897	138	352	215	GA	5
Geno-MK100936	TTTGTGACCTCACCGGAAAT	60.353	CCATAAGCAGGACAGGGAGA	60.21	245	601	357	GA	5
Geno-MK100937	TTCGTTCCTTCGTTCGTTCT	59.853	ATTGCAGGAATGGGGAAAAG	61.173	788	938	151	CT	11
Geno-MK100938	ACGCTTGGGTATTTTCTCCA	59.569	AGCTGCACCGACCATTACTT	59.763	99	459	361	TTTA	5
Geno-MK100939	TTTCCCGTTTGTCGTGGT	59.935	TGCAAACCACACATCCTTTC	59.547	6	147	142	GA	7
Geno-MK10094	CCGCTACTTAGTTGGCTTGG	59.898	TAAGGCCATCAGGCACTTTC	60.214	89	252	164	AT	15
Geno-MK100940	ACCAAAGAGCCCAATCTTGA	59.67	TTCCATACCAAACTCCTCTGC	59.184	1221	1598	378	TC	5
Geno-MK100941	TCGCAGCAATGTTACAGCTT	59.638	TGAGAATAACGGGTTCGTCA	59.123	116	364	249	TG	9
Geno-MK100942	CCGCTTATTTCCCACACAAT	59.823	AGGGTGAACCGCCTCTATCT	60.096	186	570	385	AC	12
Geno-MK100943	TTCACGAAAGTTGCAGAACG	60.027	AGGTGCAGCCGAGAGAGA	59.801	980	1197	218	TC	5
Geno-MK100944	CGCTACTGGTCTGCATTCTG	59.615	ACCGTAGAAAGCGCGTACAT	59.797	26	355	330	GA	5
Geno-MK100945	TTAACGATGGAACGGACCTC	59.933	GATGCCTCTCACGGTTCTTC	59.81	34	249	216	TA	8
Geno-MK100946	GGCGAAATTACACAAACTTCC	58.618	TGCAAGTAACACCAATCTTCTG	57.961	151	361	211	TAT	5
Geno-MK100947	CTTTACGGGTGGAGAGGTCA	60.103	GAATCCTGGAGCCAAATCAA	60.014	395	748	354	AT	5
Geno-MK100948	TGCCAAGTACACAACTACACTGC	60.281	AAAGGAGGAAGCGAGTCACA	59.989	111	393	283	TA	5
Geno-MK100949	AATCACATGCCCTTGTCCAC	60.79	GCAGAGAGAGAGAGTGGGGTTA	60.016	445	571	127	CT	6
Geno-MK10095	CGATCAATGACGAGGAGTGA	59.787	ATCATAAGAGGCCGTGACCA	60.483	123	394	272	AG	5
Geno-MK100950	ACCCTGAAACCCAAAATTCC	60.032	AGTTGAAGGCGACAGATATCAC	58.345	472	596	125	CT	6
Geno-MK100951	CCTTCCTAAGCGAATTACTAACG	58.605	TTGGCACAAAGACCAATACA	57.605	8	257	250	GT	14
Geno-MK100952	CGTGTGTGTGTGTGTGTGTG	59.017	TGATCACCATCTGTGACTTTTG	58.623	29	276	248	AT	5
Geno-MK100953	AGGGCTACGACTCACAGGTC	59.33	CGTCAAACTTCGGACCACTT	60.149	51	389	339	TA	6
Geno-MK100954	ACGGTTCTGGGTAGTGTTCG	60.028	TCGCTGTGAGCTTGATCTCT	58.857	154	544	391	GT	7
Geno-MK100955	ATGACTACCTCTGCGGCTTC	59.459	GAAATGGGTTTTAGGGACGA	58.879	533	657	125	TC	5
Geno-MK100956	TACGGCCTTCCAATCAGAAC	60.074	AAGCCTAGCACGGAATTTTG	59.361	544	842	299	TC	5
Geno-MK100957	GCCAGGCATTTCTGTCTAGG	59.836	GCAAGAGGACCCGTAAGTCA	60.255	125	383	259	TGG	8
Geno-MK100958	CGATCGAGTGACAGCCCTA	59.951	CCAAAGCTTGGCAATACAGA	58.917	394	606	213	GT	7
Geno-MK100959	ACTCCCCTTGTGCTCTCTCA	59.986	ACCCATTTCTGCGACTCATC	60.081	884	1040	157	ATT	7
Geno-MK10096	CGATCAATGACGAGGAGTGA	59.787	CTATTGGGCTTGGCCTGTTA	60.089	78	377	300	AG	6
Geno-MK100960	TGCAGTCACCAAAACCTCCT	60.69	ACTGCCTACGTGAGTGTGGA	59.336	513	851	339	TA	6
Geno-MK100961	GTCCTACGGAAAGGGGAAAA	60.291	CTGGTTCGTTTCATGGAGGT	59.966	50	313	264	CAC	5
Geno-MK100962	ATTCCCACACCTCCATGAAA	60.173	TAATTTCTCGGGTGGTACGC	59.96	11	321	311	CGA	5
Geno-MK100963	TGATGAAGATAGAGCCGGAGA	59.925	ATGAAGCGCAATCCCAAGT	60.619	188	491	304	ATTT	5
Geno-MK100964	AAAGGCTCCAGCATCTTTGA	59.955	GAAAAGCTCCAACTGATGACC	58.78	2	367	366	TA	7
Geno-MK100965	TGAGGATGGTCATCAGTTGG	59.473	CAAGGACTTGCTTTCCCAGA	60.366	63	380	318	GT	5
Geno-MK100966	TTTGATGAAGCAGCAATTCG	59.953	CGACCCAACTTCCGTACCTA	59.986	41	246	206	GAA	6
Geno-MK100967	GTGGCCGAATGAGGAAGATA	60.036	TGGGAACTTGGGATTCTCTG	60.042	959	1247	289	GA	5
Geno-MK100968	TCTGTGGTGATGGTTCTTCG	59.676	GGAGAAATGGCAAGACCAAA	60.051	93	393	301	TTC	6
Geno-MK100969	TTTCATGGAATCATGGTGGA	59.707	GGGAGTGTGCCATCAGAAAT	59.934	72	353	282	AG	5
Geno-MK10097	GACGTCCTCAGTCAGCGTTA	59.037	GACGATTGAGGCTGCTTCTC	60.104	136	258	123	GA	5
Geno-MK100970	GGGTGCTTATCGACGGTTTA	59.96	AATGACTACCCTCGGTCTGC	59.166	225	552	328	AT	5
Geno-MK100971	ACTTGGAGGTGGCAGATGAC	60.12	GCCGTGACCACTTATCCAAT	59.82	490	803	314	GA	17
Geno-MK100972	GAATCCGGCGAAGTCTCATA	60.177	TTTAGGGTTGCTTCGCTTTT	59.01	552	805	254	TC	31
Geno-MK100973	GAAGTTGCATTGTGGCTCTG	59.445	CCATCTCCCAGAAATCCTCA	60.003	60	456	397	CT	6
Geno-MK100974	GGAAAGCAAGCCATAACAGC	59.851	TAAGCGAGACTAGGCCCAAA	59.975	342	658	317	CT	6
Geno-MK100975	CCAAATCCTAATCCCTCAGC	58.597	TGCCGGAGAGAGAGAGAGAG	59.962	156	291	136	TC	9
Geno-MK100976	TTGTCAAACAGAGCCTTGGA	59.415	AAAGAGCCCAACAGAAAGCA	59.993	27	334	308	AG	6
Geno-MK100977	AACTTGGCTTGCCACCTTTT	61.015	GGAGCATGCATACAGGAAGG	60.624	538	803	266	TA	5
Geno-MK100978	TTCAAGCTCAAACATCAGCA	58.129	CTCAGTCTCCGTGTCAACCA	59.864	67	390	324	CT	6
Geno-MK100979	TGAACAGTCCCCAATTCAGC	61.046	TGGCTATGATCGATGGGATT	60.26	102	471	370	GA	5
Geno-MK10098	CGTCCTCAGTCAGCGTTAGTC	60.066	CTCTTCGTTGCACCTGATTG	59.44	104	408	305	GA	5
Geno-MK100980	CTTGGCCGGCATTAAGTATG	60.468	CATCGAAGCCCAATCAAAAC	60.448	712	987	276	TC	10
Geno-MK100981	GAACCCTACCCACCCAGTAA	58.764	AGAAACTGGCGTTGACCACT	59.769	155	425	271	CT	14
Geno-MK100982	AGCGAGATGGTGAGGAAAGA	59.95	TTCAGACCATTTTGCCCTTC	60.051	964	1172	209	GA	20
Geno-MK100983	ACCAGCCCCAAAATTTAACC	60.055	CGTTTAGGGGTTTTGGTGAG	59.466	1590	1782	193	TC	6
Geno-MK100984	TCGGATCTGCCATGTTGTTA	60.073	AGAGGAAACAGTGGCCAAAA	59.711	655	777	123	TC	8
Geno-MK100985	GGAATGTTCATTTCCATGGTG	60.044	GTGAGGAAGAGCCGAAGAGG	61.436	1004	1373	370	AT	9
Geno-MK100986	GGATAATGATTCCATGGGAGA	58.654	GGGAAGCTAGCGAGAAGGTT	59.983	110	269	160	GA	6
Geno-MK100987	AGACAGATTATTGCCCCTCAA	58.659	AAGGGAGCTCTGCGATTTCT	60.484	120	458	339	CT	5
Geno-MK100988	AAAGGCGGTTCTGGGTACTT	59.998	GGCGACTGTAACCCTTTCCT	60.496	25	411	387	AAAG	6
Geno-MK100989	CAACAGAAGCAGAGGGAAGG	59.982	TGATATTGATGGCCTGGTGA	59.883	82	266	185	ACT	6
Geno-MK10099	CCTGCAGAAGCACTCAACAA	60.175	GAGGTGATCCTTAATCCTTTCG	59.091	39	345	307	TC	11
Geno-MK100990	ACTTGCCTGGTCTCGAAATG	60.255	GGGTGGGTGAGAACTGAGAA	60.088	119	243	125	TGC	5
Geno-MK100991	ATTGCCTCCAGGTTATGCAG	60.096	TAATGGTCCTTGCCCAAAAG	59.931	73	376	304	GA	7
Geno-MK100992	TGGAATGTTTCCCACCTTTT	59.264	CACCGGACAAAATGATACCC	60.051	451	741	291	AGA	6
Geno-MK100993	ACACGTTCATTGCCCTTCTC	60.119	CCAATTGACTTGTTGGGTGA	59.389	104	485	382	TG	5
Geno-MK100994	GATTCTCCAAATGCGTCCTT	59.129	GAAAGCAGCAAAGCCAGAAA	60.637	58	309	252	AG	5
Geno-MK100995	TTTCTGGCTTTGCTGCTTTC	60.637	TGTGCTTGCACCAATATTTC	57.223	11	332	322	AT	5
Geno-MK100996	AGCTATACCAGCGTGCAACC	60.3	CGTTGGACCTAACCGAGGTA	59.986	131	400	270	TTA	9
Geno-MK100997	CACCAAGTTCAAACCCATCA	59.389	CTGCCTCATGGTGAATCAAA	59.648	769	1069	301	GA	8
Geno-MK100998	TCACACTAGCTTCTGATTTCAACC	59.825	ACCTTACTGGGCAGGGAAAT	59.827	30	252	223	TA	5
Geno-MK100999	GAACTGAAAGCAACCTCTGGA	59.463	TTTGGTTCCGTTTTCTTTGC	60.089	28	228	201	GT	9
Geno-MK101	TCTAGGTCTGGGGTTTGTGG	59.959	GCTGTATCACCAGAGCAGCA	60.168	115	306	192	CTT	5
Geno-MK1010	TCTCTCGGTCACTCCCTCAT	59.792	GAGGGACTTGGTTCGAAAGAT	59.567	178	303	126	CT	6
Geno-MK10100	CCATCATCCTCGCTAGTTTTG	59.716	CGACGTGGACGTTAGAGTCA	59.897	124	309	186	TC	5
Geno-MK101000	TCCCGCTATCCTCACCTAAA	59.662	ACGTGCAGCATACAGCAAAC	59.942	32	236	205	TA	5
Geno-MK101001	CATTGCCATGACAGTTGCTT	59.722	GCATCCTTGCTCCATTTCAT	60.043	90	263	174	AC	5
Geno-MK101002	TCGCGTAACTGAGCTTGTTG	60.195	TTCGTATAGTTCATCTGCATGG	57.808	301	646	346	CT	6
Geno-MK101003	TTTGAGGGTTTTGGTTGGAA	60.314	AGAGTTGGAGGTGGTCATGG	59.962	10	366	357	CT	9
Geno-MK101004	AGGCTACTTGGCCTCACTCA	60.012	TCAGCCGTCAGATTCACTTG	59.984	888	1128	241	TC	9
Geno-MK101005	TGATGGGTGATGATTGGAGA	59.85	ATGACGCCGTTAGTGTTGTG	59.64	152	372	221	GA	27
Geno-MK101006	CAGCTGGCACAACACTAACG	60.507	TGCATGATCTTCCTCTCACAA	59.384	346	639	294	AC	5
Geno-MK101007	CCGAAAAGTCAAGTCCCAAA	60.081	TGCAGCAGGATTTAGAGGTG	59.024	104	363	260	AT	7
Geno-MK101008	TGCAAGATGAGGTGTGGAAA	60.24	TGTTGGTTCATGGCATCAGT	59.967	8	380	373	TA	6
Geno-MK101009	CGCTATTTCATTGCACTTGG	59.325	CAGATCAACGGCCAAATAAGA	60.081	31	246	216	CTT	5
Geno-MK10101	GCTTCTTGAACGGCTAGCTT	58.885	ACCGCGCGTATACATAGACA	59.234	62	356	295	AT	7
Geno-MK101010	CCCCTCTCTCTCTCTCTCACC	59.548	GTGCCGTTTACCTGGGATTA	59.823	0	154	155	TC	5
Geno-MK101011	CATCGAAATCGGCCATAACT	59.923	TTGAGATTCCCTACCAATGC	57.61	463	815	353	AAAT	5
Geno-MK101012	CCCCAGCTAGCATTCTTCGT	61.651	TATGAAGCTGCAACCATCCA	60.22	12	192	181	CA	10
Geno-MK101013	TGTCGATCTCACACACACACA	59.754	TATGAAGCTGCAACCATCCA	60.22	72	192	121	TTC	12
Geno-MK101014	CTGCCGAAAGTTGGCTAGAG	60.147	CTGGAAACGTGATCAGACGA	59.831	1	261	261	GA	5
Geno-MK101015	AAATGGGAGGAGGGCTATTG	60.278	TATTTTGTTCCGCCTTCCTG	60.067	36	238	203	GCT	6
Geno-MK101016	CTTTTCCCAGGTGATCCAAA	59.903	CTACTACAACATGACAACACTTGGT	57.387	140	478	339	TA	8
Geno-MK101017	GACGCCCTACAACCCAAGTA	59.993	TGATGCTGTTGAAAAGTGGTG	59.749	166	533	368	AC	5
Geno-MK101018	CAGAACCAGTGCTTGCTTCC	60.975	TGCTCAATCAAGAAAGGTGGT	59.726	154	496	343	AC	5
Geno-MK101019	TATCCCTAGGAGCCCCTGAC	60.422	GCCAGACGAGAATGAAGTCG	60.945	50	401	352	AG	6
Geno-MK10102	CCTGATCCCTTCCTCCTTTC	60.008	AGAGATCGATTGGCAACACC	60.081	84	333	250	TCT	5
Geno-MK101020	TCCGTGACCACTTACCCAAT	60.232	TAATGACGGTGGGGAGAGAG	60.065	1114	1334	221	CT	6
Geno-MK101021	TCCGTGACCACTTACCCAAT	60.232	AGTCTGGGTCGAGCATCTGT	59.866	1114	1466	353	CT	6
Geno-MK101022	AAAATGGAGGAGCCAATTCA	59.505	TTGGACCTCCTTCGATACTTTT	59.133	405	659	255	AG	5
Geno-MK101023	TCTGCGTTTTCACACCCTAA	59.317	GGATAAGCAGGGATCACTCAA	59.14	119	276	158	TA	5
Geno-MK101024	TCGCTGCAAGAACAGAGAAA	59.864	CCTGTAATGAAGCTTTTGACCA	59.267	386	630	245	GAA	5
Geno-MK101025	TTTCTCCCTCTTTCCTTCTGTG	59.858	TCCTCCTGGGTCTGAGAAAA	59.773	0	391	392	TC	6
Geno-MK101026	TCGTCTTACCCGGAACAAAG	60.103	TCCTCCTGGGTCTGAGAAAA	59.773	50	391	342	GA	11
Geno-MK101027	ACACCATCAGCACAAGGCTA	59.318	CTTGCAATTTTGGTCGGATT	59.938	417	551	135	AT	6
Geno-MK101028	TGACTAGGAGGGAGAGTCACG	59.459	CGTAGTGACCGAAACCGAGT	60.171	6	338	333	AAG	9
Geno-MK101029	GGAGGGAGAGTCACGAAAGA	59.38	CGTAGTGACCGAAACCGAGT	60.171	12	338	327	AGA	12
Geno-MK10103	TCTCGAGTTTTGCGATTGTG	59.988	CCGTAAAGAGTAAATGCTCGAA	58.589	133	310	178	GT	7
Geno-MK101030	TGGCCAAACCAAACATAACT	57.999	AGGACCAATCCCGAGCTACT	60.096	21	142	122	AG	5
Geno-MK101031	TGTCGTTTTGGTTCCATTCA	59.941	CCTCAAAGTCCATCGTGGTT	59.966	7	372	366	CT	5
Geno-MK101032	GAATCGATCCACCAACCAAC	60.181	CATCTCCGGAAGCTCACATT	60.218	58	426	369	AG	5
Geno-MK101033	GCGAAGTAGCGAGAGAGACG	60.44	AACCGAACTCCCCATAATCC	60.017	89	477	389	AG	5
Geno-MK101034	GTCGAAGCGTGATCAAGACA	59.992	AACCGAACTCCCCATAATCC	60.017	182	477	296	GA	12
Geno-MK101035	AGCATTGTTGTTGGCCTTCT	59.74	AACACCATCCCTATCCCACA	60.05	197	592	396	CT	9
Geno-MK101036	CTCCATGCCATCTAAATTCTTG	58.718	GAAACGCTAATTGACCGAAA	57.899	6	187	182	AAAAAT	5
Geno-MK101037	GAGGCCTAATTTTGCCGTTT	60.44	GGCGGAGAGGTTTGTAAAGA	59.312	765	961	197	AT	5
Geno-MK101038	CTCGCCCTGATATTGCATTT	60.06	GCAAAGATCGCCAGAGGTAG	59.978	194	411	218	CT	5
Geno-MK101039	GCCAAGACCCTATTCACTGC	59.7	TAGCAAAGATCGCCAGAGGT	59.978	77	399	323	CT	5
Geno-MK10104	GGCTAGGTGGAGCCTAGGAG	60.361	TCAAGGAGAGAGCCCAAGAG	59.673	40	284	245	CT	8
Geno-MK101040	ACCATCAAATGATCGGACCT	59.218	GGAATGGAAAGGTTGGGAAT	59.996	1162	1483	322	AAT	6
Geno-MK101041	CGACGTCAGCACTTTAGCAA	60.195	TATGTGAGTGCCCGTTTGTG	60.574	112	470	359	AT	10
Geno-MK101042	GGAGGAGGGTTTTGGTTCAT	60.169	TGATATGAGTCGGAGGGAAAA	59.514	236	581	346	TA	8
Geno-MK101043	CAAGATGCTGGTGTTGGTTG	60.152	AGACTTGTGGCTGCTTGGAT	59.874	52	395	344	TG	7
Geno-MK101044	GTCCTTTCATTCCTTTTGACAC	57.695	TGAGTTTTGTGCTGCATGAGT	59.505	23	391	369	CA	7
Geno-MK101045	TTGCTGAAGTGGCAAGCAC	61.167	ACCGCCTGTCAAACTGCTAC	60.321	1	342	342	TC	8
Geno-MK101046	ATTCATTAGCCGATGGTTGC	59.929	CACCGAGACCAGAAATGATG	59.086	388	746	359	TTA	7
Geno-MK101047	TCTAGAAGCGTCCGAAGGAT	59.031	TCTCGTGAGTGAGGTTGTGG	59.864	446	570	125	AG	7
Geno-MK101048	AGGCCTGCATGTTACGTTTT	59.637	TTCCAGCGAAGAGGAGGATA	59.91	193	411	219	TC	6
Geno-MK101049	GGAAACCCACATCAGAAAGG	59.381	ACCGCTGGTTCTACATTTGG	59.993	664	859	196	CA	5
Geno-MK10105	TGACTAGGGCTTCCCAACAG	60.246	GCAAGCACCTCCTTGTCTTC	59.997	65	355	291	GA	11
Geno-MK101050	TGAGCAAGGAATGACTGGAA	59.369	CATTTTGGGCTTCTGGCTTA	60.202	909	1182	274	AC	5
Geno-MK101051	TGAGCAAGGAATGACTGGAA	59.369	GTCGATCATTTTGGGCTTCT	59.129	909	1188	280	AT	6
Geno-MK101052	TGGAGGGTCCAATGTCCTAA	60.309	GCTAGTGAGTGCAAGCCACA	60.207	525	815	291	TC	7
Geno-MK101053	TTGTGCAAAGGATCACATCG	60.665	GGGTCATCACCATCTCCATC	60.145	538	924	387	AG	6
Geno-MK101054	GGGAGGCAAGTGATTTCTCA	60.195	ATGAAGAACGGCAATCAACC	59.939	12	339	328	AT	5
Geno-MK101055	GCTTGTAGCCTTCCATTCCA	60.214	TTACAAAATGGGCCGAAAAC	59.81	64	393	330	AGA	11
Geno-MK101056	AGGTAGCATCAAAGGCCAAA	59.708	CATGGCGCGGATTTATTATC	60.27	184	557	374	GT	8
Geno-MK101057	TCGAAGCCGATCTTCCTTTA	59.916	ACACCCGTCATGCATCTGTA	59.992	359	634	276	AG	9
Geno-MK101058	TGTGAGAGAAGACGCAGTGG	60.178	CTCTTCACGGTCACACCAGA	59.864	2	389	388	TA	13
Geno-MK101059	GGGTGACTGACTTGGCATTT	59.973	GATTCTTCATTTCCGCGAAC	59.651	485	835	351	TG	5
Geno-MK10106	CATTATGACGGCTGGGACAC	61.329	TACCACCTCCCAATCACCAC	60.634	176	308	133	AT	10
Geno-MK101060	AGGCATTCAAAACTGCGATT	59.713	GTGGGGCTATCCTCAAAATG	59.387	767	981	215	AC	6
Geno-MK101061	TAAAGCGAAGCAATCCCCTA	59.81	TTGTCTATCATCATCGTCATCG	58.6	395	667	273	ATG	7
Geno-MK101062	CATTTGTGTGCGAATGACCT	59.572	ACATAGTTCCGCCCCTGATA	59.41	426	782	357	TA	5
Geno-MK101063	GACTGGGCGAGGACTCTATG	59.827	CTCTGCCACTGCCTTGGATA	61.336	151	348	198	CT	22
Geno-MK101064	TGCAACACTAGCCACAGATCA	60.465	TCAGTCAGTTCCAACAATAGATGTC	59.578	391	683	293	TC	17
Geno-MK101065	GTGGGTGAAATTGCTTGGAC	60.362	CATGAAGTTAACCCCAAACCTC	59.741	161	558	398	TA	10
Geno-MK101066	TGCTCCTTTCTCACAGTCGAT	60.005	GGTCGAGTTTCAAATTTCGTG	59.601	237	588	352	AAC	10
Geno-MK101067	CAGGGTTAGAGCTTCGTGCT	59.639	CAGCAGCAACAACAACAACA	59.504	559	940	382	TTA	7
Geno-MK101068	TAGTTGTTCAAGCGCCACAG	60.05	TTTGTTTAGACTTCCTGTACTACCC	57.204	476	864	389	AG	6
Geno-MK101069	CCAAATTTACCCCTCTGCAA	59.931	TGAGGAAGAGGGAAAGGAAAA	60.166	171	538	368	TC	9
Geno-MK10107	CCACAGCCGTTGTTCTTCTT	60.291	TTGCCCTCTCTTCTTCCTCA	60.065	17	376	360	TA	7
Geno-MK101070	GACTTCCGCACCTGAGAAAA	60.375	CCCGACCCTAATTTTGTTGA	59.795	31	215	185	TA	11
Geno-MK101071	CAATTGGTTTCGCACATCAC	59.972	TGAAGACCTGGGTTGCTTCT	59.844	162	531	370	AC	10
Geno-MK101072	GTCGGCAGGGGACATACTT	59.942	AATGAGACGCACTGATGCTG	60.016	27	151	125	CT	5
Geno-MK101073	GTTGATGCCTCCCAAATTCA	60.843	CGCACCGTAAGAGTCCTGAT	60.277	178	332	155	AT	5
Geno-MK101074	TGTTTAGGGACTTTGGGAGA	57.242	TGAGAAATTCACTCCACACCTT	58.695	33	159	127	AG	5
Geno-MK101075	CCATTTTAAACCCACCCGTA	59.559	TTTAGGGGCATTTCTGTCAA	58.214	155	427	273	TG	12
Geno-MK101076	TTTCTGCTTGAACCCCATTC	60.051	CGCAAGAGGAGTCGTAGACC	60.012	602	966	365	TA	5
Geno-MK101077	CCGTTACTCTCCGTCCAAAA	60.103	AACTCGGTGGAGTGAGATGG	60.112	143	390	248	TC	6
Geno-MK101078	ACGAAACTACCGACGCAACT	59.803	TGTGTGTGTGTGTGTGTGTGT	57.73	615	980	366	AT	13
Geno-MK101079	CTGGGGACGAAAATGTGAGT	59.966	ATGCTGTATTGGGCTTGTCC	59.962	594	987	394	AG	5
Geno-MK10108	GTTGCTCCCTCTTCTGCAAC	59.997	CTGGTAGTCCCGGCAAATC	60.467	16	257	242	TTC	5
Geno-MK101080	GCATGCACTCAAAGCATACAA	59.894	ACCTGAGCACGCTAACCCTA	59.898	605	899	295	AG	5
Geno-MK101081	CTCCAAGTCGAAATCGAACC	59.67	GGAGCTGTTTGCTTCTCCTG	60.134	962	1211	250	CT	6
Geno-MK101082	TCTTGAATGCTCCCATCAAA	59.2	TTGGCTCTTTGTCATCATCG	59.799	790	1185	396	TA	5
Geno-MK101083	AAATGACTCCGTCGATGAGG	60.073	AGCCGCTTACAGAGGTGGTA	59.898	58	261	204	GA	5
Geno-MK101084	AGTGGAGCTATGACCCCTGT	58.619	CAGGTAGACAAAGAAACAGATTCCA	60.873	168	370	203	AG	5
Geno-MK101085	CCAAGGAGATGGAGCACAAG	60.791	AAGGATCTTCATTGGCATGG	59.894	76	315	240	TA	5
Geno-MK101086	GTCTCGTTTCCCTTCGTGAG	59.844	TGGGCTTCTTGTTGGATTTC	60.051	546	903	358	TA	7
Geno-MK101087	GGCTCGTGCTGATAACGTGT	61.268	TGTGCCTCTTCAAACTAGGG	57.952	0	221	222	TG	5
Geno-MK101088	CCACACCAGCCCTTTATTTC	59.429	CGATGAAGGCATTGAACGTA	59.688	496	770	275	AT	6
Geno-MK101089	AATCGTTGCAAGAGGTTTGG	60.11	TCTCTCTCTCCCTCCCCTGT	60.336	36	394	359	AG	7
Geno-MK10109	CAAAGAGGGGATGACAGAAAA	59.157	CTACTCAGGCAGGGATGGAG	59.82	389	663	275	TA	5
Geno-MK101090	ATGCTTCTCGGTGTTGGTTC	60.119	CGCGTGCATATGTGGTATGT	60.432	163	525	363	GA	5
Geno-MK101091	GCCTCAACCAATGACCAGAT	59.934	ACAGAGCTTCCGCCAGATAA	59.978	161	409	249	AGA	5
Geno-MK101092	TTGGATGCAAAACAATCCAC	59.375	TGAGGTATAGTTCAGGTACCATTTG	58.582	701	944	244	TG	7
Geno-MK101093	TCGGGTCATCATGCATACAG	60.504	ATGTGGTCTTGTGGGCTAGG	59.989	11	241	231	AG	5
Geno-MK101094	CGTGACGTCTCTTTAGAAAATCAG	59.492	GTTACAATTTTCCGGGTGGA	59.662	57	404	348	AT	5
Geno-MK101095	AGCCATTAAGAGGGTGATGC	59.154	GTGAACGATCGAGATGCTGA	59.95	499	820	322	AG	13
Geno-MK101096	GGAGGAAAGAGATGGAAGGAG	59.266	TGTTAACGTGGCATTCCTCA	60.111	2	133	132	AG	5
Geno-MK101097	TCATTGTGTTGGGATTCCTG	59.343	AAAGCTGGGCAGATATGGTG	60.096	6	128	123	TCT	5
Geno-MK101098	GGATGTCCGATGTCCTCTCT	59.056	CATCATCATGCGAATTGTCC	59.89	249	457	209	CA	5
Geno-MK101099	TTGACCAGGCTTCAACTGTG	59.873	CCCAGTGACATACCCAAAGC	60.375	40	248	209	CAG	5
Geno-MK1011	CTCTCGGTCACTCCCTCATC	59.792	GTCGTACTCACCAGCAGCAA	60.056	48	316	269	TC	6
Geno-MK10110	TGGGAGAGCAAGATATGCAA	59.375	TTTTAGTTCCAGCCTTCAATCC	59.609	454	810	357	TC	12
Geno-MK101100	TCGTTCTCCACCACAGATCA	60.246	TCACACCAACCAGAATTCACA	59.992	77	456	380	CT	10
Geno-MK101101	GCTTGGGAGAAATGGAAACA	60.051	TCCTTCCATCCAAGAAACCA	60.43	163	367	205	TCT	5
Geno-MK101102	GAAAATCAGAAGCCCACATCA	60.066	AACGGCTGATACAAGCACCT	59.763	517	895	379	AT	15
Geno-MK101103	GCGAAGACCTCGTCAGTTTC	59.997	TGGGTCATTTCAACCCAAAT	60.029	558	878	321	CT	18
Geno-MK101104	CATTCATTCGGACAGTTGTGA	59.556	TGAACCATCTCCAATAAGGTAGAG	58.715	33	370	338	AT	5
Geno-MK101105	AAATGCCCACCAAATGAGAG	59.933	GCACAAGGCCTCCAAAACT	60.248	83	228	146	GA	5
Geno-MK101106	CGGGTAAGAGCGCTGAATTA	60.356	TTGCAAAACATGGATCGGTA	59.93	35	188	154	AT	6
Geno-MK101107	TGAGCATTCCCATTATTCGAG	60.045	CGTTTCTCATTGAAGCTCTGC	60.147	563	899	337	GA	8
Geno-MK101108	GGATGGTTAGAGGTGCCAAA	59.933	CCATGTTCAAGAGTGCGTGT	59.751	622	950	329	TCC	5
Geno-MK101109	CCTCACTCAGGTTTGGCTTC	59.844	CTTAGGCGGTTTGGCAATTA	60.089	240	486	247	TA	5
Geno-MK10111	GCCACCGACTATTTGGACAT	59.82	AGTGCATTATCCCAAACTTGC	59.104	64	343	280	AT	9
Geno-MK101110	GTGCGGTTTGAAGACTTGG	59.278	CTCCACAACTGCCTCCACTT	60.298	535	831	297	GA	10
Geno-MK101111	CACCCTCCCTTATGAGACCA	59.92	GGAGCTGCTGTGTGTGGTTA	59.905	530	737	208	CT	5
Geno-MK101112	GTTGGATGCAATCGATGATG	59.89	CCTCAATATTACCGGCGAGA	60.053	44	418	375	TA	8
Geno-MK101113	CCAAATACGAGGGCATGACT	59.955	GGAATCCGGCGAAGTAGAA	60.163	781	1164	384	GA	12
Geno-MK101114	GGATCGCAATCTGGTCCTT	60.026	GCAGAAGGAGTCGGTCACA	59.971	319	687	369	AG	5
Geno-MK101115	TTTGTAGGGGCGTTCGATTA	60.448	CGCAATGAAAATGACCTAGC	58.388	41	196	156	GAA	5
Geno-MK101116	GTTTCGCAACAAAATCACCA	59.566	CTTGATCGCCTACGGTTCAT	60.096	155	336	182	TA	5
Geno-MK101117	GGCACGAAGTCGAGAGAGAT	59.56	CACCGAAACCATCACCAAAC	61.196	140	277	138	GAA	6
Geno-MK101118	CAGCCCCAGTCAAAATACCA	60.883	TCATTGGAGGAAGCACCTTT	59.67	157	402	246	AT	5
Geno-MK101119	GTTGCTAACGGCACTTCCTC	59.882	CATTTGGAGTTTTGGTCAAGG	59.457	124	342	219	AT	13
Geno-MK10112	TCCCCTAGCCTTCCTCTACC	59.668	GATGACTCCGAATGGTGCTT	60.081	140	358	219	TA	14
Geno-MK101120	ATTGCCTACCTTGGGGAAAT	59.666	CTCCATTGCCTGATCTTGCT	60.362	110	338	229	AG	5
Geno-MK101121	ATTGCCTACCTTGGGGAAAT	59.666	AGCAGGGAAACAACAAGTGG	60.149	98	415	318	AG	10
Geno-MK101122	AGCTCCAGTCGAGAGAGACG	59.883	AACCGCCACTAAACTCCAGA	59.734	41	289	249	AG	10
Geno-MK101123	GGCAGAGCTAGCATAAGATGG	59.104	CGGTCCAAAGTGGTGGTAAT	59.711	36	433	398	TC	12
Geno-MK101124	AAACAGTTCAGTCCCTCACCTT	59.158	AACCCTAGGCCAAGAGAAGC	59.848	64	365	302	TC	9
Geno-MK101125	TCTCTTGGCCTAGGGTTGG	60.195	TTGGGTGTTTAGCTCTGGATG	60.118	177	360	184	CTT	5
Geno-MK101126	GGTTCAGGAGCAGCTTATCG	59.978	TTTGGTCCCTCACCTTTTCA	60.465	161	364	204	AG	5
Geno-MK101127	TTCCCGAAAAGTCACATTCA	59.097	AAGACGCAGCAGGAATTTTG	60.386	104	352	249	AC	6
Geno-MK101128	CATTAGCTGCCTTGCTGTGA	60.157	GGGAGGTGTCAGATGAGGTG	60.527	383	775	393	AAT	5
Geno-MK101129	GCCGGAGAAGGAAGATATGG	60.92	AGCTTGGAGGAGTTGTGGAA	59.844	798	1165	368	GA	9
Geno-MK10113	ATCATCTTCTTCCCCAAGCA	59.629	AATTTCGGTACCCACCTCCT	59.691	69	286	218	TTC	7
Geno-MK101130	GTTGCAGTTCCAGGTCGAGT	60.307	TTGGACAGATTTGGTTCGTTC	59.963	120	458	339	AT	8
Geno-MK101131	CGGCTAAGATGTGAATATGTGA	57.808	GCTCTAGATTCGCTCGGAAA	59.691	538	930	393	AT	6
Geno-MK101132	GGAGCATGTAGAGATAACCTCCTT	59.22	CTTCGCTAATTTGTGCATGG	59.325	63	431	369	AT	11
Geno-MK101133	CCTCAAACATATCCCTTCTGG	58.515	GTCAAAGCTCCTTCGCACAT	60.406	246	521	276	AG	19
Geno-MK101134	CCGCAGTAGTCTTCCACCAT	60.134	GCATCACTTGGCACCATTTA	59.548	176	525	350	AT	11
Geno-MK101135	CTATCCACGGTTGGTCTGCT	60.134	GAACCAAGACGGCAAACATT	59.978	180	410	231	TA	7
Geno-MK101136	ATTGCTCCAACCCTCCAACT	60.883	TGGTGCTGCCACTAAATACG	59.752	178	350	173	TG	5
Geno-MK101137	TGCCAGTGGAATAGCAACAA	60.257	AAATGCATGGCCAACTTCTC	60.081	154	536	383	AT	13
Geno-MK101138	GCATGTGACGTTGACGATTT	59.577	TGGTATTTGGACCTCCATCTTT	59.704	120	506	387	TTA	6
Geno-MK101139	TGGTTAATTTGCACGTGTGAG	59.641	ACCTCAGCGAATCAATCCAT	59.513	19	191	173	AT	5
Geno-MK10114	TCCATGCCTCCATTCTAACC	59.894	ATGTCCCTTTGGGAAGCTCT	60.074	3	157	155	CT	7
Geno-MK101140	CCAAGGACCACCTCACAGAT	59.962	GTTTCGGCATTGTTCTGGTT	59.978	157	308	152	TC	7
Geno-MK101141	CCAACAATGACCAAAACCAA	59.268	TGGGGTTTCTATGCTCACAA	59.123	749	1088	340	AGA	6
Geno-MK101142	TTAGGACTCCGGCAAGAAAA	59.817	CCTTCACCAGAATTTCAACCA	59.956	137	290	154	CCT	6
Geno-MK101143	CCCTTCAGTTGTTTACCATAGCA	60.4	TGTCCAAGCTAGGGAAGAGG	59.425	5	142	138	TC	5
Geno-MK101144	GAGGAGCCATTTGAGCTCTG	60.096	CGGTGAAACCATCTTGGACT	59.966	74	457	384	GGA	6
Geno-MK101145	AACTCCAGGGAATGCAAATG	59.933	CCGGTAGTGAAGCAACGAAT	60.132	504	880	377	CTC	5
Geno-MK101146	ATCAGCTCCTCCTCCTCCTC	59.913	CCACTCACTATCACGATACATCA	57.648	727	1008	282	GA	9
Geno-MK101147	GACGTGAAACTTCCATTCACAA	60.015	CCGCATCTCTCTTGGTCTCT	59.555	48	265	218	GA	14
Geno-MK101148	TCTAAGGGAGCGAACTTGTGA	60.001	TCTCACAACAGGAACGCATC	59.837	40	343	304	TG	5
Geno-MK101149	CGAAGCTTGAAGAAGTTGTGG	60.038	GGAGGAGGGAGAAAACGTC	58.652	236	599	364	TC	6
Geno-MK10115	CCTGCTTGTCCATCTGTCAA	59.831	CAATTCAAAACACCCACCAA	59.268	15	315	301	GA	5
Geno-MK101150	GGTTTGGCATCCCACATCTA	60.723	TGCATCACGCATATACCACA	59.544	483	820	338	TC	8
Geno-MK101151	CAGGCATCAACAAGACCAAA	59.691	TTGGATGAGACTGCGTGACT	59.42	905	1205	301	TA	5
Geno-MK101152	GGAGGTGGAGAAAGGAGAGG	60.186	CCCAAGCTTTCCAATTTCTG	59.679	851	1184	334	GA	5
Geno-MK101153	GTTCGCTATTTTCCGACCAA	60.074	GAGGACGTAAAACCGAATGC	59.574	97	353	257	GA	6
Geno-MK101154	GCAACTGTGTGAAGGTCGTC	59.315	TGCATCAATGGTACTTGTGCT	59.213	173	550	378	TCA	7
Geno-MK101155	CCCGAGATACCCTTGAAACA	59.926	AGGTTTGGATGATGCGTAGG	59.955	752	1130	379	AGA	5
Geno-MK101156	CAGAGCAATATCTAGGATGATGATG	59.179	TTGCGTGTCCACAAATACA	57.004	127	526	400	TAGA	5
Geno-MK101157	TGAAACCCACACCAAGTCAA	59.976	TCTCACTTAGCCCAGCAACA	59.591	378	760	383	GA	7
Geno-MK101158	GCCGAGCTTGGTTTAGGAAT	60.582	GAGGTCTGGTGTTTGATTCTTGT	59.538	61	280	220	AC	5
Geno-MK101159	TTTTCCCATGCTTCCAAAAC	59.916	AGCAAGCTGGTTGAAGGAAA	59.993	339	557	219	CT	5
Geno-MK10116	GCAGGATTTGGAGGTGAGTAA	59.184	CATATCACAAACCCACTCCATC	59.174	6	373	368	AT	6
Geno-MK101160	TGCTGGCCTCAAACTATCCT	59.836	CATTGTCACCTTGCTTTCCA	59.691	212	516	305	AAG	5
Geno-MK101161	ACAGATGTATCGCCATGCTG	59.704	AAAGCCCCAAGGAAATCTGT	59.94	425	722	298	CTT	5
Geno-MK101162	GGACTGGGACTTATCGTGAGA	59.151	CTGAGCAACTGAAAACCAATGA	60.284	38	427	390	GA	10
Geno-MK101163	TCCTTGGCGGTAACACATTT	60.365	GTGTGCAAAGATGGATGACG	60.12	124	255	132	ATC	5
Geno-MK101164	ATGCCTAGCCTATCGCTCAA	59.967	AACGACAATCCCACAAAAGG	59.83	20	322	303	CT	6
Geno-MK101165	GTTGTCAATTCTTCTGCTGTTG	57.541	CTTTTGTGGTCACCGGAGTT	60.005	1	324	324	TC	5
Geno-MK101166	TATTCACCTGTTCGCATCCA	60.073	GACTGGGACTGGAGTGTGGT	60.006	186	476	291	CT	5
Geno-MK101167	TGCTGTCCTTTGCTATGTCG	60.011	AGCAGCCACGAGAGTTCATT	60.02	1022	1262	241	AT	5
Geno-MK101168	CTGGTAAAGGATGCCGAGAG	59.83	TTCTCCGAAAACCTCCTTCA	59.784	45	404	360	GA	5
Geno-MK101169	GGGTAGTGTTGCGTCGTCTT	60.179	GACGTCACAAGCTGACATGG	60.319	168	416	249	GA	21
Geno-MK10117	ACAGCAATGTGGCATCTGAA	60.272	CCACCCAAAAGCAGATTACG	60.493	354	608	255	AT	7
Geno-MK101170	CAGAAGAGGTGGGCCTTACA	60.246	CATTCATTAGTGTCAAGTGACTGC	58.84	248	599	352	AT	8
Geno-MK101171	TGAGGGTAACGAATGCATGA	60.073	CCATCATCCCCACTTTTGTT	59.647	382	526	145	TGG	5
Geno-MK101172	CTAGATAACGCGCCAGGTGT	60.292	ATGGTTCCATGCTAGGTTGC	59.962	46	177	132	TA	6
Geno-MK101173	TGTCTTTGCTAACCACACTGC	58.989	CCGCAGAAGTCTTGAAGGAG	60.126	443	800	358	CT	11
Geno-MK101174	CCCCTAATTCGAGGTTGTGA	59.926	CCATGAAACGAAAGGCATCT	60.074	374	684	311	AAG	9
Geno-MK101175	CCAGGATTGAACCATTGGAC	60.173	ATTTGAGGGGTAGGGCTCAC	60.328	417	570	154	TA	6
Geno-MK101176	ACACAGTTCGCCGGATCTAC	60.142	TGTTGAACGCTGATGACTCC	59.837	249	563	315	GA	6
Geno-MK101177	TAAGCAATTTTGGGCTGGTT	59.586	AGGGTGGGGAAATGGATTAG	60.011	94	491	398	ATT	7
Geno-MK101178	AGGTCCACAGTCTCCACACC	60.006	TGCCATCACTGTCTTCGATT	59.245	166	488	323	CTT	8
Geno-MK101179	CGTCCCCTCTTCCTTTTCTC	60.183	CCGAGGTTTATGACCGAGTG	60.508	526	884	359	TC	7
Geno-MK10118	GGCCAAGTTGAGTCTTGGAG	59.844	TATCTTCACCGATCCGGTTT	59.387	1005	1379	375	CATT	5
Geno-MK101180	AGGCATCCAAAACTGCAAAT	59.574	AACCACCTCAATTCCCACAC	59.679	131	461	331	TA	9
Geno-MK101181	ATCCAACACGAATTGACACA	57.338	ATTCGGTTCGTTCATTGGTT	59.292	626	1017	392	TA	9
Geno-MK101182	TTTTGTCTCCAGGCCATATGTA	59.474	TGACCGATGCCTCACTTAGA	59.394	562	947	386	TG	5
Geno-MK101183	GGGCCACATGTTTACCAAAA	60.597	TGCAAACCAACCTTTGAACA	60.127	201	565	365	GA	5
Geno-MK101184	ATGGACCTTCCCTTGGTTTC	60.169	TGACCGACCGACTTATACCTG	60.001	923	1294	372	GA	14
Geno-MK101185	GGCAATGAGTTAGCCCCTATT	59.476	TGCGGGAATCTCATTTTCAT	60.414	12	162	151	AT	9
Geno-MK101186	TGGACTTCAATCTGGGAACTG	60.096	GGGCTGTAAATTGGCACACT	60	960	1194	235	TA	5
Geno-MK101187	TGGACTTCAATCTGGGAACTG	60.096	TCCTTAGTGTAGCCGGACTG	57.98	960	1301	342	AT	11
Geno-MK101188	GCTTGTTTCATTGCAAATCC	58.214	TACGGGGTGCGATACGATAC	60.742	551	702	152	TA	10
Geno-MK101189	GGTACTGTGGGCGATAAGGA	59.955	GTCCTGTTGGAGTTGGCATT	59.973	175	539	365	CT	5
Geno-MK10119	CAGATGGGTAGTCGGACCTT	59.014	CGGTCTGCTGGTATCATCCT	60.096	168	371	204	TCTT	5
Geno-MK101190	TCTTTTACAGACACACACACAGAGA	59.016	GCGCACGAAAACATGTGATA	60.675	48	259	212	TA	5
Geno-MK101191	GCGCTCAACGCACTAATAAA	59.125	CCTCCCTCCTTCCAGTACCT	59.553	256	591	336	AG	5
Geno-MK101192	CACTCATAGGGTGTGTTTGGAG	59.515	GCCTGAAACGTCGTAGAAGC	60.022	173	305	133	GT	9
Geno-MK101193	GTTGTGTGGGTGCATGGTT	60.287	GAGCAGAAACAACCCCATTC	59.532	702	1027	326	TC	5
Geno-MK101194	TGCACACACATACAGAGAGAGG	58.959	CATGAAGCCAAGCAAGAACA	59.988	12	383	372	TA	6
Geno-MK101195	ATTTTCTGGCTTGGGCTTTT	60.075	AATGGACCTCATACGGCAAG	59.955	97	418	322	TTTGAAG	5
Geno-MK101196	TTAATGGGTTTCCTCGTTGG	59.795	TTGGCTTCCTACCGTAATGC	60.096	61	255	195	TG	6
Geno-MK101197	AGTTTCACGAAGGCTTGCTC	59.621	TCGGACTCCAAATCAGTTCA	59.215	107	502	396	TA	11
Geno-MK101198	AACGGTTGAGATGCCAAAAC	59.978	TGATGGATCCTTGAAAGTACAGG	60.359	347	502	156	TA	7
Geno-MK101199	TCCAACAACTGCTGCAAGAC	60.032	GTGGAGAAGCCACTGAAAGC	59.997	180	471	292	TC	5
Geno-MK1012	GGTTTGGAGCAAGAGGTCAG	59.844	CAATGTTGCCTCCACTCCTT	60.111	149	332	184	TA	6
Geno-MK10120	AGTTTGTTGCCCAGTGCTTT	59.78	AATCAGCCCATGCTTTCAAC	60.081	445	782	338	CA	5
Geno-MK101200	CCTAAACCTGGACCCAGTGA	59.959	AACCTATGCGACCCACAAAC	59.859	60	452	393	GA	7
Geno-MK101201	GGTCTGTGGATTGGAACCAT	59.636	TCCATGAACTCCCAATTTCC	59.727	246	507	262	AT	5
Geno-MK101202	TAATGGTTTCGATCGCAGGT	60.469	AATGCCACAGTCCATGTGAA	59.967	824	1210	387	CT	5
Geno-MK101203	CGTGTCAACTTGGAAGAGCA	60.025	AAGGGCATCACAGAGCAAAC	60.263	541	806	266	TA	5
Geno-MK101204	TGATTTCCATGCTTCCATCA	60.009	CCCATATGCCATCAAGCTCT	60.059	1029	1383	355	GA	10
Geno-MK101205	GATATGGAAACATGCGCAGA	59.652	TTCTTCATCAACCCCAAACC	59.767	18	232	215	GA	6
Geno-MK101206	GCAAAAGTTGACCGGATTCA	61.012	CATTTTACCCTCACCCCTTTG	60.57	130	254	125	TC	12
Geno-MK101207	GAAATGGCAACTCGTCAGGT	60.119	CCAGCCCTGGAAGAATTACTG	60.981	17	316	300	TA	6
Geno-MK101208	ATCCCATTTGTGGCACTAGC	59.962	TGCGTTGAAGAAGGAGAGGT	59.989	873	1186	314	TA	16
Geno-MK101209	CCAATCCACCACGGTAACTC	60.232	GAAACTGGTGGCAGGTTGAT	59.973	159	285	127	TC	6
Geno-MK10121	CCTACCCATCTCCCCTCAAT	60.147	AACTGAAGACGGAGGAGCAA	59.989	29	268	240	TCC	5
Geno-MK101210	TCCTTGAAAATGGTGGAGAA	58.117	CTGCCACCTCACACTTTCCT	60.298	166	385	220	AG	5
Geno-MK101211	ATGCAGTGGTTCAGGGAAAG	60.111	GGGAGAGGGATTTCACGATT	60.272	327	549	223	TC	7
Geno-MK101212	CCTCAAAGTCCAAGCATCGT	60.255	ATCAATCATCCCATCCGGTA	59.975	547	774	228	TTA	5
Geno-MK101213	GCCCTTAATTGCATTCGTAGA	59.225	CGAGAAAGACTGGTTTTAGGG	57.997	483	878	396	TG	6
Geno-MK101214	CCTTAACTCCGCCATTAGCA	60.223	AAGCCGAGGAAGAGTGTCAA	59.989	13	157	145	GTT	5
Geno-MK101215	AATCAAGGTTTGAGGGCAAC	59.031	CAAAAGGTTTCACGTCCAGA	58.746	125	519	395	AAT	6
Geno-MK101216	TGCTAATTGGAAGGGTCCTG	60.066	ATTCGTTGTCCTTTCGGTTG	59.971	103	320	218	TC	7
Geno-MK101217	CAACCACCACCCTATCTTCG	60.366	CGGAGGACTGGAGGAGTCTA	59.4	100	433	334	CT	5
Geno-MK101218	TGGGTGTTGCTATTCCTTTTG	59.982	CTTCATTGGGGCGTACTTGT	59.993	7	306	300	ATT	6
Geno-MK101219	AAAGGAAGGACCCCAAACTC	59.415	CAGGCCGTAACTACCCAGAA	60.125	18	391	374	GA	5
Geno-MK10122	TTGCTCCTCCGTCTTCAGTT	59.989	AAATGACCACCAGCTTGGAC	59.973	249	543	295	TCT	5
Geno-MK101220	CGTCTTGGATGGTGATAGGG	60.331	GAGGTCGTATCAATGGTGGA	58.359	91	437	347	CT	8
Geno-MK101221	CATGGTGAGATGAATAACACACAC	59.29	CGAAAGCAATGGGTTTTGA	59.649	1	336	336	CT	12
Geno-MK101222	CACCTGAAGGCCAATCAACT	60.111	TCGAACCCGAATTTTCAATC	59.878	135	510	376	AC	5
Geno-MK101223	TTCGAAACTGCATGAGCAAC	59.995	GCGACCATGCCACTAATTCT	60.103	86	385	300	CA	15
Geno-MK101224	TCATTCCCTCAAGAATTGGT	57.017	ATCGCTAAAATGCGGACATC	60.067	174	309	136	TA	5
Geno-MK101225	GAATTTGCAAGTGCCTGTGA	59.847	TTACAATTTTGGCTCCACGA	59.157	726	1062	337	AT	14
Geno-MK101226	TGCATCCTTGTGAATCCTGA	60.201	AGCTTCAAATTAGCCCGTGT	58.861	824	959	136	TC	5
Geno-MK101227	ATCGAGGGAGGAATCAAGGT	59.896	ACCTTTCAGTGCCAATCAGC	60.263	17	215	199	CTT	8
Geno-MK101228	TGGCAAATGCCCATGTAAGT	61.285	GCTGGAGGAATCGAACGTAG	59.836	47	359	313	CT	6
Geno-MK101229	CATCAAATGCCACACACACTC	60.024	GCTGGAGGAATCGAACGTAG	59.836	150	328	179	CT	7
Geno-MK10123	AGCGACCGACTTAGGATTGA	59.836	TGCACTCCCAATTGAGTTTT	58.201	79	331	253	GT	5
Geno-MK101230	ACATGTGCCTTGGCTCTCTC	60.418	GGAAGATGGGTTGTGTTTGG	60.21	161	332	172	CT	17
Geno-MK101231	CCCTTTAAACCCCTGTAGCA	59.084	CCCATCTTGATTACCCGTTTT	60.061	139	299	161	GA	8
Geno-MK101232	GCCACAAGTAAGGCAGAAGG	59.875	ATTTGGGAAGTGTGCTACGG	59.993	167	366	200	AG	7
Geno-MK101233	GTCGGCATCCAGAGAGAGAG	60.096	ATTTGGGAAGTGTGCTACGG	59.993	174	351	178	GA	5
Geno-MK101234	GTCCCACGTGACTCAAAACA	59.571	CGACTGCGGTTCATAGGATT	60.096	68	350	283	AT	10
Geno-MK101235	TGGGTACTGGCCAAGATAGG	59.948	TCGATACAAGCTCGTGGACA	60.413	78	354	277	GA	5
Geno-MK101236	CATTCATTCCATCCCAATCC	59.952	AGGTGACCGAGGGGTCTATT	59.817	79	251	173	TC	5
Geno-MK101237	CATGACAGGTTGCCCTATGA	59.522	TGGAGAAAATGAGGAGATCCA	59.614	459	755	297	AT	5
Geno-MK101238	GCGCTCTTCCACCTACTCAC	60.02	TAAGCAGTGGGCCTTGTTCT	59.875	440	775	336	AG	5
Geno-MK101239	CCCCAAGCTACCAAAGCATA	60.089	GAGGGAAGACAAGTCGCAGA	60.533	20	180	161	TC	5
Geno-MK10124	TCAGGCAACACGTACGAGAG	60.049	GGCTAATTAAGGAGGCACAGAA	59.758	121	264	144	AAG	8
Geno-MK101240	GGGAGAGAAACCTGCTGATG	59.803	TGCACCAAACTACACAACTGAA	59.29	156	364	209	TC	12
Geno-MK101241	GAATTGCTGCCAGGTCTCTC	59.957	ACCAGTCTGCTGGCTCCTAA	60.012	161	404	244	TA	14
Geno-MK101242	GAATCTACCGAACCGGAACC	60.693	GACCGAAAAGTGACCCAAAA	59.948	183	468	286	TA	6
Geno-MK101243	GCAAAGCAAGCAATTTATCG	58.586	AGAACAAGGGATGAGCGTGT	59.727	19	155	137	AG	12
Geno-MK101244	CCAACACCTTCCCATCTCAC	60.363	TGCTCCCAACCAGTATCACA	60.112	118	503	386	TTC	7
Geno-MK101245	TTTTCGAAGACGGAGACTGG	60.366	TCGGGCTTCATATTTTCAGG	60.031	530	888	359	GA	11
Geno-MK101246	TCTCCGAAAGCATCAAAGCTA	60.103	GGATTCCATGAGCAAAGCAT	60.043	0	387	388	AT	8
Geno-MK101247	CACATCAATCTGCCCTCCTT	60.073	TTTTGAAGGGCACTTTCGTC	60.227	66	293	228	AG	7
Geno-MK101248	ATTTGCGGACTTTGACTTGC	60.257	GGTTTGGGTTTGTCTTTTGC	59.452	78	311	234	AAT	8
Geno-MK101249	TTACCCAGTACGGTCAGCAA	59.195	GGAAGAGAGAGGCAGTTGGA	59.53	225	435	211	CT	9
Geno-MK10125	CTTGTTCCGGTCAATTTGGT	59.83	AGGGGACCAGGAGAGCTAAA	60.204	106	375	270	TC	5
Geno-MK101250	CTTGGTGGGGAGAACGAATA	59.926	ACAGGGACCGGTGTTCTAAA	59.449	556	894	339	GAA	6
Geno-MK101251	TCTGACAAACCCAGCAAGTG	59.873	GGCTTGACGAAGGAGAATTG	59.813	69	342	274	TCT	5
Geno-MK101252	CATGATCGGAACCATCCATT	60.548	GCAGTTATGGTCTCGTAATTTGG	59.912	761	1137	377	AT	5
Geno-MK101253	CGCTCTGGATTGGATCTGTG	61.773	ATCTCCTTATCCGCCCCAAT	61.86	50	443	394	TA	12
Geno-MK101254	TGGAAAGAAGGTCGGGTATG	59.926	TGGGTGTGTGAATAGCACCA	61.001	237	507	271	AT	8
Geno-MK101255	AAAGCAGCGGATGGAAGTC	60.355	GTTTGGGGACTGCAGATTGT	59.973	56	234	179	TTG	5
Geno-MK101256	ACTGCTTTGTTCCACCTGCT	59.914	TCGAAATGTTGGTTCCACAA	59.941	1406	1798	393	CT	14
Geno-MK101257	TGCTTGGATGGTTATTGACG	59.542	AGTCGCCGTAGGGTTTCTTT	60.13	1128	1326	199	TA	5
Geno-MK101258	CATGATGACGCCAGCAATAA	60.632	ATGGGAGAGTGGGTGAGAGA	59.638	91	449	359	CT	5
Geno-MK101259	CATGCACGTTACCTCACCAC	60.032	TAGGATGAGAGCAGCCCAAA	60.874	536	772	237	TC	5
Geno-MK10126	GTCTAGCTCACTTTCTTTTCTCCA	58.416	GCAGGAATTCACAGCCTGAC	60.812	0	367	368	AT	7
Geno-MK101260	CCGACCGAAGATTGGTACAT	59.813	TTGCAGTTTTGGATGCCTTA	59.301	94	376	283	AT	8
Geno-MK101261	TTTCGATACGGACATCCTCA	59.075	TCCACCAACTCCAACAACAA	59.976	165	298	134	TA	5
Geno-MK101262	TGTTGTGAGTTGTGGGTTGTT	58.944	AATAGACGAAGAGGCGACCA	59.836	36	210	175	TA	5
Geno-MK101263	GCAGTCGTTCTTCGGTTGTT	60.299	CATGGAACTGGACATTGTGG	59.806	320	705	386	TG	6
Geno-MK101264	CCGATCGATATCTCCACCAC	60.303	ACCGCAGCACTATTCGTTTC	60.278	338	572	235	AG	7
Geno-MK101265	CATCCGGCTGTTCTTCTCC	60.753	AGATCGGGTTGGAACATGAC	59.786	60	290	231	CT	5
Geno-MK101266	CAAAGGCTACTTGGCCTCAC	59.875	GGGACCTAAGTATGAAGCATGA	58.213	98	233	136	CT	5
Geno-MK101267	TTATCAGTCCCCATGCCAAT	60.155	GGGTTTTCAGTTTCCATCCA	59.767	707	897	191	AT	13
Geno-MK101268	GCCCATTCGAGTTCCTGATA	60.036	CTGCAATCTCATGGGGTTTT	59.933	480	859	380	AG	5
Geno-MK101269	CGGGTCGAGAATATTGGATG	60.288	TGCACATGGATAATTGTGTGG	60.25	820	1115	296	AT	6
Geno-MK10127	CTTACACATGACTTGCACATGG	59.123	TGAAGGGCGTGAAGCTTTTA	60.876	1057	1334	278	TA	5
Geno-MK101270	AGAGGAAATTTTGGGGTGCT	59.94	AGGTTGGAGTGTCCGAATTG	59.966	56	396	341	AT	5
Geno-MK101271	CAAGCTTAGATTCGGGAGTCA	59.462	TGACCCAACGGGTGAACTTA	61.323	19	257	239	TTA	9
Geno-MK101272	TCACATGTACACCATCGACAA	58.395	AGACAGCAACTCGGGTAGGA	59.867	494	885	392	TA	9
Geno-MK101273	ACGAACCGAATCTGTCCAAC	59.973	GAAGAAGCGAGAGTGTTTTCTCA	60.178	10	351	342	AT	10
Geno-MK101274	ATTGATCTTCCTGGTGCAAA	58.145	TAGGAGTTGTTGCACGGTTG	59.758	62	397	336	TG	7
Geno-MK101275	TCACAGGCTGCCCTAGTTTT	59.875	AGACGTTGAAAGCGAGCAGT	60.201	812	979	168	GT	5
Geno-MK101276	CACAATCACAAGAATCAAGTCG	58.283	CTAATTTGGGCCTGTTTTGC	59.586	747	1034	288	AG	6
Geno-MK101277	AGATCCGAAGGACAGCTGAA	59.95	CGCGTGCATACATGGAATAC	59.983	47	362	316	AG	5
Geno-MK101278	CTGGTCCCTCTTGTTTCTGG	59.691	CAACCAAGCTGAAGCCAAAT	60.249	73	265	193	AT	5
Geno-MK101279	TGTGTACCATGAGGTGGAAAA	58.885	CTGTCTACAACTCCGATAAATTGC	59.249	17	368	352	AT	9
Geno-MK10128	CAGCTAGTGACTGGGTTCGAG	60.058	GGGACAGACCACGACAATTC	60.372	363	693	331	AT	5
Geno-MK101280	TAGTTTCTTGGTGCCTGCTG	59.072	GGTGACTGGTGAGGTCGATT	59.969	32	419	388	GTGAATG	5
Geno-MK101281	GACGGGTTTGGAAACTCAAT	58.886	TCCCGGTGATATTGTTGGAT	60.014	132	267	136	AT	6
Geno-MK101282	CAGCCATAAGGGTTGCTGTT	60.132	TTGGCCACATTCTTGATTGA	60.049	109	466	358	GA	5
Geno-MK101283	TGTGAGAAGCACGGAAGCTA	59.74	TATCTGCGTCAATCCACCAC	59.527	241	582	342	TG	5
Geno-MK101284	GAGGTCATCTCTAGATCCTCCA	57.399	GGACAGATTCAGTTCGTCCA	58.643	138	368	231	CA	12
Geno-MK101285	CCTCCACACACACACACACA	60.088	CGGTTCAGGTTGGACAGATT	59.966	154	379	226	TA	10
Geno-MK101286	CCTGAACCGTTTGTGTTCAT	58.469	CCTAGGGGTGAACCTAAGAATTG	60.23	0	261	262	AT	8
Geno-MK101287	TCTCAGCTTTGTGCATCACC	59.992	TCATTCCTTTCATCCTTTGC	57.735	26	407	382	AAC	6
Geno-MK101288	CTGCAGGAGGTACTTGATCG	58.469	AACTGAATGGTCGAGATGTGG	59.981	502	858	357	TA	5
Geno-MK101289	ACGGTTCAGGTTGGACAAAT	59.308	AGCTCCGCTCTGGATAGGAT	60.336	954	1206	253	TA	9
Geno-MK10129	CAAACCCCAACTCAACCCTA	59.824	TGAAACCAATGCAAAGCAAG	59.849	77	373	297	TCT	10
Geno-MK101290	GACGTCAGCATCAGAATCCA	59.794	AGAGGTTGAGCCCTTGATGA	59.803	141	497	357	CT	5
Geno-MK101291	GGACGAAAACACCCATAGAAA	58.938	CTAAAGGGGCAATGACCAAA	59.931	23	400	378	TA	5
Geno-MK101292	AATGAGGTTGACGACGTTCC	59.973	TTGGCTTTTGGAGATCCATT	59.505	119	489	371	GA	7
Geno-MK101293	CCGCTGCATCTTACTCAACA	60.011	TACGGGAATCGGTTTCTGAC	59.933	1240	1525	286	AG	6
Geno-MK101294	CGGAAACCAACACCTCTCTC	59.697	CTCTCCGTTGTGGGTCTTGT	60.151	150	488	339	TC	5
Geno-MK101295	AACCCACACTCCAATGCTTC	59.973	TTTCACACCCAAAGCTCTCC	60.232	43	324	282	GA	8
Geno-MK101296	AACCCACACTCCAATGCTTC	59.973	ACTTTATCGGCCTCCTTTCC	59.554	43	381	339	AG	7
Geno-MK101297	GCGAAGTAGCGAAGGAGATG	60.118	GAAACCGAACCGAACAGAAA	60.088	91	440	350	AG	5
Geno-MK101298	AGTGCCTTGGCAAAGTTCAG	60.431	AACGAACTGATGAATAGCAGCA	59.911	171	357	187	TA	5
Geno-MK101299	CGTTGATACGAGTTCGTGGA	59.716	GCCGGAAATGGAATGTAGAA	59.901	38	251	214	TC	5
Geno-MK1013	GGGTTCAAAGCGTTTGCTTA	60.244	AAGTGATAGCCCGTTTGGTG	59.993	70	401	332	GACTTGG	5
Geno-MK10130	CAAACCCCAACTCAACCCTA	59.824	TTGTCCTTGACTCCCATCTTC	59.126	77	443	367	TTC	7
Geno-MK101300	GGAGCGAGTACGAAGCTTGA	60.678	GAGCGAATTTCTTCGGGTCT	60.713	232	552	321	TC	5
Geno-MK101301	CTTTTGAGTTTGCCGGAAGT	59.355	TTAGCCATAAGGCCACCAAC	59.96	5	261	257	GA	5
Geno-MK101302	TTGGTGGCCTTATGGCTAAA	60.448	CATACGAGAGGCTAATTGTTACG	58.069	243	641	399	AT	5
Geno-MK101303	GGTTTCAGTGGCGAGCTTTA	60.386	TCATCCTTACAATAGGTCACAGG	58.137	215	485	271	TG	7
Geno-MK101304	TCTCTGTCTCCCCAGACGAC	60.397	GCTCGATGTCGATTTCTTCC	59.78	449	631	183	CT	8
Geno-MK101305	CGACTAGCGCCTAGCGTTT	60.683	TGTTTCCCAATAGGCATGTG	59.395	118	512	395	CA	5
Geno-MK101306	ATGATCGAGCAACCGAAATC	60.043	CAACGTCTTCGTCCCATTTT	59.971	55	444	390	AAG	5
Geno-MK101307	GTCCATTGAAGAGCGAGGTC	59.81	CAGCAACAGCTGAACCCTTT	60.431	173	333	161	GAA	6
Geno-MK101308	TCGTCAAGAAAGGGTTCAGC	60.375	TGTTAGTGGAGCAAGTGAGCA	59.649	41	341	301	CA	6
Geno-MK101309	GGGAAGAACAAAACCCACCT	60.204	GGTGGTTGACTCCCAAACAA	60.791	905	1281	377	TC	9
Geno-MK10131	TGCACGCTTATCCGAAAGAT	60.742	GCTCCGAGATAGGTGATGGA	60.181	58	408	351	AT	8
Geno-MK101310	GGGAGTCAACCACCAAAACA	60.791	ACCCAACGGTAGCAACAGAG	60.171	1268	1435	168	CT	5
Geno-MK101311	TTGGTCCTTATGTCGCTTCC	60.074	CCCTTGCATGTGTCTTGTGT	59.597	783	1167	385	AAG	5
Geno-MK101312	TCCGACGAAGTCTCCCATAG	60.21	CACGACAGGTTTATTCCAACA	58.54	445	744	300	TC	6
Geno-MK101313	GAGCGACGGAAGTTATTTTCA	59.352	TTTCCGTTGGTTTCATAGCC	59.938	89	297	209	TC	5
Geno-MK101314	CAGTGGTCAGGGGACTAACG	60.557	AAACCAAGCGAGTCCATGAG	60.255	424	818	395	GT	7
Geno-MK101315	CACACCGTTGCTGAGAAAGA	60.025	ATCTCCACCCCACTCTGTTG	59.962	938	1327	390	GA	5
Geno-MK101316	TGACCAATGGATCGATGAAA	59.859	CGGGAGACGAACCACTATACA	60.001	204	561	358	AG	16
Geno-MK101317	GGTCCATGCGGTCAAGTAGT	59.997	GAAAGCCACCGTCACGTTAT	60	750	1048	299	CT	22
Geno-MK101318	AACAGGAAACGGGAACAAAA	59.448	CAAGCAAAGAAACGTGCTCA	60.172	901	1091	191	AC	7
Geno-MK101319	ACCGTGCCTTTGCATATTTC	59.967	ACCGGTAAGAGGCATTTCAT	58.53	446	749	304	AT	5
Geno-MK10132	AGCATGGAATGTGTGCAAGT	59.169	TCCAAAACACGCTTTGTCAG	59.881	51	376	326	GA	6
Geno-MK101320	TCATCATCGAAAACCCCAAT	60.133	CTCTCTTCCCGCACTCTCAT	59.555	214	440	227	TC	6
Geno-MK101321	ATCTCCACCCTAACCCAAGC	60.328	TTGATGAATAGAGCTCCTGCAA	59.982	131	276	146	TC	5
Geno-MK101322	CATGATGCATGAGCTGGAT	58.078	ACACCAAGAGGAGGCTCAAA	59.844	14	158	145	TC	5
Geno-MK101323	CCTTCTCAAGACACCGGTCA	61.246	CCTCCTCTTGTCCAAACCAA	60.081	29	344	316	TA	7
Geno-MK101324	CCTGTCGTGAATAACACCATT	57.468	TTGTTTGCGGAATTCATGTC	59.523	15	219	205	TC	16
Geno-MK101325	TGCCAAATTGCGTACACTTC	59.735	AGCTCTACGCAGCAAGGAAC	59.786	59	453	395	GA	10
Geno-MK101326	TGTCTCCGTTTTGGAATTGA	59.097	GGATCGGTGGTTTGGAATAA	59.622	639	1034	396	TG	12
Geno-MK101327	AATATAGCTTGCCGCTCGAA	59.971	GGGGTCCAGTAGGTTGCATT	61.134	85	268	184	TA	11
Geno-MK101328	CTATCCAAGGGCTGCTCATC	59.797	CGAAAGTATGAACGCAGCAA	60.014	76	246	171	AT	13
Geno-MK101329	GCAAATTCCAGTAGGCGGTA	60.096	GGCAGGTATGTGGACGAGTG	61.546	338	725	388	TC	9
Geno-MK10133	AGCACAACCACCTTTTACGG	60.03	TGTTTCTGGTGGCTTTCTCC	60.232	144	361	218	AT	5
Geno-MK101330	AGCAGTGACGGTGGTAGGAC	60.182	CATGAAGATGGGAGCAGTGA	59.787	180	471	292	GA	5
Geno-MK101331	CTTCTGCTCACATGCTCTGC	59.887	CTCCCATTCCAGTTGTCTCC	59.505	128	303	176	TTA	5
Geno-MK101332	GGCCGGGTGATTGTTCTAT	59.765	GTGAAAACCGGAAATCCGTA	59.801	444	643	200	TA	9
Geno-MK101333	AGGCAGCTAAACCCAGTGAA	59.875	CTCAACTCAAGCGGATGGAT	60.218	138	349	212	GA	13
Geno-MK101334	CGAGGGTGGTTGTCTTTCAT	59.966	TGCGTATTGTAGCACCTCGT	59.371	122	414	293	AT	13
Geno-MK101335	TGCACTTCAAAAGCGAGGTA	59.609	CTGCACCAGTTTGTGCTCTC	59.622	134	313	180	TA	5
Geno-MK101336	CCACCAACAATGGACGAGAT	60.78	GATCGCCACCTTTCAAACAC	60.504	0	253	254	AT	12
Geno-MK101337	GCCAGCCTAGCAAGATGTGT	60.428	CTTTGCAGTTTGCACCAGAA	60.027	501	863	363	GA	5
Geno-MK101338	TTTCCGATGACATGAAACGA	60.049	TGGCCTTTACTTGGTATACTGTTTG	60.635	895	1074	180	AT	5
Geno-MK101339	GCCCTGCTCACTACGGTAAA	60.27	CGATCCCCTTTTGTTCATGT	59.79	1129	1469	341	GA	7
Geno-MK10134	AACTTGGGGCTTCAGAGTTC	58.377	GCCTGCATTCTTCCAAACAT	60.081	51	226	176	AC	10
Geno-MK101340	GGGGAGAGTAGTTTCCTTCATC	58.213	GTTCTCGTGTTTGGCGGTAT	60	68	405	338	AC	7
Geno-MK101341	GTAGCGGAGCACCAGAAGTC	60.02	TATTGGATTGGGTGGTTGGT	59.91	71	417	347	AT	10
Geno-MK101342	GATTAAGCCTGCCCATTTCC	60.773	GCCGGAATCCAAGAAATAAA	59.011	15	378	364	TC	5
Geno-MK101343	TCTCTCTCTCCCCTCCCTTC	59.883	AAACCAAACCAACCCATCAG	59.688	178	393	216	CT	9
Geno-MK101344	CCCGTACTACCTGTCCACCT	58.94	GGGTTGCAAGGAAGCAAATA	60.074	63	289	227	TAA	5
Geno-MK101345	AACCCAGGAGCAGAAACGTA	59.734	AGCCCAACCCCAATATTCTC	60.152	77	470	394	TC	9
Geno-MK101346	CCAAGCCATGATCACGAAG	60.209	TCGCTGACGAAGTCAAAAGA	59.716	10	264	255	GT	9
Geno-MK101347	AGCCATGATCACGAAGTGTG	59.707	TCGCTGACGAAGTCAAAAGA	59.716	13	264	252	AC	5
Geno-MK101348	AGCACTTTGCTTGCTTGGTT	60.059	GACGTCGTTTTCGACTGAGA	59.01	374	537	164	GA	5
Geno-MK101349	TCTACAAATCCAGCCGATCC	60.036	CAACGGGTGAACTTGCTCTT	60.291	40	417	378	CT	6
Geno-MK10135	CGATATCTCCTAAGCCGGAAA	60.533	TCTCTGCCTCATTCCCTCTC	59.486	106	235	130	AG	7
Geno-MK101350	ATCTGCACACCAAGCATCTG	59.862	TCCTGCCCCTGTATCCATAG	59.91	114	391	278	TG	11
Geno-MK101351	AGGTCGGTTTTGCTTGGATA	59.569	CCTACTCTGGGGTTGTTGGA	59.959	58	221	164	AT	7
Geno-MK101352	TCGTCGGAAATGAGGACTTT	59.67	AAACCATGGGGACAGAGAGA	59.505	39	379	341	TA	11
Geno-MK101353	GCCCACAATAACTCCGAGAA	60.074	GGGAAATCGAATCCCTAAGC	59.873	125	368	244	TAAA	5
Geno-MK101354	CAAACCGTGGGAGAAGATTG	60.486	GCAAGAAAACATCCCTCAGC	59.82	65	418	354	AT	6
Geno-MK101355	TGTTTGCCTCTGATTTTGGTC	60.103	AAGTGGCATGGGTACGAGAT	59.434	432	731	300	TAT	6
Geno-MK101356	TTTTCACTTCCCTCCATTCG	60.044	GGTCTTTTCCTTCTGCAGTCC	60.24	75	278	204	CT	9
Geno-MK101357	CCAATATGCGCAAACAAAGA	59.702	CTACGCCACCACAGCCTAAT	60.154	917	1310	394	CAT	5
Geno-MK101358	GTATTGGGTTTGCTGCTGCT	60.278	TTCGCCCTTTTCATCTTTTC	59.273	66	189	124	CT	7
Geno-MK101359	GGGACAAAAGGACCAGTCAA	59.943	GCAAGGTCCAATTTATGAACG	59.465	1118	1473	356	AT	5
Geno-MK10136	TAGGGAAGCGAAAGGTGAGA	59.948	GTTTTATATTCCGCCGACGA	59.928	86	368	283	CT	16
Geno-MK101360	CCGTACCAATAAAGCCCAGA	59.953	CCTCCGGTGGTGATACTGAT	59.803	266	490	225	TG	6
Geno-MK101361	GAACTCGTGGCGACCTCTAC	59.874	GTTCGTCCTCCACCTACAGC	59.727	723	1098	376	TC	7
Geno-MK101362	TACACCGATCCTCAACGACA	60.112	CAAACCCGTCTGAACCCTTA	59.964	117	246	130	GA	7
Geno-MK101363	TGAACCGTTTCCAGATATTGC	59.952	CAACCAAGAAAAGGATCTCCA	59.157	367	638	272	AT	5
Geno-MK101364	GGATCCAATGGCCTCTAACA	59.894	CGAGGAGCTTGAGAAAATGG	59.948	228	529	302	CT	10
Geno-MK101365	CCATTTTAGCTGGGGAGAGA	59.264	TTGCTTTATTCCTGGGGCTA	59.677	35	174	140	AG	6
Geno-MK101366	TAATTGCCATCGTGTCCAAA	59.93	CACCAAGTCACTGAGCCAGA	60.022	124	484	361	CT	5
Geno-MK101367	GCATCAATTAAGGCGATTGG	60.424	GCCCCGTTCTCTCTCTCTCT	60.096	37	232	196	AG	6
Geno-MK101368	GATCAGTGGTGCGATGGAC	60.071	TCGCATTAAAGACGGTTTCTG	60.25	6	139	134	TTA	5
Geno-MK101369	AGTCGATTTTGGGCTCTGAT	58.743	TCGTCGACTTTAGGGTTTGG	60.103	151	341	191	CT	5
Geno-MK10137	CCAAGCAATCTAATGGCACA	59.688	TGACCAAGGCTTCCCATAAC	59.933	1354	1624	271	TA	5
Geno-MK101370	ATATACCGCCACGTCTCTCC	59.034	GGCAGCACTGATGAGAACAA	59.992	150	501	352	TC	5
Geno-MK101371	AGTGGCCGGAGCTATGTCTA	59.859	CCCCTCAAAACCCTCTCTCT	59.671	381	724	344	GA	5
Geno-MK101372	TGAAACGCGAGAGAGAGACA	59.855	AACTTTGGGGCAAACATCAG	59.971	680	916	237	AG	7
Geno-MK101373	TGAAGGAAAAGGAAGGCAAA	59.795	TCAGTGTGTGTGTGTATGTGTGT	57.41	62	416	355	TA	7
Geno-MK101374	GGCAAATACAACAAGAAGAAGG	57.94	GCTCAAGAGTCAATCACAACACA	60.349	76	473	398	AC	6
Geno-MK101375	TCTTGGCTACCAGGAGCACT	60.012	GAGAGGAAGAAAGAAGGAAAAGAAG	59.592	126	485	360	TC	9
Geno-MK101376	CCTAGGAAGCCATTGGGATA	58.995	TAATGCCATGTCAGCACCAT	59.955	418	697	280	ACA	5
Geno-MK101377	GGCGCCTACTGAAATGGTAA	60.096	CGGATTGGGGCTAGGTTAGT	60.332	133	466	334	CT	5
Geno-MK101378	TCGTTGGGTGTTTGTTCTTG	59.585	ATCGAACCAACCTTCATTGG	59.79	48	392	345	TA	5
Geno-MK101379	CTATGGCAGCAAGCCCTAAC	59.867	GTTGACTCTCGAACCCTCCA	60.238	36	277	242	ATA	8
Geno-MK10138	GAGAATACACAGCAAATTCCTCTCA	60.976	TTAGGCGAAGCAGGCCTAT	59.952	284	520	237	AT	9
Geno-MK101380	TTCCATTACTACGGTTGGTTG	57.561	GCTGTACGTCTGCAATGGTG	60.333	404	613	210	TG	5
Geno-MK101381	TCAGTCGAGCCCAGAAGTTT	59.989	AATTTGGCCGGAATTTGACT	60.673	38	384	347	AG	5
Geno-MK101382	CCTGAGAATGTGGTCCCAAC	60.363	AATTTGGCCGGAATTTGACT	60.673	36	337	302	TC	5
Geno-MK101383	CCAAACCCCTTCTTGCATTA	59.931	AGATATCGGGAGCCAGGTTT	59.925	856	1074	219	AT	5
Geno-MK101384	AATTCTAGCTTCGCCCTTGC	60.84	AAGGGTTTAGGCTTCATGTCC	59.473	120	306	187	AT	8
Geno-MK101385	TGACCATCAGAGCCAATCAA	60.201	GGCACTAAGCAACAAGGAAAG	59.031	394	724	331	CA	5
Geno-MK101386	CAACTGCAGCAACAACTTCC	59.49	TCGGTACGGAAGAGGGAATA	59.523	216	593	378	CAA	5
Geno-MK101387	AGCAGGTCCCCTTCAGTTTT	60.11	TGTATTCAAGGCCGAGCTTC	60.352	26	353	328	AG	14
Geno-MK101388	CGGCCTTGAATACAGCAAAT	60.096	TGTGAGGGCATTTAGGGAAG	60.066	156	290	135	TA	8
Geno-MK101389	GCTTATGCGTGTGCAAGAAG	59.638	TCTCCTTTCTTCATGGGAGGT	60.059	172	322	151	TA	5
Geno-MK10139	TATGCCAATGGGGAACAAGT	60.192	TCATTTTCGGGTTCACTGCT	60.636	122	482	361	TC	6
Geno-MK101390	GGGATCTGGGTTTGTTGAGA	59.903	TCTCCTTCTGTTCCCGTGTC	60.238	27	149	123	GAA	7
Geno-MK101391	ACTTTAAACTCCCGGCCAAT	59.835	CCAACACCGGGTCTCTCTTA	60.103	136	322	187	AAG	5
Geno-MK101392	GAGGATCTCTGGCTTGGAGA	59.486	ATGCCCACTTACCCCATTTA	59.158	67	281	215	AG	5
Geno-MK101393	CCACATGGCTCATTGCAGTA	60.687	CGGACCAACCAGAAAGAGAA	60.224	128	400	273	TTATT	6
Geno-MK101394	CAATTTCACCATCAGCCAAA	59.518	CGACGCCTTAACTTTTCGAC	59.883	160	533	374	CA	7
Geno-MK101395	CTCCCTTTTGTCTCGCACTC	59.989	TAGAGGTCCACGAGCGAAGT	60.012	192	495	304	CT	8
Geno-MK101396	CGTTCTTGGTGAGGAGGAAA	60.224	TGCACCAGACACAATTACCC	59.42	910	1102	193	AG	5
Geno-MK101397	GCACCAAAATGGGTCAAAAT	59.668	TTTGTCAGATGACGGCAAAG	59.84	373	570	198	CT	6
Geno-MK101398	CAGAAAGCGACAGATTGCAG	59.74	CGGCATGTTGGTTATTCAAA	59.42	903	1298	396	AAAGAG	5
Geno-MK101399	GGTGCTTCCCTCCCCTATAA	60.278	GCGAAACCAATCCTAGACCA	60.074	35	320	286	TC	7
Geno-MK1014	ACCATGGCTTCAGCGTTATC	60.103	AGCTGGCATTCGTTTTGACT	59.882	156	376	221	AG	9
Geno-MK10140	AAAGAAAGAAGGGGCCAAAC	59.571	TCTACGCAGGACGAAACAAA	59.464	162	287	126	TC	5
Geno-MK101400	GCATCGGGATTTAGAGGTGA	60.036	CAGATATTCGAACACAAGCTACCA	60.538	59	409	351	AT	7
Geno-MK101401	TTCGTGGAGGAGGAGAAGAA	59.92	GCAAAGGGAAATGATGGAAA	59.878	850	1061	212	AG	6
Geno-MK101402	TACCAAAAGGGGTTGAAGCA	60.472	TGGGTTCTTGGGATTGAGAG	60.042	108	475	368	AAAT	5
Geno-MK101403	GGTTCTCGTCCTTCAATCCA	60.05	CCAAATCACCCCTACACACC	60.088	86	361	276	GT	5
Geno-MK101404	ACAGATGCCCAGATTTGGAA	60.461	TGAATGGTTGAGATGCAAAG	57.249	398	622	225	GT	5
Geno-MK101405	GACAAAAGTGGGTTGTGGGTA	59.743	GAGAATCGAACCAATGACCA	58.489	99	420	322	GAT	10
Geno-MK101406	TGGTCATTGGTTCGATTCTC	58.489	CAAGGGAAGAGGCAAGTCTG	59.982	401	799	399	AAT	6
Geno-MK101407	ACGCACTAGGTGCATCCTTT	59.763	TCATTGGCAAAATCCTCACA	60.049	694	913	220	TG	6
Geno-MK101408	TCCCGTAGATGAGCAGACCT	59.827	AGGATTTATCTCGGGCCAAT	59.761	383	574	192	ATA	5
Geno-MK101409	CGGTGAGCCTAGGTTAGAAGG	60.261	GCTTGCGATGAATGAAATTG	59.261	24	293	270	CA	5
Geno-MK10141	TCCTTGATGGAAGGAACTGC	60.195	TAGGATGCGTATGACGTTGC	59.718	423	662	240	AT	5
Geno-MK101410	TCCTTCTTCTTCTTCTGGGATT	58.464	TTAGTGATGGTTTGCGTGGA	60.111	29	400	372	TTC	6
Geno-MK101411	ATTAGTCCCTGCCGTCAAAA	59.569	ATTGGTCCCTGCAGTCAAAC	59.973	198	531	334	GAA	5
Geno-MK101412	TCCATCCCGAGAGAGAGAGA	60.024	TGACAAACTTGGGCTGTTCA	60.278	86	231	146	TG	6
Geno-MK101413	ACCCATTCCCTGGACTTTCT	59.795	CTTGAATTCTGGCGGTGAAT	60.074	198	506	309	TA	5
Geno-MK101414	CAGCCGTCCCATCAGTTAAT	59.955	TCCATTGTGGTATTGGGAATG	60.433	486	699	214	CA	6
Geno-MK101415	AGGATGCGAGCAATAGCAGT	60.007	TCGCATGGAATGTGATCAGT	60.08	70	375	306	TA	6
Geno-MK101416	CAAGAAAATCCAGCCGAAAA	60.181	GTTTGTGTTGAAGCGTCTCG	59.49	365	634	270	AAG	7
Geno-MK101417	CCCAATCAACCAATGAACAA	59.222	GTCGCGTTCAGTCTCTCCTC	60.143	61	241	181	GA	5
Geno-MK101418	CCGATAAAGTCAAAACAAGACG	58.809	GGTCCAAGGGCATAGCTACA	60.096	49	437	389	TTAT	5
Geno-MK101419	TAGTTGGCCGGATACACATT	57.971	ACACGTGAGAGGGCGTGT	60.328	587	754	168	AT	5
Geno-MK10142	CCGAGAAAGTCCAGTTCCAC	59.697	ACTATTTTCGGGGCTTCCAT	59.799	97	241	145	CT	5
Geno-MK101420	TTTGAGGACTAGTGAAAGCTGTTG	59.982	GTGGAGACGGTTGCTTTTGT	60.156	107	369	263	GAA	5
Geno-MK101421	CGCTGTTGCCACAAATACTG	60.316	ACCGGCCAATACATGAGAAC	59.82	484	844	361	TC	5
Geno-MK101422	ATTGGCCGGTCATACTGAAA	60.331	CATGTGACCTACGCCAACAC	60.032	835	1178	344	CT	5
Geno-MK101423	CATGAGGAGAGCATAATTCTAGAGC	59.925	GCAATTGTTGACCACCTGAA	59.547	8	205	198	TCT	5
Geno-MK101424	AGGGGACAAACCAAGCCTAA	60.846	TGTTGCTGTTGCTCTCTGCT	59.929	1250	1496	247	AT	5
Geno-MK101425	GTGAGGAGTTCGGCAAAGAA	60.375	TCGTGCCATCTGGTCTAACA	60.263	104	281	178	TG	5
Geno-MK101426	CATTGTAGCAGGCAATGTGG	60.134	CTCAGGCTTATGGTGGTGGT	59.989	32	325	294	GA	8
Geno-MK101427	CGACAGGGAGAAATGGAGAC	59.655	TCGAGTCCGGTGAGAGATTT	59.803	148	283	136	ACC	7
Geno-MK101428	GAGTCGTCTTTGGTCGAGGT	59.305	TGCCATTTCTGAGAGCAAGA	59.673	114	255	142	GA	6
Geno-MK101429	TCCTTTCCTCCCTGAACCTT	60.045	TTCCTTTTGGGATTTCGTTG	59.91	24	193	170	CT	6
Geno-MK10143	TCTCCATGTCATACCATTCCA	58.785	TCGTGAAATCGTTGTTGAGC	59.847	27	363	337	AT	5
Geno-MK101430	CACGTAGTCGTGTGGTTTGC	60.222	GCACCCATTAGGCAGAAGAG	59.836	65	326	262	TAAT	5
Geno-MK101431	CTGAGACCTCCGTCAACCAT	60.112	TTCAGCTTCATCTCTCCCAAA	59.94	110	276	167	AGG	8
Geno-MK101432	TCAGCATTCTGCTTCACCAC	59.992	TCGAGACCAAAACCAAGGTC	60.088	5	235	231	AGG	5
Geno-MK101433	TAACCACCGCCAATCTCTTC	60.074	CAAAACCTGTCGGCTCTCTC	59.989	42	288	247	GA	6
Geno-MK101434	ATTCTTCACGCCCGTTACAC	60	TCTCTCGATTTGCCAACCTT	59.813	156	485	330	AG	6
Geno-MK101435	TGTCGAATGAGCCATAGTTGA	59.287	TAGGCATTTAGCAGCGACCT	60.003	106	245	140	CT	10
Geno-MK101436	AGCTTTGCTATCCCTTCTGC	58.697	AGCATCTCAAATGACCACCA	59.09	47	234	188	TAT	8
Geno-MK101437	ACCCCGGTCATTTTCTCTCT	59.935	TTACCCCAGACTTGCAAAGG	60.103	172	320	149	CT	7
Geno-MK101438	GGTTACGGTTTTGGGGTTTT	59.96	CTGCTTTGGCTCGAAACTCT	59.757	130	263	134	GTT	5
Geno-MK101439	AATGGGTCGATTTCACAAGG	59.79	CAAGGTCAACAGCAAAGCAG	59.634	650	1025	376	TA	6
Geno-MK10144	CCCAACTAGGCAAGAACCAC	59.592	CAACCCTCTCTCCGAACCTA	59.28	108	317	210	AAT	16
Geno-MK101440	GTGCAGACGTTCGCTGTAGA	60.207	TCGATGTTTGACCGATACCA	59.924	142	410	269	TA	5
Geno-MK101441	TCACGATGTCACGAAATCAA	58.62	ACGATACGTGCGCTTGTGTA	60.346	151	365	215	AC	11
Geno-MK101442	ATCCCTTAAAGTGGCCAAAA	58.556	GGTTGGACAGATTTGGTTCG	60.353	773	1073	301	CA	16
Geno-MK101443	CACGGATCACTTCGGAGAAT	60.073	GCCTATTTTCCTCTTGCTGTG	58.986	165	433	269	TA	5
Geno-MK101444	GCAGCATAAAGCACAGCAAG	59.782	ACGAAGGATTGGCTGAGTTG	60.255	402	707	306	TA	5
Geno-MK101445	GATGGGAAATTAGTCCCAAAGA	59.311	ATGGGGCATTTGGTGTAAAA	60.053	225	600	376	CT	9
Geno-MK101446	ATCAAACCCTCATCCGACCT	60.714	GAGCGAGGGGATCTAGGATT	59.634	154	290	137	TC	5
Geno-MK101447	CGCTGTGGATTAGACACGAA	59.864	CCTATCGCTGCTGTTGATGA	59.972	69	238	170	CAC	5
Geno-MK101448	GGGTCTTGCTCCTGGTTACA	60.111	TTGGCATTATCCGGTACTTTG	59.84	184	422	239	TA	10
Geno-MK101449	CGCTGATAAGCCTCAGGAGA	60.636	CCTCCAACATCTCCACCAGT	59.962	49	170	122	GA	6
Geno-MK10145	GCGTTTAACCCAATCCAAGA	59.938	CGTTGTGGCGTAAGATGAAG	59.342	14	272	259	TCT	6
Geno-MK101450	TTTCTTGCCGAGTTTTGCTT	59.996	AGTCATGGGTTCGAGTCACC	59.969	248	498	251	ATT	6
Geno-MK101451	GTTGCTTCGGATGCTTCTTC	59.962	TGACCGGTGCTTTTCAAGAT	60.636	74	282	209	AC	15
Geno-MK101452	CCGCACTTTGTGCATAAGAA	59.872	GCAGTCATACGATGGCCTCT	60.249	688	994	307	AT	5
Geno-MK101453	TATTGACGGCGTGTACCAAA	59.992	ATGTCTAGAAGGCCCAGCAC	59.313	17	245	229	CA	7
Geno-MK101454	GATGGCAGAAACAGTGTGTGAT	60.043	TTGTCCAGGTTCAAAGCAAA	59.293	132	531	400	GT	8
Geno-MK101455	TTGGATGAGTGTGTGTGTGTG	58.999	GCATTCGTTCTCAGGTAGGC	59.843	435	560	126	GA	7
Geno-MK101456	CGAGACGGCTCTCTGGTTTA	60.529	AAAGAATTGGCACTCGCAGA	60.914	19	232	214	GAA	9
Geno-MK101457	AAACCCTCGCTTTCTTCTCTG	60.005	ACGTAACGGTCCACGAGTTC	60.035	160	441	282	TC	6
Geno-MK101458	GCGGAGGAGAAGGAGAAACT	59.957	CCTCATTCCTCAGCCTTCAT	59.239	59	421	363	GA	18
Geno-MK101459	TGAGTTTCCCACTTTCCCATA	59.415	TCATGACAATGGAGGTCTCG	59.631	491	825	335	AT	8
Geno-MK10146	CTTGGACGGTTATTTTGTGGT	58.869	TGTCTCCCGAAAAGTCAAGC	60.375	12	318	307	GT	5
Geno-MK101460	TCCGATAATGAGGCGTTAGG	60.053	AAGCGTGATAACTGGGGTTG	59.993	1185	1380	196	AC	5
Geno-MK101461	CACACAGCCCAAGAGATTGA	59.831	ACTCGCGAAGTGAAGCTACC	59.644	950	1300	351	AT	5
Geno-MK101462	GTGCGGCGGTTTAGTTAGAA	60.264	CCTCGTAAAGTTGGCGTATG	58.32	455	817	363	AGA	7
Geno-MK101463	ATCAGCCATCGAAACCAAAC	59.939	GCTTGAGATTAAGGAGCACCA	59.467	455	739	285	TC	5
Geno-MK101464	GGGGATGTGAAGCTGAGAAA	60.195	AGCATTGCCCTCAAACTCAT	59.7	177	456	280	GA	18
Geno-MK101465	GGGCAATGCTTAGAATGGTG	60.469	AAACCTTATTGGGCGAGCTT	60.095	447	798	352	AT	5
Geno-MK101466	CATTTTACCCTCACCCCTTTG	60.57	GGATTCCGGCGAAAGTTAAT	60.28	105	235	131	AG	7
Geno-MK101467	GTCAACTTTGGCCTGATTCC	59.532	GCGGGAGACGAACCACTAT	60.088	237	581	345	GA	7
Geno-MK101468	CTGGTCGGTTCATTCACCTT	59.966	ATCAAGATGGACGGCGATAG	60.059	637	932	296	CT	6
Geno-MK101469	GGAACCGACAAGGAATTCAG	59.526	TTCCAGAGCAGTGAAGAGCA	59.855	9	273	265	AC	5
Geno-MK10147	CACCGAATACTGGGCTTCTC	59.694	AAACAACCGGAAACCAACAC	59.734	421	612	192	AG	5
Geno-MK101470	CCGCAACCATTCTTCTTCTC	59.813	GGCAAAACACAGTAAACTGCAC	59.721	60	370	311	TCT	9
Geno-MK101471	GCAATTGAACCTCACACGTC	59.143	AGGTTTTGCTTTGTGGCTTG	60.284	735	925	191	CT	6
Geno-MK101472	CCTCCCAATAGACCACCAAA	59.784	TGGAGGAGCAAACCAAGAGT	59.844	608	835	228	TC	6
Geno-MK101473	TCTGGGATTGTGGTTTGGTT	60.21	CCTTCCTTCCATTCCCTGAT	60.264	61	288	228	GA	9
Geno-MK101474	TGCAGACATTCCTTTGCTTG	59.988	CTGAAAGCCGCCATACACTT	60.27	47	335	289	GA	5
Geno-MK101475	CCATTTTGCCCTCAACCTAA	59.931	ACGGCTTGCCTACACTCATT	59.763	717	882	166	CT	5
Geno-MK101476	AATTGGTTTATGGGCCTTCC	60.02	TCAAGGGCTAGACAAGGAACA	59.861	185	528	344	TG	10
Geno-MK101477	GATGGTCGGGTTTCCTTCTC	60.832	TATTTGGTGCGATCCTAGCC	60.06	148	322	175	CT	6
Geno-MK101478	CGTACAGAGCGTTCAGACCA	60.049	GCTGCTTTCCTTCCTTCCTT	59.962	407	561	155	AG	10
Geno-MK101479	TTGACACTTGTCTACGCCTCTC	59.543	TGCTCTTCCAGCTGACTCCT	60.284	9	405	397	TAT	7
Geno-MK10148	CTCGTCCATGAATGAATTTACC	58.443	TTTACGGATCACCAACACCA	59.816	178	408	231	CT	12
Geno-MK101480	TGACATCCATAGCGAAAACG	59.688	CTCTGCAGGTGTTGATGAGC	59.577	5	169	165	GA	10
Geno-MK101481	TGACATCCATAGCGAAAACG	59.688	CTCTCTTCCTGCACCACCAC	60.861	5	226	222	AG	9
Geno-MK101482	AAATTTTGGTGGTGGTGCAG	60.786	TCCAGCCATTGCTTCTCTTC	60.483	199	585	387	AG	5
Geno-MK101483	GGCGTCGTCTGATATGGATT	59.923	TGATTCTGATTCCGGCTTTC	60.155	523	656	134	GGA	5
Geno-MK101484	GATCTGCTCCCATGACCATC	60.448	CCCTTCTTGCAATAGGCAAA	60.202	44	247	204	AAC	5
Geno-MK101485	TCATATTCTGGCAACGGAAA	59.112	CCATTTTACCCTCACCTTTGTT	59.282	336	698	363	TC	7
Geno-MK101486	ATCTCGTTGGTGGTCTTTGG	59.966	ACCTCACTGGGCATGTTGAC	60.999	178	543	366	GTT	5
Geno-MK101487	TTTTACCCTCACCCCTTTGTT	59.728	CGGCGAGGTTTCATACACTT	60.132	243	569	327	AG	5
Geno-MK101488	CTTTCCGATGTTTTCCCTCA	60.044	AGAGGTCTAAATAGAGCCACCA	57.148	458	634	177	TTA	5
Geno-MK101489	ATCGCTCGCAGGACACTAAT	59.866	GTTGGCGGTGCGATAAAA	60.611	81	401	321	AC	6
Geno-MK10149	ATTTCGAGTCGGTGCTTGAC	60.263	CTCCCTCACGATCCTGTGTT	60.112	759	1018	260	CT	5
Geno-MK101490	TCGTTGCCATAACTGTTTTCC	59.989	TGGTAATCGTGCTCTTGTGC	59.871	153	475	323	TG	6
Geno-MK101491	CAGGTCACACAGCTCACACC	60.368	GGTGTGTGGGAGAAGAGGAA	60.088	30	413	384	CT	5
Geno-MK101492	AGCGCTCCAAGGACATTTTA	59.845	GGTGTGTGGGAGAAGAGGAA	60.088	166	413	248	CTC	6
Geno-MK101493	TGAGGAGTAACCCCAAGAACA	59.578	GTTGGGTGGATATGGTGGAG	60.05	1072	1434	363	ACC	5
Geno-MK101494	CCCTCGCAGAAAAGAGACTG	60.126	GAGAGATTGCTGCTCCTGCT	59.857	95	239	145	CT	7
Geno-MK101495	TCTTCTCATACATGCCTAGCACA	59.919	TCCAAAAGGAACCCTAAGGAA	59.925	14	277	264	TG	8
Geno-MK101496	ATACCTCCAGATGCGCAAAG	60.235	CCGACGTTGTCAAATGACTG	60.152	614	770	157	AG	11
Geno-MK101497	AAGTGTCAGGAAAGGCTCCA	59.844	CGAAGCACACCAACAATCAC	60.16	861	1026	166	TC	10
Geno-MK101498	GTGAGGACAGACCACGACAA	59.712	ACGACCCATAGCCACTCAAC	59.997	26	359	334	TA	6
Geno-MK101499	TTCATGACAACAACCTCAACTC	57.7	GGAGGACGCAGACTGACTTT	59.455	1310	1675	366	TA	6
Geno-MK1015	GACAAGACCACCTTGGCAGT	60.159	CTGCATGTGCCAGATTGAGT	59.862	34	385	352	AC	5
Geno-MK10150	TTTTGGGTCTCTCACACACG	59.72	AAAGGGTGGCCTAGCTCTGT	60.268	943	1162	220	TC	8
Geno-MK101500	TTTGGGTGGTCTTAAGCTCCT	60.116	CAGCACAAGATGAGAATGCAA	60.003	1086	1399	314	AT	5
Geno-MK101501	GCTCCTTTACGGGTATGGTG	59.452	CTACAATGCGGAAGCAGTGA	60.011	14	403	390	TTAT	5
Geno-MK101502	CCTGTACAAAGAGCTCGGAAA	59.503	CCCTGCTGATGTTAGGATTG	58.173	198	586	389	ATG	8
Geno-MK101503	TCCTCTTCTGATCCCTGCTC	59.486	TCCATTACATTTCGGCATCTC	59.915	588	981	394	TG	10
Geno-MK101504	TGATCCCTGCTCTCTGTGTG	59.98	TCCATTACATTTCGGCATCTC	59.915	596	981	386	TA	12
Geno-MK101505	GAGATGCCGAAATGTAATGGA	59.915	CGAGTTCACCTGCTTGTCG	60.6	961	1172	212	AT	14
Geno-MK101506	ACGGCGTTAAGTCTTGTGCT	59.943	AACACCCATGGAATCGAAGA	60.317	600	857	258	TC	8
Geno-MK101507	GGACTTGTCGCCGTAGAGAC	59.874	ACGTGATACCTCCGTCCAAA	60.375	240	487	248	AGA	6
Geno-MK101508	TAGACTTCTGGGCACCATCC	60.073	CCTCGGTGGTGACTCTCTTC	59.835	27	262	236	AG	9
Geno-MK101509	CCTCGAAGCAAAACAGAAGC	60.132	TCGTGGGAAAGCGTTAGATT	59.708	836	1076	241	GA	5
Geno-MK10151	TGCGAACCAATCTAATTCAGG	60.081	TGCACATGAGAAATGACACG	59.248	365	633	269	ATAAA	5
Geno-MK101510	GGTTGTGTAAGGGGAGCAGA	60.111	CCGGATTCGAACTCAACCT	60.058	243	512	270	AG	7
Geno-MK101511	ATGGAGGACAAGCGACCTTA	59.694	GCAACAAGTGCATGGAATCA	60.675	86	366	281	AAT	6
Geno-MK101512	CCAAATGACATGATGGAGCTT	59.947	CACACAAAGCAATTACATGCAC	59.16	504	883	380	CA	8
Geno-MK101513	TCTAGGTTGCGCACACACAC	60.939	CACACAAAGCAATTACATGCAC	59.16	599	883	285	AT	12
Geno-MK101514	AAGCCACCGAATACATGGAC	59.82	ACAGAAAGCCGTATGCCAAT	59.597	352	688	337	AC	11
Geno-MK101515	GCCTAGAGGCCATTGAAAGA	59.41	CTGAACAGATGCAGGACACC	59.261	38	407	370	TA	5
Geno-MK101516	TTGGCGAATTATTGGAATGC	60.782	GTCCATACAGCTGGGGAGAA	60.073	57	346	290	TG	9
Geno-MK101517	CCCGGGCTTCTAAACAAGA	60.191	GGCCAGGTCATTGCATTATC	60.304	15	255	241	AT	5
Geno-MK101518	GAAATCGAAGAAGCGCAGAG	60.235	ACTCCCTCCATTCACCAAAA	59.381	587	984	398	AG	24
Geno-MK101519	CAGCTCTGCCACTGGTATCT	58.058	ACGGAGAGGAACGTTGAGAA	59.844	132	301	170	CT	5
Geno-MK10152	CACAAAGATTCACCATACTGATGTC	59.818	TGGCATTTCTGAGTGGATGA	60.201	10	282	273	AT	8
Geno-MK101520	CAATACCCCACCATCGAGTT	59.67	CCCTTGGGACTCTGTACGTC	59.574	579	839	261	CG	5
Geno-MK101521	GTCAAAGCCAAGATCCAGGT	59.141	GACCTCACCCTAACTGCAACA	60.164	445	732	288	TC	8
Geno-MK101522	GCTTTGAGCATGACGAGGTT	60.406	CGACTCGGCGTTAGACAGTT	60.453	11	310	300	GA	6
Geno-MK101523	ATTACCGGAGGGAAATGGTC	60.017	ATTTTGTGCCAACGCCTTAC	60.003	112	409	298	GA	5
Geno-MK101524	TGTCTACGTGTGTGTGTGTGTG	59.149	AAAATGAACGCACCGACAAT	60.374	50	176	127	TG	17
Geno-MK101525	AATGGAAGCCTCTGTTGCTG	60.397	CGCGAATGAAGAAGGAGCTA	60.617	98	373	276	AT	5
Geno-MK101526	TCTAGATGCTCGGTTAAGTCCA	58.997	CGGTTCAGGTTGGACAGATT	59.966	8	349	342	AC	10
Geno-MK101527	GCAACCGAGAAACTGAGAGG	59.989	TGTTCTCCCTGACCCATTTC	59.903	115	301	187	AGG	7
Geno-MK101528	AGCAGCGATCACCTTCATCT	59.981	ACGACGACGACAATTTGGAT	60.384	875	1155	281	GA	5
Geno-MK101529	ATCAGAACCGAACAGGGAGA	59.655	GAGGCTTTGGTGATTCAAGG	59.67	928	1219	292	GTC	5
Geno-MK10153	TGTTGCATGGAGTTTTGGAA	60.088	ATGGAAAAGGAGCACCTGAC	59.141	135	288	154	ATTT	5
Geno-MK101530	CCTTGGGAGGTCTCGAAGTA	59.28	AATTGTTTCCCGAAAGGTCA	59.406	396	745	350	TA	10
Geno-MK101531	GTCATCCCGAAAGGTGAGAA	60.05	ACAACAGGCGGCTATGCTAC	60.3	53	247	195	AG	6
Geno-MK101532	ATTCTCCCTCTTCCGCACTT	60.212	GAGGTTTGGGTGGTTTGAGA	59.943	145	502	358	TC	12
Geno-MK101533	GCCGTCGGAATCTCAAACTA	60.214	CGTCGATACAAATTCGTGGA	59.542	45	348	304	GA	16
Geno-MK101534	AATGATGCGTTGAGGCTTCT	59.843	TATGCTGGTTTGGTTTGTGC	59.59	210	553	344	GA	5
Geno-MK101535	TTTTCAATCCGGCTCATTTC	60.016	TTGGGTTTCTTTGGGTTCTG	59.942	12	145	134	TAT	5
Geno-MK101536	TTTTCGCACTTACCCCATTA	58.162	GGCTCTGGCAAAGTCTCCTA	59.574	444	616	173	AG	6
Geno-MK101537	GGCCCAAAGTACCAAAATCA	59.801	TGTAGGCGACATCGACTCTG	60.008	618	836	219	TC	17
Geno-MK101538	TAAACGGCAAAACCCCATAA	60.178	GGGTGTCATCTTCCTCCTTG	59.505	242	533	292	TGA	5
Geno-MK101539	TCTCGTTACCGCTTCTGGTT	59.875	TCCGGTAGCCAACCTCATAC	59.955	98	452	355	CATTT	5
Geno-MK10154	TGCTCCTTGAAATCCCTTGA	60.713	ACACCACCACCATTTCCATT	59.95	93	232	140	GA	6
Geno-MK101540	TAGTGGAGCAAGTGGGCAAT	60.657	TGAGCGATTCCTTAAAATGG	57.845	14	136	123	TA	5
Geno-MK101541	GTGGTCACAGCCCCAAAA	60.51	ATGGCCAAGAAAACGAGATT	58.647	55	454	400	TA	9
Geno-MK101542	ACCATCGATCAGCATCAACA	60.08	CACTCATAGGGTGTGTTTGGAG	59.515	367	724	358	TGG	6
Geno-MK101543	ATGATGATGGTGGTGGTGGT	60.946	ACACCAAATGGCCCTTGATT	61.497	640	1008	369	ATA	6
Geno-MK101544	CCATGGTGAGTCATGCTTGT	59.551	CCCATATTCTGGTTCGCACT	59.955	386	751	366	TA	5
Geno-MK101545	CAATATCCGCCAAGCAATCT	60.06	TCACCACTCCTTAATTGGAAAG	58.238	402	698	297	AT	11
Geno-MK101546	GGCTCAATTTAGGTGCATGG	60.469	TGAGACTCCTGCAACCTCTT	57.578	168	551	384	AC	5
Geno-MK101547	AGCATCCCACATTGGAAAAC	59.797	AGCCTTTGTGTTGGCTTCTC	59.478	558	869	312	TG	8
Geno-MK101548	CGTGAAAAGCCATACCTTCA	58.771	GAACTCCTGACCTCCCACAT	58.95	1336	1507	172	GT	6
Geno-MK101549	TTCCCAAAACCCCTAATTCC	59.992	CGATCTTTTCCGAGCACTTC	59.955	633	813	181	TCT	6
Geno-MK10155	CGGGAGTTTCGAGGTGAGTA	60.246	AAATCCACAACCCACCAAAA	60.066	49	248	200	AT	5
Geno-MK101550	TGCAGCAGAAACCTAAAGGAA	60.004	TGCAAGAATTGTGATGGGTCT	60.511	28	342	315	TA	5
Geno-MK101551	GGCATAGTGCAAACATGGAA	59.548	ATTGGTTCACTGCGCTTGTA	59.347	181	379	199	AAC	5
Geno-MK101552	CTTTTGTGGTCGCCAGAGTT	60.291	GGCGTTCTAGAGAGGGGTTC	60.212	625	1005	381	GA	5
Geno-MK101553	CGACCTGAGAAAGATGATTGG	59.679	ACCTTGCTCTTGTTGTCTGG	57.93	155	407	253	AGC	5
Geno-MK101554	CAAAAGCACCGAGAAGAAGAA	59.618	CCCAACCCAGTCCAGTCTTA	59.959	444	655	212	AT	8
Geno-MK101555	AGTCCTCCCCTTCTTGGAAA	60.045	TGAGAATACGGAACGGGAAC	59.933	30	228	199	TC	6
Geno-MK101556	CAGTCTCCCACTCCAGCTTC	59.986	TCCTAGGGATGCCAGAACAC	60.073	519	736	218	AGA	5
Geno-MK101557	CTCCAAACTTGCATCCATCA	59.648	TTAGGGGCGTTGATCTTCAC	60.074	221	579	359	GAA	5
Geno-MK101558	CCTAGGGTTGGAGTGTTGGA	59.959	GGCCACTAGATTTAAGACATGAGG	60.37	596	900	305	TG	7
Geno-MK101559	TGCGTTGAGTTGGAGTTGAC	59.88	CTGCCAATGGTGGAGAAGAT	60.073	880	1095	216	CT	9
Geno-MK10156	CGGGAGTTTCGAGGTGAGTA	60.246	TAAATCCACAACCCACCAAA	58.719	30	230	201	AT	5
Geno-MK101560	GCAAACGTACCCAACACAAA	59.488	TGCTATTGCTCGCCATACTG	59.999	59	263	205	CT	6
Geno-MK101561	CACACACCACGTGATACCTTG	59.93	GGGGTTTGGAAAGTGGATTT	60.032	808	1155	348	TTA	6
Geno-MK101562	CGCCCTGTCGTATAGGTCTC	59.717	CTCCGTGTGATGTGTTCGTT	59.597	1073	1384	312	GA	6
Geno-MK101563	CCGGCCAAAACTAGAAGAGA	59.448	GTCACGCAAGTTGACACGAT	59.758	38	369	332	AG	6
Geno-MK101564	CAAGCAATCTACTCAAGGAGACC	59.424	CAGTGCGGACGTTCTATTCA	59.864	502	901	400	GT	5
Geno-MK101565	GGGAAAATTTGCACAAGTCA	58.599	CAGTGCGGACGTTCTATTCA	59.864	711	901	191	CA	6
Geno-MK101566	CCGCAACTCGCAATATGAAT	60.991	CAAACGATGGAATTGGCTTT	59.938	132	517	386	GA	5
Geno-MK101567	ATCTGGGGTTGGAAATGTGA	60.173	CCCAAATCCACCATCCAATA	60.384	480	666	187	TTC	5
Geno-MK101568	CTAGAATGGGCTGCTGAAGG	59.971	CTCGTAAACGGAGGAGGATG	59.688	181	462	282	AAG	5
Geno-MK101569	GCCTAATAATTGAACGGTGGA	58.956	GCTCAATCGCCTAGCTCCT	59.691	95	423	329	TA	13
Geno-MK10157	TGGGAAACTTCCATTTGTGG	60.724	GGGTAGGTCGATTTGGGTCT	60.19	156	438	283	CT	23
Geno-MK101570	TATGGCCAAAGCCTCATTTC	60.038	AATTTGCGGAACCAGCTAGA	59.845	183	582	400	TA	6
Geno-MK101571	CAGACGTCCGCAGTGTAGAA	60.049	GGTCGGAGGAGGTCCTAGTT	59.558	68	331	264	TA	6
Geno-MK101572	GTATACGGAGGCGTTCCAAA	59.96	TCAGGTGCTGTGGAGAAACA	60.44	109	503	395	TG	6
Geno-MK101573	CTAGGACCTCCTCCGACCTC	60.208	GATATCCGCACCTGAGCAAG	60.765	314	548	235	TA	6
Geno-MK101574	GCATCTAGCTCCCACACCAT	60.104	AAGGAACGGACCTCCTTAGC	59.713	223	486	264	TACA	7
Geno-MK101575	AAAAGTACACGGCCCAAGTG	60.03	TTTCTCTGCGGATTGGGTAT	59.528	217	531	315	AAAG	6
Geno-MK101576	GGCCCATCCTGAATTTATTTG	60.503	CCCCTTTTGAGCTCTTTGC	59.94	358	757	400	AT	5
Geno-MK101577	CCATTTCCCAATGAAACGAA	60.671	ACTTTGACTCGGCCTGAGAG	59.598	103	345	243	AG	10
Geno-MK101578	CAAGGGTCTTGCAACAATCA	59.691	GGTTCAGTTGCATGGGTTCT	59.973	128	294	167	GT	8
Geno-MK101579	CGAGAAAGTGAAGCCGAGAT	59.574	GATGGAGAAGGTAGCAACCAG	58.803	85	276	192	AT	12
Geno-MK10158	CATGACTATGGCGCTGCTTA	59.999	AACCGCTCTCTCCAGATTCA	59.95	157	393	237	AT	5
Geno-MK101580	TAATAAATCGCGGTCAATGC	58.654	GCAGATGTTGTAGTGTCATTAGGC	60.089	17	280	264	AG	11
Geno-MK101581	TCCGCTCTGGATAGGATCTG	60.317	ATGAGACGCTGAAACGACCT	59.874	178	366	189	TA	5
Geno-MK101582	TCGATTCAGTCACCCCATATC	59.765	GCACGATATACTTGATACCCATGA	60.122	102	294	193	AT	5
Geno-MK101583	AAGCGCTCAGCCTAGACAAC	59.786	CCAAGAATCCAAGATGGTAGGT	59.348	130	511	382	TTC	5
Geno-MK101584	GTCTGGAGGAGCTTGTCTGG	59.986	TTTGGGGATCAAATGAGGAA	60.244	15	329	315	AT	5
Geno-MK101585	TCTCACCAATCTCTTTCCCTCT	59.323	GAGTGAGTCTGTCAAGAAAATTCG	59.455	2	127	126	TC	5
Geno-MK101586	AATTGACGGCAAAGACCAAT	59.434	GTACGAGGTCGTCGATCGTT	60.142	484	869	386	TA	11
Geno-MK101587	AACCCATTTAAGGGCTCACA	59.429	GAAGTGGCCCAAACCCTTAT	60.187	62	329	268	TC	5
Geno-MK101588	ATGATCCGGGAGAACATCTG	59.886	CCCAACACAATTTCAATCCA	59.222	707	1065	359	TA	5
Geno-MK101589	GAAGGCGGTGAATGTGTGA	60.681	CGCTCCCGAGATATTGCTAC	59.829	182	332	151	GA	6
Geno-MK10159	GTTCATCACCCGCCTTAAAA	59.938	GAATATTTGGCTTCCGTCCA	59.901	296	611	316	AT	6
Geno-MK101590	ACGGTGCGTTTTAGAGATGG	60.132	TCATCCGCATTTCAGACAAA	60.197	42	242	201	AG	5
Geno-MK101591	TGAAGAGCGATGCAAGAAAA	59.688	CAAAGGACAACAAGGGTTTGA	59.994	51	234	184	TA	5
Geno-MK101592	CAAGAGAGAGGGAAGATGAGTGA	60.002	TGAGTCAATAAGCTCTTGTCAACC	59.825	73	255	183	GAGG	7
Geno-MK101593	TGTGCCGACGTCTAAACTTG	59.904	GTGTGGTTCTTGCCACACAG	60.203	481	809	329	TA	7
Geno-MK101594	AACGTGTCATGGTTCGTTGA	60.008	GCGCCACTACTATGATTAGAAAGA	59.031	158	389	232	AC	5
Geno-MK101595	TGGCGCTACTATTCTTGGTAAA	58.959	GCGAAATTTGAAACCTTGGA	60.053	165	310	146	TC	6
Geno-MK101596	TCCAAACAGTCACTTCTCTTGAAC	59.832	CTATGCAGACCACCTCGACA	59.855	192	460	269	TA	5
Geno-MK101597	ATCATGCCGTTGATTTCCTC	59.9	AACTCGAAGCCTCACCTTCA	59.989	280	596	317	GA	6
Geno-MK101598	TGCTGCGTCAATTGGTAGAG	60.011	AAAAGCAGCTCAGGAAGCAA	60.27	122	255	134	AG	12
Geno-MK101599	AATCCGTAGGCGAAAACAGA	59.708	TAGGGAGGCTGTTGGAGTTG	60.246	335	734	400	AG	10
Geno-MK1016	TCTATCATCGGCCCTTCAAC	60.036	GCCTGAGAACATTGATTTGGA	60.066	174	381	208	CA	5
Geno-MK10160	GCACAGTGAGGGAATGTGTG	60.162	TGACGATCTGACCCACTCTG	59.82	157	321	165	AG	10
Geno-MK101600	CAACCCGCTTAACCCATTTA	59.826	CCGGTCAACTTACCAACAGG	60.401	671	1023	353	TA	6
Geno-MK101601	CCTGCTCTCTCCATTCCAAC	59.803	GCGCTGCCCTCTACTCTATG	60.14	911	1298	388	CT	9
Geno-MK101602	TGGCATTTGTAAGGTTGCAG	59.729	GTGACCCTCTGGTGTGCTGT	61.218	142	533	392	TG	9
Geno-MK101603	TAGGCAGCCATTGAACATGA	60.22	TCCCAATCCTAAACGACGAC	59.933	366	755	390	AT	6
Geno-MK101604	TCCAAGGTAGGCTGAGGAAA	59.807	TCTGGCGAAATCTCCTATGG	60.17	146	466	321	AG	5
Geno-MK101605	GCCAAGTCCTTGAGCAATTC	59.82	TGAATAGCCTCCCCAAAATG	59.894	37	419	383	GA	5
Geno-MK101606	ACCCCTACAAAACCCAAACC	59.955	CCCCATTTCCTGTTCATCAC	60.173	8	374	367	TCC	6
Geno-MK101607	GACATTTTGAAGGAAGCCGTA	59.215	TGTCCTATCCCTAGTAAAGACCAAA	59.487	144	269	126	AC	10
Geno-MK101608	AAGGAACGGTTGAGATGCTG	60.255	CAGAGCTCCGCTTTGGATAG	60.11	103	248	146	TA	11
Geno-MK101609	TCTGTGGAATAACTTCCCACCT	59.864	GGATGTGAAGGGACCGTGT	60.801	436	561	126	TG	8
Geno-MK10161	CCTCATCAATTCAGTTCATTCC	58.504	TTTGTAGGATTCATGCGTGTG	59.6	61	340	280	AC	6
Geno-MK101610	CCGGAACTGAACCGATAAGA	60.066	CCCCAACAATTTTGATGCTT	59.801	695	918	224	AACCG	5
Geno-MK101611	GTTGCCTAACCCATCTTGGA	59.933	GCGTGTAATCAGTGCCCATA	59.572	996	1335	340	TC	6
Geno-MK101612	TGGCTGTGCAAAACTACCTG	59.904	GCATTCCTGATTGGAACTTTG	59.56	25	259	235	GA	6
Geno-MK101613	GCCAACAACCCAGAGCTTTA	60.249	GTTCGGGTTTTCTCCTCTCC	60.052	46	347	302	GA	9
Geno-MK101614	CGAAACCCCAACATACGAAC	60.227	CGTCATCTCGCTCATCGTTA	59.972	168	359	192	GA	13
Geno-MK101615	TGTGACTGAGGGTTCTAATTAACG	59.597	GTAATCCCTTTGGCTGCAAG	59.708	2	172	171	AG	18
Geno-MK101616	GGCGAAGTCTCCTATGGTTTC	60.089	CCCAACTGGTCTATGGCTCT	59.162	214	553	340	TC	12
Geno-MK101617	AAGCATTTGGAAGTGGGACA	60.495	TCCACCAGAAGGATCCAGAC	60.048	673	1015	343	GA	5
Geno-MK101618	TGTTGCTTCAGGGCATAGTG	59.864	TCTCAACAGTGAAACGTGCTC	59.075	474	680	207	AGAA	5
Geno-MK101619	CTCTCCTCTGCCAGTCAACC	59.986	TGAGGAGGTCGAGGAATTTG	60.187	481	697	217	TTC	5
Geno-MK10162	TTATCCAATTTGCCCCTTCA	60.26	TCATGCTTGCATACTTGTTGG	59.744	134	393	260	ATT	6
Geno-MK101620	CGAACCCAAAAGTGAAGAGG	59.705	GCTTTCCCCTCGAAAGAGTT	59.827	1390	1619	230	AG	8
Geno-MK101621	CAACATAGCAGCCACAAACG	60.316	GATTAGTCCCAGGCGGAAGT	60.464	215	597	383	CCT	5
Geno-MK101622	TGGAGTGCAAGGTCAAACAA	60.278	AGTCCGGTGATGACAAGAGC	60.269	70	443	374	TC	5
Geno-MK101623	GCTCTTGTCATCACCGGACT	60.269	TGTGTGTTTTGGTCCGACAT	59.855	424	616	193	TA	7
Geno-MK101624	ACTTCTGCCGAGAAACCTCA	59.989	AGACCTTTGGTGGTGGTCTG	60.002	538	844	307	TC	11
Geno-MK101625	TCTGCCGAGAAACCTCAAAA	60.883	CTGGTGAAGATCGGGAAGAA	60.187	541	873	333	TC	5
Geno-MK101626	CCCTTCGTGATGAAAATGGT	59.79	TTGGCGAGTACAGAGTGACG	60.049	95	320	226	AT	6
Geno-MK101627	CCAGGCAGCTACTCTCCTTG	60.149	GAATGGCAGTGTCGTCAATC	59.093	150	310	161	GAA	5
Geno-MK101628	CCGGCAGTTTCTCTTGTCTT	59.473	ATGCATCTAAAGGTGCGACA	59.301	82	240	159	AAG	6
Geno-MK101629	TGCCGTACTTTGAGCATTTT	58.439	CCTGAAACAATTGATCCCACT	58.898	402	620	219	AC	6
Geno-MK10163	GAGGTCTGAGGTCTGCAACG	61.009	GTCGTCATAAGGCCACCTG	59.101	1	308	308	GA	5
Geno-MK101630	TGCTGAATTCCTTGCACAAA	60.379	AGGTGGGGTGTCTGATCAAT	59.232	15	388	374	TC	6
Geno-MK101631	TGGCGATCATCATATGCACT	60.065	TGTTAATACCTCGCCTTGTGG	60.004	61	442	382	AT	6
Geno-MK101632	AATGTGAGGCTTCAAGTGCAT	59.755	TGCAGCAAGGTGCAGTTTT	60.59	512	896	385	TA	10
Geno-MK101633	TGCCTCGTTGATTCCTACAG	58.874	GTGTCGTCGGGTTTCATCTC	60.52	109	507	399	ATT	6
Geno-MK101634	GCCTCACTAGGCCAGACAAG	60.012	GCCTCAAGAGCAAGGTGAAC	59.997	562	751	190	GA	8
Geno-MK101635	GGCATTGTGGTTGTAGGTCA	59.42	CGCTTCGTTTTGGTTTGAAT	60.11	486	613	128	CT	5
Geno-MK101636	TTAAAACGCCCTTCAACCAC	59.975	ATTCTGATGGGCTCCAAATG	59.894	69	371	303	AC	8
Geno-MK101637	GGGAAGATTGAGATCACAGCA	60.211	GGCCAAGTTGATACCCAGAC	59.41	489	729	241	AAAT	6
Geno-MK101638	GCCAAAAGATCGAAATGGAA	60.016	GCCGAGAAGCAAAAGCTATG	60.117	16	287	272	AGA	5
Geno-MK101639	ATTTGGGCCATCATGAACTC	59.756	TCAGGTGGTCTGTGTGAGGA	60.293	87	249	163	TC	11
Geno-MK10164	AGGGGAGAGAGAGAGGCAAC	59.952	GTCGTCATAAGGCCACCTG	59.101	25	308	284	AG	32
Geno-MK101640	TCCCGAAGGATATGAAGACG	60.029	ACGGCATAGAACACCCAGTT	59.478	7	400	394	AT	5
Geno-MK101641	CCTCTTCGCCTCGACTAATG	59.971	CCAGTCTCAACGACAAGCTG	59.616	358	628	271	GA	6
Geno-MK101642	GTTTTCTGGAGCGAAACCAG	59.853	CAATCCGGCAAATCGTAAAA	60.802	363	642	280	GA	5
Geno-MK101643	TAATCTCCTCCACCGTCGTC	60.073	AAAATTGCCCACTTACTCCA	57.217	41	382	342	GA	15
Geno-MK101644	CGGCCTATTCTGGCTTATGA	60.188	AAATTTGGGGTGGGCTAAAC	60.055	516	755	240	AT	5
Geno-MK101645	TCCGAAACAGAAGGGAGAAA	59.784	GTGTGACGAGGACGTTGTGT	59.63	36	271	236	AGA	5
Geno-MK101646	TCTCTTGCACAACGAACCTG	60.025	AAGAAAGAATGCCTCGACTCC	59.841	229	570	342	AAT	6
Geno-MK101647	GACAATTGCCAGCTGAACCT	60.263	GCAGGAACTCCACCGATTTA	60.074	61	228	168	CT	14
Geno-MK101648	GAACCAACTCAAAGGATTCTCA	58.293	GATGCGGAGTTCAAAGGAAG	59.813	725	1018	294	CA	6
Geno-MK101649	AGAGATTGCACAAGCACCATT	59.755	AATGGGTCATCGTCGTCTTC	59.934	120	379	260	TCA	6
Geno-MK10165	CTTTCCGGCAACCTATGAGA	60.206	GGGCTTTTGTCCATTTACCTT	59.363	85	377	293	CT	8
Geno-MK101650	TCCCAATTCAGAACCAGAGC	60.195	CGGAAATCCGTACCTAAGCA	60.089	206	497	292	AT	5
Geno-MK101651	CCTTGTCACTTTTACCCTTGCT	59.69	ATTCGCATTTGGGAAAGTTG	59.938	142	516	375	TC	5
Geno-MK101652	TCTTCCTCTTCTCTCCTGCAA	59.294	GGCTCTGGATCACTCGTTGT	60.269	218	477	260	AG	13
Geno-MK101653	CCTGCCTACGTCCCTACAAA	60.125	ATTTTGGGCTTGAGAACACG	60.11	696	983	288	AAG	5
Geno-MK101654	AGCTTTCAGGAACACGAGGA	59.989	CCCTTTGGCAGCTAGATGAG	59.971	119	259	141	TA	5
Geno-MK101655	TATGGCTTTGGCTTTTGACC	60.074	GGTGCCAAATCAGTGGGTAT	59.676	439	706	268	AG	5
Geno-MK101656	ACGTCACAGACTTGCCCTTC	60.307	GTTGAGGTTCACAGGGCTTC	59.703	2	170	169	AG	5
Geno-MK101657	CCCTGTGAACCTCAAGCCTA	60.246	TCGATTGAAGAGCAGAAGCA	59.823	206	513	308	AG	5
Geno-MK101658	CACTTGCCTTGTTTCATTCG	59.317	TGGGGTAAATGGACAAAACC	59.523	63	388	326	GA	10
Geno-MK101659	TCACAACATTCCACCAATACG	59.307	TCCTGAGTGAATGACTACGTGTG	60.222	100	248	149	AT	12
Geno-MK10166	AGAAAGAGGTCGGTGCAAAA	59.853	TCCGAAAATAAACGGTCCAG	59.931	56	296	241	AT	12
Geno-MK101660	CCTCATACCCATACCCACCT	58.594	TTGGGGATTACGTTCCCATA	60.009	361	633	273	AT	10
Geno-MK101661	CAACGACCATTCATCTGGAA	59.496	CAAGTCATTGCGTCATCACC	60.12	12	237	226	AGA	5
Geno-MK101662	GGGCCCATTCTAACTTTGGT	60.187	GAACGAGGGGAGAGAGTGTG	59.835	308	523	216	TC	6
Geno-MK101663	CAACGTCACATGCACAAGTTC	60.214	CCCATTGCCCAATAAAATCA	60.508	111	362	252	GA	8
Geno-MK101664	CCTCCACTTCTAAGGCACCA	60.246	GGTGGCGAGTCGAGTACCTA	60.277	176	404	229	CT	9
Geno-MK101665	ACGGTGAAGGAACTGATTGG	59.966	GCTCAATTCGCCAAGAGAAG	60.096	72	431	360	TG	9
Geno-MK101666	GCATTCTTGTGTGGATGACC	58.936	TGTCACCTGAGCAGAGGTTC	58.968	634	850	217	TA	14
Geno-MK101667	CAGCACGTGAAGCTTATCCA	60.011	GTCGGTGTTTGCTCCTCCTA	60.255	478	613	136	AT	5
Geno-MK101668	CAGCACGTGAAGCTTATCCA	60.011	GTGTGGTGCTCTTGATGACG	60.319	478	767	290	CT	6
Geno-MK101669	TGAGTAGCAGCAGCCCTTTT	60.154	CATGATGACCGAACGTGAAG	60.112	119	468	350	TAA	5
Geno-MK10167	TTGGCAACAACAGACTACGC	59.911	GCAGCAAAATCCCAAAACTG	60.617	124	274	151	TC	9
Geno-MK101670	AAACGCGAAGAGAGGTGAGA	60.134	GATCGAGAAAGAGCCTGTCG	60.096	506	680	175	CT	6
Geno-MK101671	TGACACAAGGAGGTCACCAA	60.129	AGTCTAAGGCCAGCATGGAA	59.836	586	839	254	CA	6
Geno-MK101672	TGACACAAGGAGGTCACCAG	59.705	AGTCTAAGGCCAGCATGGAA	59.836	183	432	250	CA	6
Geno-MK101673	GCCCCTGCAATGAAAATAAA	59.907	AACATGCGCTGTATCATTGG	59.572	186	535	350	ACAA	6
Geno-MK101674	TGGAGATGTTGGATCAATGC	59.456	AGACATGCCTCATCGCTACC	60.249	78	260	183	AC	6
Geno-MK101675	ACGAAGCTTGAGGAGCTCTG	59.891	CTCTCTCTCCCCTCCCCTCT	61.243	48	268	221	GA	5
Geno-MK101676	GCTGGATTCGGTCTCAGATG	60.769	CACGGGTGCAAATCAAATC	59.916	185	515	331	GA	6
Geno-MK101677	TCCGTGTCCAATCTTTGATG	59.496	GGTTGAGTCCAAGTCGGGTA	59.966	14	357	344	TC	5
Geno-MK101678	TACCCGACTTGGACTCAACC	59.966	CCATTCATGACCGGAACATT	60.582	31	275	245	ATTGGG	5
Geno-MK101679	ATTGCCACGATCTCTTTGCT	59.843	TTGACTTCCTCCGCTGTCTT	59.989	446	683	238	AT	5
Geno-MK10168	CGAATTCCGTTCGGTTTATG	60.315	CAATGATCCGCTGGGTTAGA	60.992	139	373	235	AT	9
Geno-MK101680	CCCAAATTAACCCCGACTCT	60.18	TACAGGGACGTGTTCCCTTC	59.966	989	1190	202	GGA	5
Geno-MK101681	TTAAGGGAAAATCGGGTTCA	59.383	AAACCCTAGCCTTCCAAACC	59.46	64	424	361	GA	5
Geno-MK101682	CCCTGCAATGTGGTTTTCTT	59.971	TGTGTGTGTGTTTTCGTCGT	58.597	449	611	163	TG	6
Geno-MK101683	CCCTGCAATGTGGTTTTCTT	59.971	GAAACTATGAACGCCTTTGACC	60.007	449	765	317	AC	6
Geno-MK101684	TAGTCAGAGCGAACGTGGTG	60.049	AGGAGGGACAGAATGGGTCT	59.929	23	418	396	GCCTGA	5
Geno-MK101685	CCATGAGGGACGTTGTTTTC	60.353	CCCAAGAGGGTGTTACTTATGC	59.892	1003	1301	299	TG	7
Geno-MK101686	GATGGATGCTAGGGCAAGAG	59.797	TGATCAACTGAAGCCAACGA	60.39	949	1190	242	CT	8
Geno-MK101687	TCGAATTCATGACCTCATACCT	58.53	TTGGTTGTGAGCTGTGATCTTT	59.78	4	166	163	CT	5
Geno-MK101688	CCTCCACCACTACCACGACT	60.026	CGGGTTTAAATGGGTTCCTT	60.048	695	1004	310	CTT	6
Geno-MK101689	CAAATGGTTTAAGGGGTTGC	59.315	AATGGGGTATGCCTTTGATG	59.645	1308	1701	394	CCA	6
Geno-MK10169	ATGGATACCCGATCCGTTTA	59.115	GCTTCTTCGTCGTCTTCAGG	60.134	86	400	315	TC	5
Geno-MK101690	CCAGATGCTCCACATTGAGA	59.787	AGGAAGGTAACCGCCAAAAT	59.835	75	264	190	CT	6
Geno-MK101691	TGTTGTGCCCTTCAAGAGTG	59.873	GTCCTTGCCTAGCTCGGTTT	60.763	538	785	248	TA	6
Geno-MK101692	TTGACCACATGGTTTCAAGG	59.389	AAGCCTCGCTCGTGATAAAA	59.982	164	498	335	AT	10
Geno-MK101693	ACCACCATCATCCACAAGGT	60.096	TCGCTCGGTTTAACTTCCTC	59.452	494	802	309	GA	10
Geno-MK101694	ACGTGGTACGTTTGCCCTAC	59.92	ACATAGTTGGTGGGCTCTGC	60.142	192	488	297	TAT	9
Geno-MK101695	CAATAACGACGATGGTGACG	59.988	AATCACAAATCGGCTCCTGT	59.556	151	359	209	CT	18
Geno-MK101696	TTAGCGACAGTGCAAACGTC	60.058	GGCTTTCTCTGTTTCGCTTC	59.198	648	1006	359	CT	5
Geno-MK101697	TGGGCCATAGGTCCAATAAA	60.146	TGCGCTTGAAATTCTTGCTA	59.725	17	411	395	AT	5
Geno-MK101698	CTGGATCCGTAGATCCGAAA	60.029	GAGGCTTGGAAAATGGTGAA	60.051	262	643	382	AC	19
Geno-MK101699	GGGCCAAATAGGATTGGTTT	60.02	CCGGTTTACTGGCCATTTG	61.257	127	422	296	TC	19
Geno-MK1017	TCTATCATCGGCCCTTCAAC	60.036	AAGCTAATGCCAATGGATGC	60.067	82	353	272	CAAA	5
Geno-MK10170	GCAAACCCCTCTTTCTCCTT	59.691	GCTTCTTCGTCGTCTTCAGG	60.134	179	360	182	TC	5
Geno-MK101700	ATTCCACCTCCGGGAAATAA	60.502	CTTTTGAACCCATTCCAAGC	59.546	148	302	155	GA	15
Geno-MK101701	GGTCAAGTGAGCAGATTTGGA	60.248	CCACTGATCCACACCATTGA	60.378	153	402	250	TTA	6
Geno-MK101702	TCAAACACGATGATGCCAGT	60.12	TTCATTGCAGCACCGACTAA	60.401	155	332	178	AG	5
Geno-MK101703	GTTGGTATTCGGTCGGTTTG	60.227	ACATGACCCCTCATTCATGC	60.758	21	251	231	TC	6
Geno-MK101704	CCCTAGGCCCATCCTATGTT	60.166	GCGGGAAACGAACCACTAT	59.947	1083	1476	394	AG	7
Geno-MK101705	AAACAAAGGGGTTTTGTCCA	59.308	GAATCCTGCGAAAGTTGACC	59.676	200	595	396	AG	8
Geno-MK101706	CTCTCCCACTATTTTCTCTCTACAA	57.433	AACAGTGCATGAATCCCTCA	59.09	400	587	188	TA	6
Geno-MK101707	CCAAGAAGGAGAGTCGCAGA	60.668	GCAGAACATGTCAGCAGAAAA	59.065	992	1305	314	AT	6
Geno-MK101708	TGACAAAACCTTCTCGCTCA	59.566	TTAAAAGGCGAGGGACTGAA	59.817	91	240	150	AAAT	5
Geno-MK101709	TTATTGGGAATTGGGTGGTG	60.418	ATTTTGCCCTCTCCCTTTGT	59.94	127	439	313	CT	5
Geno-MK10171	ATATGGGAAGTGGGCATCTG	59.773	TGAAGCAACAATGGGTGAAG	59.691	73	200	128	TA	5
Geno-MK101710	GAAAGCACTTGGCACATTCA	59.847	CATGACACCCATCGATTCTG	59.918	814	1166	353	AT	8
Geno-MK101711	GCGATCTCAGCCCTTGATAC	59.803	GGTGAGGAGGGGACTAGACA	59.101	412	807	396	TC	6
Geno-MK101712	AAGACCGTAATAAGCAGTTAGCC	58.154	GCCATCTGTGTTGGCATTTA	59.548	0	241	242	AC	5
Geno-MK101713	CATCAAACCTGGGTGCAGTT	60.954	GCTCTTTCTCCTGCAAGTGG	60.134	493	799	307	AT	5
Geno-MK101714	CTTTGCCTCTCCAATCCAAG	59.807	CACTCTTTCCCCAATCCTCA	60.042	85	424	340	ATG	5
Geno-MK101715	GCTCGCAGAGATGGTAAAGG	59.978	GACTCCGCTGAAGAGGAAGA	59.679	55	250	196	TC	5
Geno-MK101716	TAAACAACCAACGGCTGTGA	60.149	AGGGTGTGGAACTGTGAACC	59.859	96	437	342	GAA	7
Geno-MK101717	GTTCGTATAGTTCATCTGCATGG	58.666	ACCAAGGTGCGTGAATGAAG	61.096	15	134	120	AG	9
Geno-MK101718	TCGCCAACGCATTAATTAGC	61.089	GTGCGGAGCACATGTTAAAG	59.347	61	238	178	TA	5
Geno-MK101719	ATGAAGCAGGAATACATTACCC	57.155	TGCTGTTGGCACCCTTATTT	60.502	16	224	209	AGGAAA	7
Geno-MK10172	GACGCGGTTTACAAACTTCC	59.615	TGTTCCACCGTTTCATCTCA	60.088	698	978	281	AC	6
Geno-MK101720	ACCCTAACCTCGCTCTGAAA	58.934	GCCACCCAGCTTATGGTCTA	60.096	88	459	372	TA	5
Geno-MK101721	AAATCATGTGGCCGGTTTTA	60.188	AAACGCGAAAATGGAAGAGA	59.823	1197	1420	224	TC	5
Geno-MK101722	CGACTTGGAAAAGACGACCT	59.328	GAAACCCAAAGCCCTAAAGC	60.075	103	243	141	CTT	6
Geno-MK101723	GAGCCCCTATAAGGACCACA	59.006	AGTGCACGCCAATCTCTTCT	60.02	77	295	219	TA	5
Geno-MK101724	GGTGGTGTTGCATTCATACG	59.847	CTGACTGCACAATCCCTGTC	59.261	439	762	324	GT	7
Geno-MK101725	AGCCATCAGATTCATTTGTCC	58.998	GCATGCTCCAACTAAACAACC	59.629	130	315	186	AC	6
Geno-MK101726	ATTGTGGGCGTGAAAGTTCT	59.598	CCATCATTGGAGAGACTGGA	58.586	172	294	123	CT	5
Geno-MK101727	AAGCTGGACATCACAACCTG	58.725	ATCCAATTTTGGTGCTTTGG	59.801	26	334	309	GA	10
Geno-MK101728	CATGAAAAGTTCAGGTTGGACA	60.008	CGGTTGAAATGCCAAAATCT	59.938	190	549	360	AC	9
Geno-MK101729	TTCGAAGACTTGCGTGATTG	59.988	CAAGACCTGATGCCACAAGA	59.831	519	881	363	AT	5
Geno-MK10173	AAATCCCCTCGACCCTACAC	60.19	GGTTTGTTCCACCGTTTCAT	59.694	750	982	233	CT	12
Geno-MK101730	TTCGGTCGCTCTGTTTCTTT	59.993	CTCTTGGCCTTCGTCTTCAC	59.989	896	1155	260	AT	6
Geno-MK101731	CTCAGCATGGACTTGCTTCA	60.136	GCAATTCAGCAGGTGAGGAT	60.226	99	264	166	CT	5
Geno-MK101732	AATGGACCTCGCTAGAAGGA	58.886	AGGGTTAGAGCTGCGACTGA	60.156	173	520	348	GT	5
Geno-MK101733	CGTGTTCCTGGGATTTATCG	60.323	TCGAGGCTGAGGGTAAGTGT	59.867	11	393	383	TA	9
Geno-MK101734	AGCACCCTTTGATTTGGATG	59.933	GCTTTTCTTCAATGGGCAAG	59.823	131	362	232	GA	5
Geno-MK101735	CCCACTTACCCCATTAAGTTTG	59.641	TCCGACGAAGTCTCCTATGG	60.21	67	255	189	AG	5
Geno-MK101736	GCACTCAAAATCAGCGACAA	59.995	GGGCAGATATGATGGCTCTC	59.616	501	781	281	GAA	5
Geno-MK101737	GCCATCATATCTGCCCATGT	60.722	TTTGTCATCTGGGGCTTTTC	60.051	766	1084	319	AG	6
Geno-MK101738	TGACTCCAATTAGGGCTCGT	59.694	GGGAAAAGTATGAGGAGGAACA	59.46	625	895	271	GAG	5
Geno-MK101739	CTAAATGCTTGTTCCTCCTCA	57.113	CCAGGATGTTATGGGCATCT	59.773	865	1264	400	CT	8
Geno-MK10174	CCTCATGGCACAAGGTTTCT	60.111	ACGCATGGGCATATTTCATT	60.182	15	388	374	AT	5
Geno-MK101740	AAGTAGTGGGGTTGCCGATT	60.743	CAGACTTGCCGCTTACCTTC	60.015	99	456	358	GA	5
Geno-MK101741	AAGAATGAGCTGCACCTGGA	60.945	TCCATCAGGCATTGGTTGTA	59.924	183	511	329	TTAT	5
Geno-MK101742	GCCGGGTTTGAGCATATAGA	60.06	CTTCGATCAGCATCACAAGG	59.394	214	487	274	TA	5
Geno-MK101743	ATTGCTTAAACAGCCCTCCA	59.708	CCTCCCAATTCCCAACTACA	59.784	748	975	228	AC	8
Geno-MK101744	GGATCCAGTTGCAAGCAAAA	61.149	GCAGTCAAACTTGCGATCAA	59.995	135	319	185	TA	5
Geno-MK101745	CTCTGTAGAAAGTTGATAGGCTGTT	57.507	TGTTGTTGGGAGATTTGGAA	58.947	68	380	313	AT	7
Geno-MK101746	AGAGGCCGAAAAGCAGTACA	60.015	TGTTGCAGTTTCTGTTGGTTG	59.79	113	297	185	GA	7
Geno-MK101747	GACGGACACTGACAGGGAAT	59.969	GGAGGAGGAGGAGGAGAAGA	59.883	765	939	175	AG	9
Geno-MK101748	GACGGACACTGACAGGGAAT	59.969	AGAATCGGCGTCTGAGAGAG	59.703	765	1098	334	CTC	8
Geno-MK101749	TCCTCCTCCTCCTCCTTCTC	59.883	ATTCAAACCGTCGCATAACC	59.829	934	1221	288	TCT	5
Geno-MK10175	TCAACGCTTCAAGGCAAACT	60.944	GGCTGATTTCCGTCATCATT	59.9	27	286	260	TA	5
Geno-MK101750	GAAGCCCGACCCACTATCTA	59.15	TTGGAAGGTGAAGGAGATGC	60.195	172	386	215	CT	6
Geno-MK101751	AATGTTTGGCGAGATCCTTG	60.074	CACGTTCAGCTGTATGCATGT	59.803	50	388	339	AG	24
Geno-MK101752	GTGGAGTAACTTCCCACACG	58.059	TTGAACTAGCAGGTCTCACACA	58.577	92	412	321	CA	7
Geno-MK101753	CGGTATAGAGCACTAAGTCAACAA	57.758	AATCCTCATGACCGTTGGAG	59.927	69	219	151	AT	5
Geno-MK101754	GCAGGTTTTAACAGAATTCCAG	57.94	GCTTCCTTGACTTGCTTCCA	60.517	99	219	121	AAG	5
Geno-MK101755	TAGTGGACTCACCGGCTACC	60.134	TTTTGCCTTCGGTCCATAAC	59.938	1156	1458	303	TG	5
Geno-MK101756	CTTCATCACCCCGTATCCTC	59.361	AGTGCTTGGAATCGGAGATG	60.218	23	193	171	TC	9
Geno-MK101757	TGGACTTGAGAGCAATGGTG	59.831	TTGTATTTTGGGTGCGTCAA	59.969	483	715	233	GA	12
Geno-MK101758	CAGACCGTGATTCGAACCTT	60.111	AAAATGGAGGGGAAGGAGTG	60.298	104	360	257	AT	5
Geno-MK101759	CGCCACCAATAGGAACAAGT	59.993	CTCAATTTCCCTTGCATTCC	59.505	245	543	299	GA	7
Geno-MK10176	CCTCCAAAATCGGTAGTTGA	57.672	AGCAGTATACCAACCTGCTTCT	57.231	367	640	274	TC	5
Geno-MK101760	AGCCCTAAAGCGTTGAAACC	60.612	CGTGGATGTCTGTGTTTGCT	59.751	721	967	247	GA	5
Geno-MK101761	ATTAAAACGCGGACATCTGG	59.96	GCAGGTTACGGAGAGTGAGC	60.02	445	724	280	CCCAAA	5
Geno-MK101762	TTTGAAAGGAAGGCGAATTG	60.181	TGGCAGAGGGAAGAAGAAGA	60.065	363	696	334	CT	6
Geno-MK101763	AACTCTCCCTTCCCCTCTCA	60.186	GTGATTCCAGGTGGGTTTTG	60.21	617	790	174	CT	5
Geno-MK101764	GCATGCCAATTGTTTCTGTG	60.119	CTCCATGAATGGCCAGGATA	60.822	39	263	225	TG	7
Geno-MK101765	TCTTGCTGAGATCACACTGAA	57.085	TGTCTTGAATTGCTCCTCCA	59.369	4	241	238	AT	7
Geno-MK101766	CAAGCACGTGGGCTCTAAAT	60.27	CGGAAGAAAGCAACCAAGAG	59.986	651	1046	396	TTC	6
Geno-MK101767	GAAGCTCCTCCTTTGCTCCT	60.096	CCATTTTGGGTTTGGTTGAG	60.198	0	324	325	CT	5
Geno-MK101768	TGCATGCCAGCTACATTCTC	59.979	CACCTACAAGCTCCGAGTCC	59.867	179	523	345	TCT	5
Geno-MK101769	GAAGCTCCTCCTTTGCTCCT	60.096	CCATTCTGGGTTTGGTTGAG	60.345	0	326	327	CT	5
Geno-MK10177	TCTGCAAAACAAAGGTGCAG	60.027	CGAGGGATTTTCTCAGTTGC	59.813	359	749	391	AC	7
Geno-MK101770	TGCGATTGATGCTTGACATT	60.228	CATCGCTAGACTCACCGACA	60.008	225	503	279	TCT	5
Geno-MK101771	CAAGCAAACCTAACCAAACCA	60.018	TGCATGCTCATGTTGTGAGA	59.986	605	921	317	TC	5
Geno-MK101772	GGCTATTTGTCTGCGGTACG	60.658	CATGGGAATGGAGGAAAATG	60.126	716	969	254	CT	7
Geno-MK101773	AATCCTTTCGCATCGTCATC	60.043	TCTCGCCGTTTCTCTCTCTC	59.827	814	1126	313	GA	7
Geno-MK101774	AGGGTTTGATGAGGGATTCA	59.336	CTTGACCCAAAGCCTCAAAA	60.22	1039	1319	281	GA	5
Geno-MK101775	GCATTCCTGAGTGGATGACT	57.644	AAGTCCCCAATTGCGTGATA	60.331	3	155	153	TA	9
Geno-MK101776	CCAAGTTCGACACAAGAGCA	60.025	TTGGTTGTCCAAGTGGTGTC	59.415	102	256	155	TCAAAA	5
Geno-MK101777	CTGCAATTCGCATGAGTTGT	59.871	GAGGTTGCTGCTTGTCCTTC	59.997	485	674	190	ATG	5
Geno-MK101778	ACCTTGAATCGCAAATCTGG	60.074	CCGTAACCGAGAAGCATTGT	60.132	241	530	290	TA	11
Geno-MK101779	CAACGGGTGAACTTGCTCTT	60.291	ACCACGTGCTTCTGCTTTCT	60.058	140	505	366	TA	5
Geno-MK10178	AGAAAATCCCTCGTTGCAGA	59.813	TACCTCCCACTCCCAGAAAA	59.521	737	922	186	AG	5
Geno-MK101780	GGGAGAAAGCGAAGACCTTT	59.827	TAAAGCCCAAGGTTGACCAG	60.103	541	870	330	GA	16
Geno-MK101781	TTGTAGCCTCCATCATCCAA	59.075	CAAGCTTTGCCATACGTGAA	59.872	10	155	146	CT	5
Geno-MK101782	CGGCCACAATAACACAGAAA	59.585	CAGAAATTGGGCCTTGAAAA	60.046	157	430	274	AGG	6
Geno-MK101783	TCGCATATCCACATCTCGAC	59.635	TTCCGAGGCTCAATGTCTCT	59.95	24	400	377	GT	14
Geno-MK101784	TCTTTTGGTTGCTTTGCTCA	59.585	GCATGATTCCGGTTTCTGAT	59.9	163	423	261	TAT	10
Geno-MK101785	GCTGCCATGGGAAAGTATGT	59.962	TGTGTGTCATAGTCTACAGTTTTGG	58.312	329	467	139	AAT	6
Geno-MK101786	TTACCCTCACCCCGTTGTTA	60.22	CCGGCTAAAATTGATCGAAA	60.033	33	170	138	AG	7
Geno-MK101787	TGTCGCCCAAGTAAATGTTTC	59.989	GGTTTGGTTCGCTTGAATTG	60.481	420	552	133	AG	7
Geno-MK101788	TCATAGACCGGAAGGTCCAC	59.927	CGACCGCTAGCTCTCTTTTG	60.284	9	381	373	CT	11
Geno-MK101789	AGGCAGAGACCATCCTGAGA	59.945	GCTCCTCTTCATCCTTGGTG	59.803	137	463	327	GA	23
Geno-MK10179	ACCGTGGATGGAAGATGAAG	59.927	CCAAGTATTGCCGTTCCCTA	59.953	123	411	289	CTT	6
Geno-MK101790	CAGCTGCTCTTTCAACTCCA	59.314	TGTCTCTCTCTCATTGTGTAACG	57.16	150	273	124	TA	8
Geno-MK101791	CAGCTGCTCTTTCAACTCCA	59.314	GGCTTTCTCTGTCTGCTTCG	60.277	87	389	303	GA	5
Geno-MK101792	ACGTCAAAGAGGCATCATCA	59.245	TGGGGTCCAATTAAGCAAAG	59.931	184	379	196	AT	15
Geno-MK101793	CCCTTGAACTGAAAATCAGGA	59.157	ACACTCAAAGAACCCGATGG	59.966	146	490	345	GA	29
Geno-MK101794	GGTTTCGATTTAGGGGTGGT	60.053	GGATCAGTGCGATCAGGTTT	60.081	139	493	355	CT	5
Geno-MK101795	TCCGCCTATAAACCTGATCG	60.053	TTCTTCGAGGCAGTTGGAGT	59.989	465	676	212	TCT	5
Geno-MK101796	AGTCCTGACGCTCTTCTTCG	59.745	TCTCATCCGCCAATAGATCC	59.998	206	434	229	GA	9
[truncated: 144,920 more rows]
