# Supplementary material for: Genomic and transcriptomic sequencing of Rosa hybrida provides microsatellite markers for breeding, flower trait improvement and taxonomy studies
Source: BMC Plant Biol. 2018 Jun 15;18:119. doi: 10.1186/s12870-018-1322-5 (PMC6003205; doi:10.1186/s12870-018-1322-5)
Supplement: Supplementary file 4 — The sequences of SSR primers with single annealing site were demonstrated in Additional file 4. It was validated by in silico PCR. (XLSX 808 kb) [file 12870_2018_1322_MOESM4_ESM.xlsx]

## Sheet: Sheet3
MarkerID	PRIMER_LEFT_SEQUENCE	PRIMER_LEFT_TM	PRIMER_RIGHT_SEQUENCE	PRIMER_RIGHT_TM	LEFT_PRIMER_POS	RIGHT_PRIMER_POS	PRODUCT_SIZE	Repitation	Motif
EST-MK1	AACACTGGTTGGCTCTCCAC	60.159	TGCAAGGGATCCTCTGATCT	59.761	103	396	294	5	CAG
EST-MK10	GTCCGGGTCTTCTCTCACA	58.735	AAAAGCCACGATCCAAACAC	59.978	0	139	140	7	AGA
EST-MK100	CCCTTCCCTTCTTCGTTTTC	60.046	ACCTTCTTCTTGGGCCATTT	59.94	347	536	190	9	CT
EST-MK1000	ACTGTCAAATGCCCCTGAAC	59.973	CTCCCCACAAGGGATAAACA	59.784	284	444	161	8	GAA
EST-MK1001	CTCCACCACTCTGCTCTTCC	59.986	CCACAAGCCACCGACTATTT	59.993	825	1206	382	5	AG
EST-MK1002	AGCTACCAGTTTGGCCCTTT	60.13	AAGGCAAGTACTGAAGAGAGCA	58.42	499	774	276	5	TA
EST-MK1003	TGCCTTTGGATTGAAGGAAG	60.184	CCATGCCAGTAACAACAGCA	60.72	1219	1548	330	5	GAT
EST-MK1004	AAACCCAAACCCAATCACAC	59.55	GCTGGGAGAGGTACTTGAGC	59.043	2	360	359	7	CT
EST-MK1005	TGCTCCAAAACCTTCCTTTG	60.22	GACAACGACGACGAGGATTT	60.119	40	196	157	7	TC
EST-MK1006	AGCCTTTCAGGAATCATCCA	59.629	GGTCAAATGCACCAAGAGGT	59.973	327	540	214	5	CCT
EST-MK1007	TGCTCCAAAACCTTCCTTTG	60.22	GAGGCCATTGGAGACTGAGA	60.349	40	399	360	7	TC
EST-MK1008	ATCGCTCACCGAGTCCTCTA	59.973	AGAGAAGGGCCACCAGAAGT	60.252	158	529	372	5	TCG
EST-MK1009	GCAATCGTCCTCCATTGATT	59.9	GCGAGTCCCTCGTACCATTA	60.096	119	482	364	8	AGA
EST-MK101	GCCGGTTCAGTACCATCATC	60.348	GAAGTGGCTTCATCGGAAAG	59.813	342	482	141	5	GCC
EST-MK1010	GGCGGTTTCTGGTTTTATGA	59.938	TGGAGAAAATCATCGTGCTG	59.799	24	218	195	7	TC
EST-MK1011	TTCTCTTTTCTCCGGCTCTG	59.688	GCTGCTTTCCAGCTCCACTA	60.678	18	390	373	7	TC
EST-MK1012	ATGTATCCGATTGCCTTTGC	59.929	GACCTGCTCCAATGTTCAGC	60.812	58	431	374	5	GA
EST-MK1013	TCCGTTGGGAAAACAAGAAG	60.081	CTTTCTTGGCCATCACTGC	59.384	1357	1505	149	5	AG
EST-MK1014	ATCGCCACCATCGTAGGTC	60.909	CGACATGAACCAGCTCAAAA	59.84	13	180	168	5	CT
EST-MK1015	ATCGCCACCATCGTAGGTC	60.909	TCATGAGACCAAACCAAGCA	60.24	13	306	294	5	CT
EST-MK1016	ATCGCCACCATCGTAGGTC	60.909	GATCTGGCAAAAGCAAATCC	59.651	13	386	374	5	CT
EST-MK1017	CTTGGATCATTTCCGTCCTG	60.452	GCCTTTTCATTACCCAAAGC	58.696	208	589	382	5	CT
EST-MK1018	TTAGCCTCCCTCCCTCTCTC	59.912	CTCGATCGCACTTCTGTCTG	59.726	470	643	174	5	CT
EST-MK1019	TGATGCTGTTACGTGCACAA	59.902	CTCGATCGCACTTCTGTCTG	59.726	163	559	397	5	CT
EST-MK102	GATTGCAGCAGAAGGGAAAG	59.955	ACATCGCCTTGGAAACTGAT	59.556	196	472	277	5	GA
EST-MK1020	TGATGCTGTTACGTGCACAA	59.902	TGCGCACATACGGTAGATAGA	59.363	163	451	289	5	CT
EST-MK1021	TTAGCCTCCCTCCCTCTCTC	59.912	GCCTTTTCATTACCCAAAGC	58.696	374	771	398	5	CT
EST-MK1022	CTCGATCGCACTTCTGTCTG	59.726	TTAGCCTCCCTCCCTCTCTC	59.912	179	352	174	5	AG
EST-MK1023	CTCGATCGCACTTCTGTCTG	59.726	TGATGCTGTTACGTGCACAA	59.902	179	575	397	5	GA
EST-MK1024	ATCTCCCCGAAACTCACGAT	60.853	CCCTCCTCTATCTTGCCGTA	59.288	1111	1231	121	11	GA
EST-MK1025	TGATGGTGGCCTAGGGTTAG	59.948	TCTCTCTCATCCCCTCCTCA	59.871	529	687	159	6	GA
EST-MK1026	GAAAACCGCGAACAATTACG	60.488	ATAGGGAGGGAGACGACGAG	60.607	210	537	328	8	TC
EST-MK1027	GACCCGACTCCTACCTCCTC	60.073	TGGGCTAACATGAACCCATT	60.192	816	1165	350	8	GA
EST-MK1028	AACCACCACCTCAATTGCTC	59.973	GGTGTCGATGACGGAGATG	60.063	140	502	363	8	TC
EST-MK1029	CTGAGTGGTCCAGCCGTACT	60.321	TTCTTTCTTCTTGCGGTTGC	60.502	1083	1433	351	5	CCG
EST-MK103	AAATGGCCCAAGAAGAAGGT	59.94	GACTTGGAGGAGGCAGCA	60.071	132	522	391	5	GCC
EST-MK1030	AGGAAACCAAAGCAAAGCAA	59.861	TTGAAGGGGCATTAAAGGTG	59.931	51	314	264	5	CA
EST-MK1031	GCCGCCGTAACAACAATAAC	60.384	GTGGTTTCAGTGGAGGGAGA	60.088	66	427	362	6	AG
EST-MK1032	ACAGAGGGCCACAGAGAGAA	59.986	CGCCGGCAGAGAGAATATAG	59.96	173	546	374	5	CT
EST-MK1033	GAGGAGGTCTGCGTTTGAAG	59.989	CGTGCCGTTTTATTGGAGAT	59.96	230	444	215	5	GA
EST-MK1034	GGCCCAGATCCACTACCTTC	60.853	TAATTGGGGTTTTGCTGGAG	59.931	56	187	132	5	CCTCAG
EST-MK1035	AACGAGGACCCTATTTAGACCA	59.024	GTGACCGGTGGTGGAGTAGT	59.883	14	253	240	6	CT
EST-MK1036	TGTCTCTTCTTCCATTCTGAGC	58.672	CCCTAAGGACCCTCTGGAAG	60.06	30	260	231	5	CT
EST-MK1037	TGTCTCTTCTTCCATTCTGAGC	58.672	AAAACGCTTCAACACCCAAC	60.015	30	364	335	5	CT
EST-MK1038	TGTCTCTTCTTCCATTCTGAGC	58.672	TTTGCAAGCGAAACTTGATG	59.992	30	268	239	5	CT
EST-MK1039	CTGGGAGACGGACAAATGTT	59.966	TTTGAAAGGGAGGAGGAGGT	60.045	31	210	180	5	CT
EST-MK104	CCAGAAACTCCTCGCACTTC	59.989	TTGCTGTTTGCTGTTTGACC	59.888	658	886	229	7	CT
EST-MK1040	AATGGTGGCTCCCAATCTCT	60.853	AACACCGACCACAGTCCTTC	60.009	34	387	354	16	GA
EST-MK1041	TCATCCCCATTTTGACGATT	60.133	TGGGTTCAGCCTAATGGTGT	60.375	1743	1949	207	6	AT
EST-MK1042	TACGGGACTCTCACCCACTC	60.112	GACGTTGTGACCTGCGATAA	59.722	848	1219	372	5	AC
EST-MK1043	TGCGGTTCGTAATTTGGATT	60.323	GCCAGGTTGTCCAACTCATT	59.973	0	315	316	5	AGA
EST-MK1044	GCATTGGAAATTGATCTGTACG	59.479	AAGATGCCAGAGGGGAGATT	60.037	6	390	385	5	TA
EST-MK1045	GCATTGGAAATTGATCTGTACG	59.479	ACTTTCCAGAGATGCCGAGA	59.95	6	311	306	5	TA
EST-MK1046	CGATGATCCCTTCCTGTTGT	59.927	AGCGTGAGTTGAGAGAGAGAGAG	59.583	81	265	185	8	TC
EST-MK1047	CGATGATCCCTTCCTGTTGT	59.927	GAGAGAGAGAGAGAAATAGCGTGA	58.585	81	282	202	8	TC
EST-MK1048	CGGTTCTTGATTGGGACAG	59.071	CTTCCCAGGTTCATGTGCTT	60.111	1	291	291	5	GAG
EST-MK1049	CGGTTCTTGATTGGGACAG	59.071	ATTTACAGGCGGAGAGCAAA	59.845	2	195	194	5	GAG
EST-MK105	GGCATTTGCTGTAACCCAGT	60	TGGCAAGATCGACAAAAGAG	58.999	194	478	285	6	AG
EST-MK1050	GTCCACGATCCTGAGATTGG	60.475	TCTGAGAATCCCCTCCCTTT	60.008	178	385	208	5	GAA
EST-MK1051	TTCAGACTCTCTCTATCTTCTCTCG	57.785	AGAGGATCAGGCTCTGTGGA	59.945	13	208	196	8	CT
EST-MK1052	CAGCTCCCCAACTCTCTCTC	59.127	AGAGGATCAGGCTCTGTGGA	59.945	44	208	165	11	CA
EST-MK1053	TTCAGACTCTCTCTATCTTCTCTCG	57.785	GATGACCGGAGTTGATGGTT	59.786	12	311	300	8	CT
EST-MK1054	CCAGCTCCCCAACTCTCTCT	60.921	GATGACCGGAGTTGATGGTT	59.786	42	311	270	11	CA
EST-MK1055	CCGATCCTCTTGCTCTTCAG	60.088	GTGGAGATTCCAGTCGGAGA	60.199	91	477	387	7	TC
EST-MK1056	TTCAGACTCTCTCTATCTTCTCTCG	57.785	CAGATCGCTTTCTCCGATTT	59.41	13	204	192	6	CT
EST-MK1057	CCCAACGCTCTCTCTCTCTG	60.275	CAGATCGCTTTCTCCGATTT	59.41	50	204	155	6	TC
EST-MK1058	CGATGATCCTCCCTCTTTCA	60.15	AGGGTGATGCTCTCAGGTGT	59.713	312	543	232	8	GT
EST-MK1059	TGATCTTGGCTTGCCTCTTT	59.955	GCTTGCCACTTTTGACTGTG	59.49	1134	1431	298	5	TCT
EST-MK106	CGCCAATTTGTGCTACTTGA	59.872	GCTGACCGAAACTCCCTCTT	60.766	269	455	187	6	AGA
EST-MK1060	GGGTCTGACTTCGCACCTAC	59.727	TTCTTGGCCACATGTCAAAA	60.088	27	273	247	5	TC
EST-MK1061	GGGTCTGACTTCGCACCTAC	59.727	CCTCCGACATAATCCATCGT	59.773	27	389	363	5	TC
EST-MK1062	GAATCCGAGAGCCTTCTGTG	59.95	GGGAGTCCGGGTAGGAGTAG	59.95	99	273	175	9	TC
EST-MK1063	TCTCGTTTCCACTCCACACA	60.285	AGAGGGAGGAGAGCTTGGAA	60.468	205	519	315	6	CCG
EST-MK1064	TCGGATTCGACAAGGGATAC	59.894	AGCTCCTGAATCTGCCTCTG	59.703	380	554	175	5	CGC
EST-MK1065	GGTGTACCGCAGAGAATGGT	59.997	ACACTTGCCTCCCAGAATTG	60.111	312	486	175	6	CAG
EST-MK1066	TATAAAGCGAAGCGCCTGTT	60.006	TCCATCTTGTTGCCGATTCT	60.603	232	595	364	10	AAG
EST-MK1067	ATGGCTTCAACTCACAACCA	59.139	CAAAACTGAGACCCAGCACA	59.873	4	308	305	6	TC
EST-MK1068	TGACAAGCAAGCAACTCCTG	60.175	CGACAACTTCTTCCCGTCTC	59.844	81	437	357	5	GAA
EST-MK1069	ATGCGGGTTCTGACCACTAA	60.517	TTGAAGCTGTCGCAGTCAAT	59.596	299	623	325	11	AT
EST-MK107	CACCTCATCCCAGGACAGTT	59.962	GTGCAAGTCATATCTTACCCAACA	60.296	444	636	193	7	TA
EST-MK1070	GGTCGAACCCGAAATAATCA	59.762	AGGGACTGAAACGATGTTGG	59.966	113	311	199	5	TA
EST-MK1071	CAACTCTCTCAGCCCCACAT	60.261	CCGAGGGTGTTATCTCTCCA	60.065	66	386	321	5	TCC
EST-MK1072	CCCTCCTCCTCACCTGTCTC	61.2	GCCATTGAATCCTCCATTTG	60.274	0	215	216	6	CT
EST-MK1073	TCCCTCCTCCTCACCTGTC	60.187	ATCATCTCCGCCATCTTCAC	60.042	0	278	279	6	CT
EST-MK1074	CTGCAGACTTCGGGTCATTT	60.255	TAATCCGATGCCTTCTTTGG	60.031	654	912	259	5	AT
EST-MK1075	ATTAACCCATTGCCCCATTT	60.26	CCTTGCTTTGCTCCTTGAAC	59.993	232	535	304	9	CT
EST-MK1076	CCTCGGGATAAGGCACAATA	59.916	CCCAACCCTTCTCTCTCTTTC	59.309	135	470	336	6	AG
EST-MK1077	GGTGGAGAAGAGGGAGAACC	60.05	GCTCTTCAATCCCCTGTCAA	60.195	724	994	271	6	GTC
EST-MK1078	GGCAGATTTCTGGTTTGGAA	60.051	AACAGGGTGGCAAATCGTT	60.368	360	710	351	6	AG
EST-MK1079	TCTACATGCTGCCTGGTTTG	59.864	AACAGGGTGGCAAATCGTT	60.368	483	834	352	6	AG
EST-MK108	CCTGCTCCTCCCTCTCTTTT	59.95	GCCTCCATAGGTATCGTCCA	59.917	57	417	361	10	TC
EST-MK1080	GGGCACTTTCAAAACCTCAA	60.088	CGGGACTGGTATTCGTCTTC	59.55	292	453	162	6	CTT
EST-MK1081	TTCTTCCGGTTCATTTCGAC	60.051	TCCAAACCAGATTGGGTAGC	59.933	95	482	388	7	GA
EST-MK1082	ACCAACAGACCAAACCCAGA	60.399	CGGTGTTGCTGGTGATAATG	59.988	327	505	179	5	GT
EST-MK1083	GCCAACAAAGTCGGATTAGG	59.569	GACAAGGGGTTTTCCAAAGG	60.694	97	464	368	9	AT
EST-MK1084	CCCTTGTAGCCACCAAAGTC	59.592	CAAGGGGTTTTCCAAAGGAG	60.816	230	603	374	9	AT
EST-MK1085	TGAAACAGACGTGAGGATGC	59.837	TGATGAGGATGACGATGATGA	60.023	1152	1533	382	5	TCA
EST-MK1086	CCGAATTTCTGAATGATGGA	58.493	TGATGAGGATGAGGATGATGA	58.973	1719	1890	172	6	GTC
EST-MK1087	AACCTCTCGTCCGATTTCTTC	59.705	CAGCAACCTCCCATTCACTT	60.111	110	313	204	8	AG
EST-MK1088	AGGCAAGACAACCTCAATGC	60.263	AAGTCCCGCCTTGTCTATCA	59.694	10	168	159	5	GCT
EST-MK1089	CGAGAGTGTGCAGGTGTGTT	59.94	CAAAAGGTAGACGGCAGAGC	60.015	16	206	191	9	AG
EST-MK109	CCTGCTCCTCCCTCTCTTTT	59.95	CAGTTCCCCAAAGAGGTCAA	60.081	57	453	397	5	TC
EST-MK1090	TGGTGCGCAGAAACAGATAA	60.401	CCGATTAAAAGCAACCCAGA	60.067	162	406	245	6	AG
EST-MK1091	TGGTGCGCAGAAACAGATAA	60.401	TATCGCCTTCCTCTGCTGAT	59.939	162	479	318	6	AG
EST-MK1092	TCGTTCAGCATGGCAAGTAG	60.011	AGAAAGAAAAGCCCAGCAGA	59.195	233	443	211	8	GA
EST-MK1093	GCGAAGATTGACCAAGGAAG	59.813	CGTAACGAACAAGCTGCAAG	59.673	1409	1737	329	7	ACA
EST-MK1094	CCACAAATCACCGCAACTAA	59.585	GGCATTTTGGTTGGACTTGT	59.836	110	260	151	5	AC
EST-MK1095	GCTGCTTTAGGGTCATTTGC	59.851	CCCCTCCAATTTCTTGTCTTT	59.447	1495	1891	397	9	GA
EST-MK1096	CCCGCAGTTGTTTACCTCAT	59.993	CAACCCTCTCCTTGTTTCCA	60.081	310	664	355	5	TTA
EST-MK1097	TTTTCCAATCCCTCAGCAAC	60.051	CAACCCTCTCCTTGTTTCCA	60.081	440	783	344	5	TTA
EST-MK1098	ACGGCCTTTTCGTTGCTAAT	60.976	CGTCCAGTGTTCCTTGTCCT	60.151	702	979	278	6	AGA
EST-MK1099	CGTCCAGTGTTCCTTGTCCT	60.151	TTTCATCCACACCCAGATGA	59.893	522	797	276	10	TTC
EST-MK11	CGGGTCTTCTCTCACAGTGCT	61.946	CGGTGACCAACAGCTAGGAT	60.134	2	269	268	7	AGA
EST-MK110	GAGAGAGAGAGAGAGAGATTTAGGG	57.703	CTCTCGGGGCTTCTTCTTCT	60.088	17	169	153	5	CCT
EST-MK1100	GACTTCCCCAAATCACCTCA	59.903	AGTCCTCAATCACCCAATGC	59.934	84	478	395	10	AG
EST-MK1101	CATGCTGCTATGCTTGGTTC	59.449	TCATGAGCACCAAAGTTCCA	60.24	80	295	216	21	TC
EST-MK1102	AGATGGAAGGAAACGTGCAG	60.255	CCATCTCCCCTGATTTCTCA	60.003	232	442	211	5	AT
EST-MK1103	AAATTGCGATCCGAAACCTT	60.802	TAGGCGCCACTTAAACTGCT	60.039	22	411	390	5	TA
EST-MK1104	GAAGCCATGGTCAATCCTGT	59.934	CTCCGCCATGAACTAGAAGG	59.83	305	481	177	9	AG
EST-MK1105	CTTTCATCCAAAACCCAGGA	59.903	ATCGGGTGTGTTTCTTTTGC	59.978	370	537	168	9	CT
EST-MK1106	GATTTGTTGTGGTGGTGCTG	60.008	GACACACACGGTGCTCATCT	59.744	165	530	366	5	TA
EST-MK1107	GCGTAACAACCTGGTCCAAT	59.859	GTGTGTGTGTGTGTGTGTGTGT	58.828	790	1143	354	7	TA
EST-MK1108	GTCCTGCCCTTCAAATGTGT	59.973	GGCCAGGAGATCAAAATCAA	60.014	56	446	391	9	GA
EST-MK1109	AAGCACTTCCAGCGCACTAT	60.044	CTCCAAGTTAGCCACGCTTC	60.015	343	584	242	5	CAG
EST-MK111	ATAAGGAGGGAGGCCAAGAG	59.668	CCCAAAGAGCGGTACACATT	59.993	689	1077	389	5	GGA
EST-MK1110	GAAAACCGGTGATCAGAAGC	59.676	CCTCGCTGTCATCATCTTCA	59.942	242	612	371	6	TGA
EST-MK1111	TTCTCTGTGCGCATCACAAC	61.035	TTTTGCCTTTGGAATCAAGC	60.188	27	388	362	5	TC
EST-MK1112	AAATTAAGCGTCCCCATTCC	60.15	AGAGCGAGAGAGCGTTTGAG	60.035	92	304	213	5	CT
EST-MK1113	CTCAAACGCTCTCTCGCTCT	60.035	CGGAAACTTCCTCCATGAAA	60.044	285	442	158	5	TC
EST-MK1114	AATCACTCTCTCTCTCTCTCTCTCA	57.306	AAAACCACCGATCTGAGCAC	60.119	43	322	280	6	CT
EST-MK1115	TCGCAACCTAGAGAGAGAAGC	58.972	CGGAAACTTCCTCCATGAAA	60.044	110	339	230	12	CT
EST-MK1116	CACCATTTTCTTCCTCAAACG	59.595	CGGAAACTTCCTCCATGAAA	60.044	179	339	161	5	TC
EST-MK1117	GAGAGAGAAGCCAATACAATAAAGC	59.066	CGGAAACTTCCTCCATGAAA	60.044	3	307	305	12	CT
EST-MK1118	CTCTCTACTCCCCAGGACCA	59.249	CGGAAACTTCCTCCATGAAA	60.044	50	307	258	12	CT
EST-MK1119	CACCTCCTCCGTATTCCAAA	59.926	CAAGTCACGACACACACACG	59.811	1431	1728	298	7	GA
EST-MK112	CAAAACCGTGCCTTCTCTTT	59.355	GAAGGCCAACATGTACAGCA	59.722	25	332	308	5	TC
EST-MK1120	CACCTCCTCCGTATTCCAAA	59.926	ATTTCCCAGTCGACGTATCC	58.864	1431	1757	327	5	GT
EST-MK1121	TGCTGCTTGATTGAGGAGTG	60.136	ATTTCCCAGTCGACGTATCC	58.864	1482	1852	371	5	GT
EST-MK1122	TGCCTCTTATGCAACAACAA	57.919	CCTTTGGGTTGAGCATGAAT	59.933	888	1076	189	8	AG
EST-MK1123	GCCTCTTATGCAACAACAACC	59.629	CATATGCATTCCTCCAACCA	59.35	858	1173	316	8	AG
EST-MK1124	ATGGCTGCTTCTCATCCTGT	59.834	AGTGATCGTCCACCAAGTCC	59.969	300	472	173	14	TC
EST-MK1125	GTTCGAATGTTGGGTGGTCT	59.827	ATTGATCCGGGGTGAACATA	60.014	90	439	350	5	AT
EST-MK1126	GTTGCAGCTCGCTCTCTTTT	59.904	GCGCTAGACTTGCTCAGCTT	60.067	73	410	338	9	CT
EST-MK1127	ATGTCGATGGCTACCTCTGG	60.096	CTCGAAAGCATCAACGATCA	59.948	132	379	248	5	GAA
EST-MK1128	TGATCGTTGATGCTTTCGAG	59.948	GAGTGCAGTATTGCCGATCA	59.83	360	667	308	6	AT
EST-MK1129	CCAAGGAAAGGCCAGTATCA	60.066	GCACTGGATTCTTTGGGAGA	60.195	457	843	387	7	CTT
EST-MK113	ACCGTCCACAAGTCCAGAGT	59.604	AGGAACGCACCTTTCCAATA	59.569	356	700	345	19	TC
EST-MK1130	ACGGTGAAAGTAGGCAGACC	59.212	TGGCTGCAAATAGTATCTCTTG	57.253	147	435	289	5	AC
EST-MK1131	CATTTTCGCTCTCCTCCAAC	59.813	AGTCGGTTTTCCCGTCTCTT	60.11	359	609	251	7	TTC
EST-MK1132	CGCCCACCAGTATAGCTCTC	59.859	CAGCGCACACCTCATTTCTA	60.011	266	492	227	10	GA
EST-MK1133	TGCACAGAGTGGTCATCCAT	60.121	TACCATTTCATGCTGGCAAA	60.073	326	606	281	5	TGA
EST-MK1134	TGCACAGAGTGGTCATCCAT	60.121	ATCTGGCATTTGAAGGTTGC	60.081	326	485	160	5	TGA
EST-MK1135	GAGGAGGAAGAGGAGGAGGA	59.883	TCTGCGGATACAGTTGCTTG	60.011	41	209	169	5	GAG
EST-MK1136	ACCACTGGCCACATAAGGAG	59.989	TTCAGGATCCGAGTGGTAGG	60.065	50	315	266	5	TCC
EST-MK1137	AGTTTTCCAAGACGGGTGAA	59.569	GAGGAGGAAGAGGAGGAGGA	59.883	1021	1171	151	5	TCC
EST-MK1138	ACCACTGGCCACATTAGGAG	59.989	TTCAGGATCCGAGTGGTAGG	60.065	517	836	320	5	TCC
EST-MK1139	GTCAGCGTCAGTGAACGAAA	60.032	GGAAGAAGTGACGGCAGAAG	59.989	100	253	154	5	CAA
EST-MK114	GAAAGCGAAAGCTGGAGAGA	59.836	ATTTTCCGCTCCTTGATCCT	60.039	28	340	313	7	GA
EST-MK1140	AGGCCAGTCTGAACAAAGTGA	59.899	AGGCCAGTCTGAACAAAGTGA	59.899	98	451	354	12	AT
EST-MK1141	TCTCCGGCGAACTTCATAAC	60.214	CGTCTCTAGCGAGTCCAACC	60.012	353	578	226	9	GA
EST-MK1142	CGCCGAGAGAGAGAGAGAGA	60.112	CGTCTCTAGCGAGTCCAACC	60.012	249	432	184	6	GA
EST-MK1143	AGCAAAGTACGCATGGCTTC	60.416	TTACGAAGATGCACAGCAGA	58.158	539	836	298	11	AT
EST-MK1144	TCACAATTCGACACCTCCAA	60.088	CCATCTAGTCGAACCCAAGC	59.694	325	447	123	5	TTC
EST-MK1145	AATCCCAGATGAGGTTGCAG	60.073	GGCCTCTCTTCCAGGACTCT	59.952	220	597	378	5	AG
EST-MK1146	TTGAAAACCACGTACCCACA	59.857	CTTGCCATTCTGTTTGATGC	59.276	809	1049	241	5	AGA
EST-MK1147	AAGCTCACACCTGCCAGAAC	60.453	TTGCTACTCCTGCCACCTCT	60.012	2	149	148	5	TCT
EST-MK1148	ACCCACTTGACCAAATCAGC	59.973	CGCCTCGGTCCATTTAGAA	61.114	396	560	165	5	GA
EST-MK1149	TCGCATGAGAACCACAAAGA	60.39	GTGGAGACCGTGGAGTTGTT	60.009	374	708	335	5	AGA
EST-MK115	ATATTGGAATTCGGGGAAGG	59.978	TCTTGACCTGACGCACACTC	60.03	190	471	282	5	AG
EST-MK1150	GGAAGACGGATGATTTGGAA	59.871	CGCCTCGGTCCATTTAGAA	61.114	129	439	311	5	GA
EST-MK1151	GGACGTGGAGGGTAGTAGCA	60.134	CGCCTCGGTCCATTTAGAA	61.114	662	956	295	5	GA
EST-MK1152	GAAAACTCTTCTCGGGGTGA	59.259	AAGCACCGCTTCTGACTGAT	60.02	65	203	139	5	TA
EST-MK1153	CCAACCAGTTCGTCTTCCAT	59.966	AAGATACGGTGTTGGCCTTG	59.993	317	436	120	5	CTC
EST-MK1154	TCTGTTTTCCGCAAGGATTT	59.685	TATCGAGGAAGCGATCCAAC	60.177	287	533	247	5	AG
EST-MK1155	ACGAAGTCGTTCCCTCTGAA	59.844	CATGCTGTAGCGACCATCAC	60.296	8	325	318	5	CCAAT
EST-MK1156	GAGGGAGCGAAATCAGTGTC	59.81	AACATGGGGTGGTTGTTTGT	59.989	122	410	289	7	TC
EST-MK1157	TTCCTTCTTCATTCTCTCTTCTCC	59.509	TACCCCAATTGCCTAAATCG	59.789	41	322	282	11	CT
EST-MK1158	GGAGCTTGTTCCTGCTCTTG	60.134	TGTAAATACAGTTGCGTCTCTCG	59.477	1591	1878	288	7	TC
EST-MK1159	TGAAAGCACCTTTGTTTCTGC	60.414	AGCCAATTACCCTTGTGTGC	60	0	259	260	5	CA
EST-MK116	GAGTGTGCGTCAGGTCAAGA	60.03	AGGCAAGGCTTCACATCATC	60.226	452	739	288	7	AG
EST-MK1160	GGACACCAACTCCCTCTCAT	58.95	TTGGGATCCATCTTCTTTCG	60.006	0	244	245	8	CT
EST-MK1161	CGGGTTTGAAGAAAAGGAGA	59.284	TATCAAGTACGGCCCTTTGG	59.953	22	183	162	8	AAG
EST-MK1162	GGGAAGGGCATAAGGAAGAG	60.032	TATGTGGCTGAGGAGAGCAA	59.547	53	340	288	5	TC
EST-MK1163	TGATCCAACTGTAGGTGTTCG	58.635	TATGTGGCTGAGGAGAGCAA	59.547	17	219	203	5	TC
EST-MK1164	GGTTGCCATCTCCACTTCAT	59.934	GGGTGTCTCCTCGTCATTGT	59.969	896	1177	282	18	GA
EST-MK1165	CTCCCATTTCCCACTCACAT	59.779	ACTGCTGCTTGCTGTTGTTG	60.245	12	292	281	5	CAA
EST-MK1166	GCAAATTAGGGCTCTTGCAG	59.982	CTGCCTCAGAGCATCAAACA	60.136	8	335	328	5	AG
EST-MK1167	CTGCACAAGTCTCCATCAACA	59.889	TAGAAACCCCACAGCTGGAC	60.111	64	299	236	6	CT
EST-MK1168	TGCTCCCAACTGCTTTTCTT	59.993	CCCAGTCTCCTCCCCACTAT	60.328	1809	1975	167	6	TC
EST-MK1169	GCGACCAGGGTGATTTAAGA	60.074	GTTGTGAACCGGAAACCCTA	59.83	177	484	308	11	TC
EST-MK117	GATTAGCCGGATTTGGGAAT	60.116	ATTTTCCGCTCCTTGATCCT	60.039	83	357	275	5	AG
EST-MK1170	AAACCAAAACCCTCCGACTT	59.842	CCTCACGAGCATTCTAACCA	58.874	207	487	281	6	AT
EST-MK1171	TTAGGGAGCCCAAGAGCTAA	59.064	TATCCCCTCCAGTGCAAAAG	60.066	20	181	162	7	AGC
EST-MK1172	TTAGGGAGCCCAAGAGCTAA	59.064	CCAGGTCCCAGAACACAAGT	60.002	20	390	371	7	CAG
EST-MK1173	TGTCATAGAAGACGGCACTCC	60.27	GCAGAAATTGGAGGTGGGTA	59.933	15	167	153	9	CT
EST-MK1174	CTGTTGGTGGACTCCTGCTT	60.298	CGACACCACTCTCGTCTTCTC	60.041	290	458	169	10	GA
EST-MK1175	TGAACTCATCCACACCTCCA	60.088	CTCACCGCAACAACAACAAC	60.199	157	498	342	6	GGC
EST-MK1176	GCTGCTTCTTCTGCCACTTT	59.763	TGGGTACCGGTCTAATTCCA	60.184	210	535	326	7	TGT
EST-MK1177	TCCCAGAAGCAAAATCATCC	60.014	CAGCTGAAACCCTTCGTTTT	59.355	58	429	372	6	GTT
EST-MK1178	ATCATCAGCAGGGCATGTTA	59.105	TTGGTGTGATTGGAGGAATG	59.343	126	453	328	5	AG
EST-MK1179	GCATGAAGGAATGTGCAGAA	59.805	TGCAGGATAAAAGGGAGCAT	59.668	319	634	316	5	TCA
EST-MK118	ACTAGGCGTTCCGTCCTTTT	60.13	CAAAATCCGAACTCCCTTCA	60.044	0	379	380	5	CT
EST-MK1180	CCTGATTGTCCCAGGAGGTA	59.92	TCCAGAGTTTCACTCAATCACA	58.342	278	537	260	5	AG
EST-MK1181	GAGCCCAAAAGGCTAAAACC	60.075	TGGGTGAAGGATTCCGATAG	59.887	312	646	335	11	CT
EST-MK1182	TCAAGCCCAAGAGGCTAAAA	59.953	TGGGTGAAGGATTCCGATAG	59.887	303	644	342	5	CT
EST-MK1183	ACAAACAGCGCCCTAGAAGA	60.015	AAACCCAAATGTGCGGTAAG	59.861	176	313	138	5	TCCTTG
EST-MK1184	ACAAACAGCGCCCTAGAAGA	60.015	AAACCAGTTGGTGCTGGAAC	60.012	137	295	159	5	TCCTTG
EST-MK1185	CGAAGTTCAGAGGGATCTGG	59.797	ACCCAAGGTGAATGAGCAAC	59.973	621	947	327	5	GAT
EST-MK1186	CGATTTGGGTTTCGATTCAG	60.439	CCAAACACAGGGAAGGAAGA	60.081	294	572	279	12	AT
EST-MK1187	ACCTATTCGCCCATTCGAG	60.044	AGACGCTCCAGCACTGATCT	60.167	4	229	226	8	CT
EST-MK1188	TCCCACAACCTCCACTTTTC	59.943	ATGTGCAGAGCCAAAGTCAA	59.445	223	468	246	5	TA
EST-MK1189	TAAATCTGGGGCAAAACAGG	59.931	CTGACTTCTGCTGGTTGCTG	59.77	15	296	282	5	AT
EST-MK119	TGGGAATAGCTTTGGTGCTC	60.214	CCTTTACCGCTCACTTTTGC	59.883	1040	1329	290	9	CT
EST-MK1190	TTCCAGCTTAATCGCAACCT	59.845	CAAGACGAAGAACCCACACA	59.72	109	481	373	8	AAG
EST-MK1191	TGTGTGGGTTCTTCGTCTTG	59.72	ACCCCAAATTGCTTTTAACC	57.975	379	514	136	5	GA
EST-MK1192	ATGTCCCTGAGAGGCTGAGA	59.945	CACGAAAATAGACGCAGCAA	60.014	24	189	166	5	AG
EST-MK1193	CACCAAGATCCACCCCATTA	60.572	TTGATTGATGGCTTCCCACT	60.461	54	323	270	14	CT
EST-MK1194	AGCCTCGCTTTGTCATCAGT	60.02	ACAAACTTCGTGAGCCCAGT	59.769	185	478	294	6	TCT
EST-MK1195	CTGAGCTTTCAGGCAAAAGG	60.125	CTCCGGTGTAGAAGGAGTGC	59.867	943	1140	198	5	CT
EST-MK1196	AGGAGGACGAGGAAGAGGAG	59.945	AGCAAGCTTCTGGCATTGTT	60.022	379	596	218	5	GAT
EST-MK1197	CGCAGATAAAGGTCGAGAGG	59.971	GCCTGTGGAATCTTGAGGAA	60.195	774	1131	358	6	GA
EST-MK1198	GGCGACTTCTCATTCTCTGC	60.104	ATTTGACCACCAGAGCGAAG	60.255	874	1229	356	5	GA
EST-MK1199	GCAGGATGATGACGATGATG	60.039	CCAGGAAGGGACTTGTGAGA	60.229	284	610	327	5	GAC
EST-MK12	GTGTTTGGATCGTGGCTTTT	59.978	TAATCCACTGGGTGCAGGTT	60.375	119	405	287	6	CT
EST-MK120	AGGCGGAAGAGAAGAAGGAC	59.957	GCCAAAGTGGTAAAGCAAATC	58.755	583	878	296	5	TA
EST-MK1200	GGCTCAGCAAATCAGGAAAA	60.331	CTCTAATGCGCTCTGTGCTG	59.911	325	716	392	5	GAC
EST-MK1201	CTGCCCAGAACTCTTTGAGG	59.982	AGCCACAGAAGACGAAGAGG	59.598	1481	1820	340	5	CT
EST-MK1202	GGAGTCGGAGGATCAACAAA	60.05	GCCAAGCTCTTACCAGTCCA	60.397	229	555	327	5	CTT
EST-MK1203	GGGGAATAGATGTGGTCAAGA	58.85	TAGGCAACAGATGCACAAGC	60.019	0	136	137	5	TC
EST-MK1204	ATGATCCAACGCTTCTCCAC	60.081	GTTTTGGATTGGGAAGGTGA	59.767	109	462	354	6	TCC
EST-MK1205	CGCAATGGTAGTTGGAGGTT	59.993	ACGGTTGAACAAGGCAAAAG	60.147	329	453	125	5	CT
EST-MK1206	GTTTTCGGTTTCCGTCTTCA	60.088	ATGGGTCTGGCCTTCTACCT	59.957	151	475	325	6	CT
EST-MK1207	CTCGCAACCCATCATTCTCT	60.218	GTCCGAGCAAGAATCTCAGG	59.95	26	171	146	5	TTC
EST-MK1208	CTCGCAACCCATCATTCTCT	60.218	GGTTGAGGCGTCTGGTACAC	60.577	26	385	360	5	GA
EST-MK1209	TCAGCCTTCTTCGCTTTCTC	59.836	AAATCAATTCCCCGATAGCC	60.116	1171	1560	390	7	CTT
EST-MK121	CCAGCTTTTGGTTTTCATGG	60.472	CTGCAGACTTTTGTGGGTACA	58.837	721	1026	306	5	AG
EST-MK1210	TAGCGTGATTGAGCCACTTG	60.011	AAAACCCCTCTTCTCTGTGTCT	58.393	176	442	267	10	TC
EST-MK1211	CGTCTCAGGCTCTCAACCTC	60.135	ATTTGGTGTGCAAATGGTGA	59.823	22	188	167	8	CT
EST-MK1212	GCTCTCAACCTCCCCTCTCT	59.952	ATTTGGTGTGCAAATGGTGA	59.823	30	188	159	8	CT
EST-MK1213	AGCCCTCTCTCACCCTCTTC	59.952	CTTCATCTCAACCCCTCCAG	59.649	145	411	267	12	TA
EST-MK1214	CGTGGTCGTGGATTTGGT	60.378	TGCTGAAAGAGAAGCATTGG	59.148	1	249	249	5	GTG
EST-MK1215	GCAAATATACCCGCAAAGGA	59.928	GAGAGTTGGGATTTGGGTGA	59.903	21	402	382	8	CT
EST-MK1216	TGGAACCCGTTTACTTCCAA	60.336	CAGGCTATGCAGCAACAAAA	60.014	243	574	332	10	CT
EST-MK1217	TGAGCAGTGAGCACAGCAG	60.062	AGCAATGGGAAAACATCTGG	59.933	13	342	330	10	CT
EST-MK1218	TGGATTTGGAGAAGGGAATG	59.864	AGAGACCCCAGATCCCCTAA	59.89	1074	1415	342	5	AT
EST-MK1219	TTGGTCTGTTCCCAGAAACC	59.943	CAACCTGCCGCAACTAAAAT	60.131	275	667	393	6	TC
EST-MK122	TTCGTACTCAACTGCGATGG	59.864	ACCCGTCGTTGACATCAAAT	60.24	201	465	265	7	AG
EST-MK1220	TTCCCAGATAAACCGCAGAC	60.074	GAGAAGCATTAACAGATTGACAGC	59.463	312	448	137	6	CAA
EST-MK1221	CCAAGAGAAAGACCCAGCAG	59.982	TAGTCGCGCATCAGTTGTTC	60.019	522	714	193	5	AC
EST-MK1222	AAAGTTGGTGGCACAGGCTA	60.689	GCTGGCTTGCATGTTGTTTA	59.879	983	1249	267	5	AG
EST-MK1223	CTTCTTCGACAAACCCCAAC	59.569	GGCAGCAGCTTCATAACTCC	59.985	47	382	336	7	CT
EST-MK1224	GACTGGCTTGGTTGTGTGTG	60.203	ACGAGATGCTGTGTCTGGTG	59.897	177	377	201	5	CA
EST-MK1225	CAAAACATTGCTGGAACACG	60.149	AAGTGCCAAAATGACCAAGG	59.971	398	609	212	5	GT
EST-MK1226	TTTGTCTGCGCTTGATTCTG	60.134	GCTCCTCCATATGCTGTGGT	60.104	225	467	243	5	AG
EST-MK1227	CGTCTATGGAATGGGGAATG	60.148	ACCATTTTGGAGGTTGAGGA	59.381	1543	1759	217	5	CTT
EST-MK1228	AAACTCCAGCCATCCCTCTT	60.074	ACCATTTTGGAGGTTGAGGA	59.381	787	1075	289	5	CTT
EST-MK1229	AAGCCTGAACTGCGAGGATA	59.978	CAAAGGTGCCAAACTCTTGA	58.897	1272	1525	254	7	AG
EST-MK123	AATCATAGCGGCGTTCTTTG	60.23	CAGAGGAACCAAACCAGAGC	59.844	780	902	123	15	CT
EST-MK1230	TCAAACCTAACCCCAGCAAC	59.971	CAGCATCGACCTGACTGAGA	60.138	230	421	192	8	AAG
EST-MK1231	GATCAAGAGGGCAAGCAAAC	59.82	TGGTACTGGTGGGTGAGAGA	59.097	166	417	252	7	ATG
EST-MK1232	TTCCACGGGTCTCTGATCTC	60.199	GGCCCTCTCACCTACCTACC	59.957	324	621	298	5	TGC
EST-MK1233	ATCTGATTTGCGGTTGCTG	59.814	CCTATCAACCCCTTCCCAAT	60.011	142	506	365	11	TGG
EST-MK1234	ATTGGGAAGGGGTTGATAGG	60.011	AGCCGTAGAGGAAGCTAGGG	59.998	325	491	167	10	CT
EST-MK1235	GTTTGGGAGAGCAAAACCAA	60.088	AGCCGTAGAGGAAGCTAGGG	59.998	20	185	166	10	CT
EST-MK1236	GGTGCAGGTGACGAAGAAAT	60.119	GCGTGGATGGAAATAGCAAG	60.606	1008	1321	314	9	CT
EST-MK1237	TCCTCTCTCCTCTCCAGTCG	59.657	GAGGCTTTTGGTGGTGTGAT	59.973	115	280	166	6	CA
EST-MK1238	TCCTCTCTCCTCTCCAGTCG	59.657	GGTTTGTGTGGTTGGAGCTT	60.012	114	342	229	6	CA
EST-MK1239	TTGGTGGAAATCAGGAGGAG	60.042	CAGCCAAGCCTAAAACCAAA	60.236	1769	1942	174	8	GAA
EST-MK124	TCCACTCCACAAAATTGCAG	59.691	CGAAGAGGAACCAAACCAGA	60.224	629	886	258	6	CT
EST-MK1240	TGCGCAGAATAAACCCATTA	59.169	GTAGGATCTGCCCATCTGGA	60.034	256	583	328	5	TTC
EST-MK1241	GCAACTTTTCTGCACCAACA	59.888	CGTCTGGACAGGTCTCATCA	59.82	203	571	369	5	TTC
EST-MK1242	CCGTACTCTGGGTGCTGAAT	60.134	CCAGCAATTCCCCATCTTTA	59.894	93	442	350	5	ATC
EST-MK1243	CCCAAACCCAAAGACTCAAG	59.563	GAGGAGGAGGAGGAGGATTG	60.149	95	240	146	11	TC
EST-MK1244	ATCCGGGTCTAATCCCAATC	59.981	CTGCCATTGGTGAGGTAGGT	59.989	206	521	316	6	TCC
EST-MK1245	AAATCGTCCCCACCCAAC	60.578	AGGAGGAGGAGGAGTCTGGA	60.336	18	165	148	9	CT
EST-MK1246	CCCAACACCCACTCTCTCTC	59.682	AGTACATGAGGCCGCCATAG	60.118	30	428	399	5	CT
EST-MK1247	ATGAAAATGGACGCCAAAGA	60.448	TTTGGCAAGGGAGATAGCTT	58.928	654	1031	378	7	AC
EST-MK1248	AGCTATCTCCCTTGCCAAAA	58.928	CAAGGGCTTCGCTTTGAGTA	60.514	1204	1434	231	22	AG
EST-MK1249	CCATTGTCGGAAGGTTTGTT	59.83	TCCTTCAAGTCCAACGCTCT	59.989	1429	1816	388	9	GA
EST-MK125	AGTACCTCGGCCTCGAATGT	61.038	GCAGAGGAACCAAACCAGAG	59.844	13	154	142	15	CT
EST-MK1250	TTGACGTCCTCATGCATCATA	60.088	TCATGCTTCGCTTTGGATTA	59.401	383	732	350	5	GA
EST-MK1251	TTGACGTCCTCATGCATCATA	60.088	CAGATTCATTTTCAGCTTCTCC	58.072	383	673	291	5	GA
EST-MK1252	TGATCCGAAGTCTGTCTGTTTC	59.333	TTTTCGGTGGGAGATAGCTG	60.206	1	228	228	13	GA
EST-MK1253	GCATGAACCTGGCTCTGATT	60.226	GCAGAAGCGTACCTGAATGAC	59.896	153	550	398	5	CAGA
EST-MK1254	ACGCCATTTCTCCTCCTTTC	60.578	TGAGATCTGGCTGTGGAAGA	59.499	10	201	192	7	TCT
EST-MK1255	GCCGCTACTCCACCTAACAC	59.763	CGAATAAAAGCATGCCTCGT	60.23	108	454	347	5	CAC
EST-MK1256	GTGATGGACTCCTCGGAAAG	59.655	AAGATGACGCTGGGTCTGAT	59.685	150	470	321	8	AT
EST-MK1257	ATGGTTGGCGTGAACGTAAT	60.257	AAGATGACGCTGGGTCTGAT	59.685	981	1349	369	8	AT
EST-MK1258	TTGTGGTTGTGGTTGAGCAT	60.008	GCGCTTCTAATTGATTTTGG	57.545	849	1204	356	6	GCT
EST-MK1259	TTGTGGTTGTGGTTGAGCAT	60.008	CCCACTTCCCACACACTCTT	60.002	849	1179	331	6	GCT
EST-MK126	ACTGATTCCATTGCCTCCTG	60.073	CAAAACCAATAGCCAGCAAA	58.816	38	167	130	5	TTC
EST-MK1260	CAGAGCCGCAACCTTTTATC	59.845	CTCCAGAAACAGAGGGATGG	59.649	4	213	210	11	CT
EST-MK1261	CGTCGCCCAATAATTCTCAT	59.923	GCTGACCAAGGATTTTCCAA	60.051	149	503	355	6	CT
EST-MK1262	CAGAGCCGCAACCTTTTATC	59.845	GCAGGACCAATGCTTTGAAT	60.081	4	360	357	11	CT
EST-MK1263	GTTGCGGGATATCTTCGGTA	59.923	GGCTATGGTGCCCTGTTCTA	60.096	170	436	267	6	CT
EST-MK1264	TAGTTCAGAGCCGCAACCTT	60.015	CTCCAGAAACAGAGGGATGG	59.649	0	214	215	11	CT
EST-MK1265	CGTCGCCCAATAATTCTCAT	59.923	GGCTATGGTGCCCTGTTCTA	60.096	755	1142	388	6	CT
EST-MK1266	CTCTCCGGTATGGAGCAGTT	59.308	CGAGATTCTGAGCAGGAACA	59.112	1374	1556	183	6	CTT
EST-MK1267	ACACCATCCTTCCCATGAAA	60.173	AACCCTGCTGTGTTCTCCAC	60.159	57	410	354	12	GA
EST-MK1268	GCCATCAACCAAGACCAAGT	59.973	AACCCTGCTGTGTTCTCCAC	60.159	537	693	157	12	GA
EST-MK1269	AGCGCCTCACCTGAAAAGTA	60.015	CTGTGCCATTCACTTCCGTA	59.716	43	281	239	5	ATGCTG
EST-MK127	GCTCCTTGGTGGTTTGTGTT	60.012	TCCAGTATCGGCCAGTTAGC	60.235	454	826	373	5	TTG
EST-MK1270	AAACACGCCCAGGCTTTC	61.188	AAATGATACCCGCTGTGAGG	59.955	5	313	309	8	CT
EST-MK1271	CAAAGTCCCTTCCATTTCCA	59.903	TGTTGGATTTGCCTCCTTTC	60.051	42	183	142	20	CT
EST-MK1272	CAAAGTCCCTTCCATTTCCA	59.903	CTGCTTTGTTGTTGGGGTTT	60.008	42	355	314	19	CT
EST-MK1273	TTTAGGCCGGAAGGTCTTTT	60.068	CGAGGCTCTCTGCCTCTCTA	59.989	1018	1301	284	5	AT
EST-MK1274	CAATTGGGCACCATAAAACC	60.053	CACCGCTGTACTTCCCATTT	59.993	339	482	144	5	AC
EST-MK1275	TCTGTTGCCTTGGTCACTTG	59.873	TTTGCAGCTTTTGGGTTTCT	59.861	76	469	394	6	GA
EST-MK1276	TGCTTCCATCGGTTTCTTCT	59.813	AAAGTGTCCAGCGGATTCAC	60.119	32	335	304	5	GA
EST-MK1277	TGCTTCCATCGGTTTCTTCT	59.813	TTTTGTTCTCAGCGGATTCA	59.395	32	336	305	5	GA
EST-MK1278	CTCAAACGCCTCCTGAACTC	59.989	AGTCGCAGACCAGAGAGAGG	59.732	87	453	367	6	TC
EST-MK1279	GCCACGAACAATAACCCAAG	60.365	GCCAACAACAAGTTCAGTCG	59.339	1048	1358	311	6	AC
EST-MK128	AATTGGAAGCAGTGGTTTGC	60.118	AGGGCGAGAACTTGGGTATT	59.962	344	627	284	22	CT
EST-MK1280	TGCAACAAGCTTCTCCCTTT	59.993	GCCAACAACAAGTTCAGTCG	59.339	225	566	342	6	AC
EST-MK1281	TGGTTCTCTACGTCTCTTTGGTC	59.803	TCCCAGTCCCATAGTGAAGG	59.92	5	252	248	5	GT
EST-MK1282	GAGGAGGCACTTCCAGACAG	59.986	AGGGATGGCTGTTCATTTTG	59.933	216	567	352	5	CT
EST-MK1283	GATTGCTTCCATTGCCATTT	59.907	AGGAGCAGGTGCAGAAGTGT	60.057	97	479	383	5	CT
EST-MK1284	GACATTACAGCGACGAAGCA	60.019	GCTTCCCGGACATCTGATAA	60.036	309	648	340	10	CT
EST-MK1285	ATGCCAACCATTTCCCATAA	60.016	GAAACCATTTGTGCAACAACAC	60.313	190	388	199	9	TG
EST-MK1286	AAACAGCCCAATCCCTGTTA	59.429	ATCCCTTTCGGTACCCATTT	59.532	317	569	253	6	AG
EST-MK1287	AATGGACTTTGGCTCATTGC	60.081	CCAGCCTCAAGATGACTTCG	60.934	521	912	392	6	TC
EST-MK1288	ATCCCTTTCGGTACCCATTT	59.532	AAACAGCCCAATCCCTGTTA	59.429	69	321	253	6	TC
EST-MK1289	TCATTTCCTCCAAACGAAGG	60.044	TAATGGGCTCGATGACTTGG	60.992	259	587	329	5	GA
EST-MK129	AACCGTGGATTGAAGAATCG	59.933	TGTGAATGTGGGATTGTGCT	59.967	227	616	390	7	AG
EST-MK1290	GCCGTTTCCTCCATCTGTTA	60.074	CCTCGGTGGTGAAGCATAAG	60.647	75	343	269	6	TC
EST-MK1291	CTTCCAAATCAACGGCCTAA	60.067	GGTGAACTTGTGGTCGGTCT	60.009	25	315	291	6	CT
EST-MK1292	CACAAGTTCACCGTCACCAC	60.047	TTTGGTCAAGTTCCCAGAGG	60.081	304	696	393	5	CT
EST-MK1293	TCAACACAATCACTTCCACCTT	59.496	AGTGAGGCTGCAAAGAGAGC	59.898	5	367	363	11	TA
EST-MK1294	AGACGGCGTTCGTCAAATAC	60.14	CCGGATCGTTCTCTCTCTCA	60.488	184	482	299	7	AG
EST-MK1295	AGACGGCGTTCGTCAAATAC	60.14	TACTGCTTCCGCGTCCTAA	59.576	119	437	319	5	GA
EST-MK1296	CTTCTCGTCGTCGATTCTCC	59.95	TTAGAGCAATCCTGGCCATC	60.177	645	935	291	5	AT
EST-MK1297	CAAACACTCAGCAGCTTTGC	59.788	CTTTCTCTCTCTAACTTTCCCTCTC	57.697	1099	1386	288	7	GA
EST-MK1298	TTAGAGCAATCCTGGCCATC	60.177	CTTCTCGTCGTCGATTCTCC	59.95	611	901	291	5	TA
EST-MK1299	TCCGGTACGTTCTTCTCCTC	59.284	TCAATACACACTCACACTTTCTCTC	57.614	116	239	124	7	GA
EST-MK13	TCAATCCCCATTTTCATGGT	59.991	CCAAAACCCCAATTCCTTCT	60.159	1154	1529	376	5	GAA
EST-MK130	TGAGCGTTGGTCTTCATTCA	60.39	GGGAGGAGAACAATTTTGGA	58.956	14	237	224	7	AG
EST-MK1300	GTATGCATCCAGTGCGTCTC	59.276	CGCGAAATGAACAAAGAACA	59.849	290	660	371	5	TTC
EST-MK1301	CTTGGGCACTGGATATGGAT	59.773	TGGAACTCGAGAAGCTGTCC	60.533	778	942	165	7	AT
EST-MK1302	ATCCAGTGCTTCTCCAGCAT	59.834	TGCCAGCCCTTTTACTTCTT	58.973	927	1309	383	5	TTC
EST-MK1303	TCCAAACGAGGCCTAGAAGA	59.948	GAAATTGAGGTGGGGAAGGT	60.169	187	434	248	5	CT
EST-MK1304	ATGGAGGCAGGATGGTAGTG	59.95	GTATGCATCCAGTGCGTCTC	59.276	240	635	396	5	GAA
EST-MK1305	GTGGAGTGGGGTTAGGGTTT	60.088	TAGACAATGTGCCGATGGAG	59.673	376	504	129	5	GGA
EST-MK1306	CATTGCACATGTAGGGAAGC	59.152	GGTTTTCACTAGCCATTTTGC	58.755	11	409	399	5	GAA
EST-MK1307	AGGCAGAAACGATGTCCAAG	60.255	AGTAACGAAGGTGGCCATAAA	58.64	178	441	264	9	AC
EST-MK1308	GGAGAAGAGTGCTTGGTTTCA	59.463	AGTAACGAAGGTGGCCATAAA	58.64	102	301	200	9	AC
EST-MK1309	GCCCAAATCAGGTCCATTT	59.741	TGAGCTTTGTGATCCCCTTC	60.195	28	331	304	7	TC
EST-MK131	CAACAAAGATGCCCCTGATT	59.933	GGGAGGAGAACAATTTTGGA	58.956	56	414	359	7	AG
EST-MK1310	GATGCATGGTGCTGTCAAGT	59.714	ATTCCCATCAAATCCCAACA	59.991	374	706	333	6	AG
EST-MK1311	GTGTGGTGGTGGTGTTGGTA	60.178	AGCGCCTAGCTTTGTGTCAT	60.044	13	409	397	7	GAA
EST-MK1312	TCTGCCAACACACAAACTCC	59.726	ACATGGTCGGCTAGGCTTTA	59.73	274	668	395	5	AAC
EST-MK1313	GAGCTGAGAACGAGGACGAC	60.143	CGCATAGACAGGTGTTTGGA	59.716	18	318	301	6	GGTGAA
EST-MK1314	GTGAGCTTCTTCGGAACTGG	59.989	GCTGAGCAAGCCTTTTCTTG	60.27	610	813	204	5	GAA
EST-MK1315	TTCAGACTCGGCCTTCAGTT	59.989	CCACGAAGGTGGAAAGACAT	59.966	305	643	339	10	TA
EST-MK1316	GATCAGGGGAGCGAATTGTA	60.036	AACAAAACAAAGCTGGACACC	59.135	330	623	294	9	GA
EST-MK1317	GGCAGATCAGATTTCGGTGT	60.081	CACACCCTACTTTCCCTCCA	59.959	873	1228	356	9	GA
EST-MK1318	GCTGCTGTTGCCTAGAGTCC	60.164	TCCACAGAAACAAACGGAGA	59.262	181	342	162	6	TC
EST-MK1319	CGGGATTTTGTCGTCTTTGT	59.971	CCTCCAACCCACTTCAGGTA	59.959	263	514	252	8	AG
EST-MK132	TCTCATCCATTCCACACCAA	59.893	GGAAGTTGACAATGCTTCGAG	59.867	241	630	390	9	AT
EST-MK1320	CTTCTCTGGATGGGTGCAAT	60.073	GCTGTCTCTTTCTGGCCATC	59.957	361	481	121	5	TC
EST-MK1321	CCTCCAACCCACTTCAGGTA	59.959	CGGGATTTTGTCGTCTTTGT	59.971	300	551	252	8	TC
EST-MK1322	AGGATCGAGAGAGCCAGACA	60.096	CCTCCAACCCACTTCAGGTA	59.959	307	557	251	12	AG
EST-MK1323	GCTCTGGCTTATCGGTGAAT	59.297	CCTCGCTCCAGCTCATACTT	59.598	80	299	220	5	AAG
EST-MK1324	CATCCCAATCCCAATCCAT	60.352	CGCCGAATTCTCTCGTTTAG	59.975	14	280	267	7	TTC
EST-MK1325	GTTCCACCACCAAATGCTCT	59.973	CACCACCAGGTTCTCGTTCT	60.151	843	1091	249	8	GAA
EST-MK1326	TTCCCACACACAAATTTCCA	59.792	ATGACAACATTGCGAAGCAG	59.871	198	458	261	8	CT
EST-MK1327	AAATTCCCACTCTGGCCTCT	60.074	AGCAACGGAGAAAGCTCGTA	60.154	16	249	234	10	CT
EST-MK1328	GAACCTCACCGCTCTCTCTC	59.131	ACCGCCAGTTAACGCTCTTA	59.904	1	176	176	5	CT
EST-MK1329	CTTGCCTGGAAGAGGCATAA	60.344	GCTTGAGGAGGTCAGAGTGC	60.143	24	409	386	5	CT
EST-MK133	TGCAGGCATTTCTTGATCTG	59.948	TCATTCGGATCACTGGAACA	60.048	396	762	367	9	AT
EST-MK1330	CCTCAAACCATCTCCCAAGA	60.042	CTACCAGATCCCCACCTCCT	60.328	966	1365	400	7	GTT
EST-MK1331	TTGTTGTTGCACCAGAGGAG	59.873	AGGATCCGGAAAAGACAGGT	59.935	1300	1419	120	5	GA
EST-MK1332	GTTGCACCAGAGGAGGTGAT	60.12	TTGGATTTTGTTGGGTTTGC	60.712	1305	1555	251	6	AG
EST-MK1333	GCACCTTAGTCCACCCAAGA	60.111	CTTGGCTTCAGACCCGATTA	60.206	13	331	319	5	TCT
EST-MK1334	TCAAGCGTCACACTCACCTC	60.03	ACACAATCCCCAGCTCTGAC	60.12	15	303	289	7	TC
EST-MK1335	TTGAGCTTCCTAGCCAATCC	59.41	TGCTGGAAGGGAGAGAGAGA	60.214	314	587	274	7	AG
EST-MK1336	GAGAGCAGCCAAGTGCAGTA	59.344	ACAAGGCCAACGACAAGTTC	60.156	424	754	331	5	TC
EST-MK1337	CTTGTGTCAAGATGCAGTTCG	59.5	CGAGGTTGGAGCGTAAGAAG	60.008	337	542	206	5	GTC
EST-MK1338	TGCAGTACACATGCAACACAA	59.806	CGAGGTTGGAGCGTAAGAAG	60.008	140	525	386	5	GTC
EST-MK1339	AGCAAAGAGGATGCCTTCAC	59.434	GTAACTGGGTTGGGAATTGG	59.146	222	503	282	5	AT
EST-MK134	AACTGACGCCATTGATTTCC	59.939	AACCACCACCACCACATTCT	60.135	308	475	168	11	GA
EST-MK1340	ATCCGGTGAAGATGAAGTGG	59.927	TTTCCTCGTTGGATTCTTGC	60.192	814	1069	256	12	GT
EST-MK1341	GTGGGAACGTCCCTTTAGAA	59.028	AGGTAGCTGCTTCTCCACCA	60.012	97	374	278	5	TC
EST-MK1342	GGCGGTAGTAGCAGCTGAAG	60.176	AGGGTTTGTTTGGATTGCAG	59.971	341	541	201	6	GCA
EST-MK1343	CTCCAAAGTGGGGTTGTGTT	59.861	TGCAAAAGATGACCCATGAA	60.049	307	526	220	5	GCT
EST-MK1344	CTCGTTGCTAACATCGGACA	59.864	GCGAAGTGCTAACGTCTGCT	60.74	273	511	239	6	AAG
EST-MK1345	GAAGCTTGATTGAGGCTGCT	59.723	GCGGTGCTTCTTGTTCTCTC	60.142	321	716	396	10	AT
EST-MK1346	TATTTGCTCGAGGCCTGTTC	60.352	CCGTCTGCAGTAGGTGGAGT	60.321	18	278	261	5	GGC
EST-MK1347	AGGTCCGAGTTGCAAGTTCT	58.943	CCGTGTGTGTGTGTGTGTGT	59.998	105	403	299	9	AT
EST-MK1348	AGGTCCGAGTTGCAAGTTCT	58.943	CGTCCGCACTTTAACGAAA	59.858	105	448	344	19	AC
EST-MK1349	GTGTTGGTGGAGGAACGATT	59.827	AAACCTGCAACTCCGACCT	59.712	315	580	266	6	AT
EST-MK135	AGGGCCTTAGTCCTCCAAGA	60.204	GCATCAGCAACAGAATCGAA	59.955	245	503	259	5	AG
EST-MK1350	AACGAAAGTGCTGACGTCCT	59.914	CGAGCTCACCTGCAACTACA	60.199	363	629	267	17	TA
EST-MK1351	GGCCAGAAACCTGTAGTTGC	59.74	AGAGGAGAGCTTGCAGATCG	59.851	191	444	254	6	TA
EST-MK1352	GACGTCCGCACTTTAGCAAC	60.837	GCGGTGCTTCTTGTTCTCTC	60.142	8	364	357	5	GT
EST-MK1353	CCATGGTTTCCTTCTCTCCA	60.042	CGGACCGACAATATCAATCA	59.35	266	594	329	7	CT
EST-MK1354	TAAGTTTGACCCGAGCGAAG	60.378	CACGCTTTGCCTTCTCTTTC	60.132	1437	1656	220	8	AG
EST-MK1355	GCCTTTGTCTCCCCTAAACC	59.94	AGTCAAAGACGGGACGAAGA	59.844	263	518	256	5	GTC
EST-MK1356	AGAACCTCCCCTTGAACACC	60.349	CCTTTCTTCTCCTGCATTCAAA	60.712	281	479	199	7	AG
EST-MK1357	AGGGATCTCTGGACAGCTCA	59.945	CGAAAAGGCCCTCACAAAT	60.059	55	248	194	5	AT
EST-MK1358	CCATGCAACAACAAATGAGC	60.119	AGCATGCCGAAGAGAAGGTA	59.978	226	501	276	5	TC
EST-MK1359	GGAAACTTGAAAGCGTCCAG	59.853	CCCAACAAATCCCAACAAAC	60.066	571	900	330	12	GA
EST-MK136	TTTTCCGCAGTACCCAATCT	59.569	ACATTCCTTGCAACCCTGAC	59.973	23	205	183	5	AT
EST-MK1360	AAGCTTCCAGCTGATCCGTA	59.978	GTCTGAAACGCCACAGACAC	59.315	220	432	213	5	GA
EST-MK1361	AAACCCCAGTCCACTCACAG	60.002	CCTCCAATTGCCCACTTTTA	59.931	191	511	321	5	CA
EST-MK1362	TCAAAGGCAATGTTGTGGAC	59.547	TCCATACAGAGACACAGAGTAACCA	60.102	213	447	235	10	TG
EST-MK1363	CGTTAACAAAGGCGAACACC	60.534	GACCACAAGCCAGCACACTA	59.905	1183	1574	392	8	TG
EST-MK1364	GCGAACACCAGAAACCTTGT	60.156	GACCACAAGCCAGCACACTA	59.905	1194	1574	381	8	AT
EST-MK1365	TCACCCTTTTGTTCTGATTCC	59.017	CTGAGTCACGGCAGATGAAA	59.984	83	393	311	5	TCT
EST-MK1366	AGTCGTGGACCTCCTTGAGA	59.835	TGAAACTGCTCACTCTCTCCTC	58.82	373	628	256	25	AG
EST-MK1367	GGGCAGCAAACAAAACTAGG	59.747	TCGTCTTGGATGATGTGGAA	60.048	249	536	288	5	TC
EST-MK1368	GAGGCCGAAAATCCCTTTAG	60.034	CTGGAATTGTAGCGGAGGAA	60.206	1470	1746	277	6	AG
EST-MK1369	CACCAACACAACCACCAAAG	59.89	TTTATGTGGAGCAGGTGCAG	59.864	403	698	296	5	CCA
EST-MK137	CTAAGGATGCATGAGCACGA	59.972	TAGCACCATCAGACGAGCTG	60.16	356	740	385	5	TA
EST-MK1370	CGGATTGCATCAAGAGGATT	60.036	ACGACTTGGGTCTCCAGAAA	59.697	1024	1399	376	5	AG
EST-MK1371	TTGCTGCACTGAGGTAGACG	60.199	GAAGAAGCTGTGCCCTTGAC	59.997	24	349	326	12	CT
EST-MK1372	CGGCCTTGCTTCTCTCACT	60.684	CGTGGTTGAATTTGCCTTGT	60.924	5	160	156	7	TTC
EST-MK1373	CGGCCTTGCTTCTCTCACT	60.684	CCAAGTTCCCATTTCTCAGC	59.67	5	316	312	7	TTC
EST-MK1374	ACTCCTCCAAAGCTTCACCA	59.844	CAGCATCAGCAAAATCTGGA	59.948	37	247	211	6	TCT
EST-MK1375	ATTCTGGGTCAATGCGTTTC	59.939	TTCTGTGTGCCCAAGTAATCA	59.184	315	495	181	5	AT
EST-MK1376	TCGACTTCCTCCTCATCGTC	60.349	CACAGCGCGTTTGTAGAGAG	59.805	190	469	280	9	CT
EST-MK1377	GAGTTCCCAAAGTCCCAACA	59.943	ATGGAAAAGCAAAAGGCAGA	59.823	50	440	391	6	CT
EST-MK1378	GAGTTCCCAAAGTCCCAACA	59.943	GCTGCAGGAACATGACAAAA	59.847	51	307	257	6	CT
EST-MK1379	AAAGAGGTGGAGAGGGCAAT	60.074	AATGAACCGATGGGAGACAA	60.317	721	1009	289	9	AG
EST-MK138	CTTCCTGAAGCAAACCCAAC	59.711	ACACCCAAGAAAGGCATCAC	59.973	72	437	366	5	TTC
EST-MK1380	CACAACACTTGCCTTGCTGT	59.946	AAATCCCCAGAATCGAGCTT	60.039	22	415	394	6	CT
EST-MK1381	TTCTCCAGCACCTTCTTGCT	60.134	CCCTCTTACCCGCGAAAA	61.098	61	448	388	9	GA
EST-MK1382	CCCAAAACTCCTGAGACCTG	59.691	GCACAGCAACCTCTCATTCA	59.992	125	486	362	12	AG
EST-MK1383	CCAGCCACACTTAGCAATGA	59.864	GTCGTTCAGCAACCACAAAA	59.74	71	435	365	5	AG
EST-MK1384	TCTCCATAACCCACTCAGCA	59.241	CCCGAATAGCAAGTTTTGGA	60.067	24	203	180	5	CTT
EST-MK1385	ACATTAGGCTTCCGCCATT	59.542	GGACTGCTGGGATGATGACT	60.08	65	253	189	7	TCT
EST-MK1386	CTCCACCCTCCAAAAGTCAA	60.081	TGCACTCATGCACCAGACTA	58.978	413	723	311	11	TA
EST-MK1387	ACGCTTTCCTCTCTGGTGTT	58.943	GGTTGAGATCGCTCCTTGTG	60.801	7	296	290	8	TTC
EST-MK1388	ACGCTTTCCTCTCTGGTGTT	58.943	CCCAGGTCTCCTTCCTTAGC	60.204	6	203	198	8	TTC
EST-MK1389	CGTACTCCTCGCTCACATCA	60.008	ACCTCACCACCACCCATAAA	60.088	1094	1433	340	6	CCT
EST-MK139	CAAGTGAGGGTCCGTGAAGT	60.151	GCAACCCATGATGTCCTCTC	60.484	245	608	364	8	AC
EST-MK1390	ATCCCATACCCACAGCAAAG	59.813	CGGATTGACACCGATGATTA	59.35	59	356	298	5	CCT
EST-MK1391	CGTTTCTGCCCTTCTCTTTG	59.986	TAGAATCGGGAGCTGGAAGA	59.91	27	347	321	8	AG
EST-MK1392	TAGAATCGGGAGCTGGAAGA	59.91	CGTTTCTGCCCTTCTCTTTG	59.986	1256	1592	337	23	CT
EST-MK1393	CAAATCGCCTGATGGAAGAA	61.11	AAAGCGATTCCATGTGAAGG	60.074	2	313	312	5	AGA
EST-MK1394	CAACGAACCACAGTCACTTCA	59.779	GAACGAATGCAGATGTCCAC	59.093	0	314	315	7	CT
EST-MK1395	TGCCCTTCTTAGTGGTTTGG	60.103	CTCCGCTCACTCCCTTACTG	60.005	389	689	301	5	AG
EST-MK1396	TCGTCAATTCCAGAGAGAGACA	59.989	GAAACCCTAGCCCACTCCTC	60.074	31	202	172	9	AG
EST-MK1397	CCAAAATCTGAAGCCTTTCC	58.762	AACCGTCCCCAAATCCTTAC	60.053	6	309	304	6	TC
EST-MK1398	CCCCAAAATCTCCAAATCCT	60.124	AACCGTCCCCAAATCCTTAC	60.053	47	309	263	7	CT
EST-MK1399	CTCTCAAATTCTCCCGCAAC	59.813	AACCGTCCCCAAATCCTTAC	60.053	47	326	280	7	CT
EST-MK14	TGATTGGAGGAGGTTCAAGG	60.042	GGATGATGAGGCGACAATCT	60.042	184	352	169	6	AG
EST-MK140	ATTCTGCCCTTAAAGCCAAC	58.328	GCCATGCATAACGAACCTCT	60.103	1	379	379	12	CT
EST-MK1400	CCATTCAGTTTCACTCCCTTC	58.632	CCCGAATCCTAAACTCGACA	60.066	3	330	328	10	TC
EST-MK1401	GAACGTGCGCTTCCTCTATC	59.985	GGACTACGAGCGACTCAAGC	60.164	316	527	212	6	TCT
EST-MK1402	TGTGACATTGCCAAGCTTCT	59.445	CACTTCAGCCTCAACCATGA	59.831	497	841	345	5	TC
EST-MK1403	AAAAGCCTCGGTTTCTCCAC	60.61	GCTGAACGTTGCTTTCTTCC	60	19	360	342	15	TC
EST-MK1404	CGAGTTCCACACGACTCAGAT	60.314	TGGTTTTGAGAGGACGGAAT	59.526	49	237	189	6	TCG
EST-MK1405	TCCGATTGCAAAGGAAAACT	59.685	TCACGGGTCACTCTCTTTCC	60.238	1032	1181	150	5	AG
EST-MK1406	GGGTCTGGTTTGTGCTGATT	59.973	CATCGTTTTCTCACGGAAGG	60.626	547	904	358	5	AG
EST-MK1407	AAGCTCCTGAGGCATCTGTG	60.555	CCCAAACGGATAAACTTCTTCT	58.692	60	266	207	5	TC
EST-MK1408	CACTTTCACCACTCGCACAC	60.357	CATTTCCGTGATCTCCTCCT	59.09	22	245	224	6	CT
EST-MK1409	TTCACCACTCGCACACTCTC	60.03	ACCGACTTCTCCAGCTCAAA	59.989	26	423	398	8	TCT
EST-MK141	ACTCGTCCTGGTACGCAAAC	60.179	CACTCCCACCATGCCTTACT	59.989	284	666	383	8	CGA
EST-MK1410	TTGTCCAACTTCTCCGCTTT	59.853	GAGAGGGAGTTGGGAGGTTT	59.534	20	144	125	5	CT
EST-MK1411	ACCACTCGCACATCCTCTCT	59.866	ACCGACTTCTCCAGCTCAAA	59.989	41	429	389	5	CGG
EST-MK1412	GGCGAAGATCACAAAGCAA	59.94	GCACGGCAGAGAGATAAACC	59.843	17	317	301	5	CT
EST-MK1413	TTGAAAAGCAACCAAACCAG	58.794	CCTCGTCATTTCTCCTTCCA	60.187	54	339	286	10	TC
EST-MK1414	GCCAATCTCGTCATTTTGGT	59.939	GCAAATCTCCACCGTTCTCT	59.288	1388	1588	201	6	GGA
EST-MK1415	TTGGAATCGGAATTGGAGAG	60.006	CACAAAACACTGTAAAACCCTAGC	59.201	1466	1711	246	5	AG
EST-MK1416	GCCCGACCCGATTTATTATT	60.008	GAAACGATGTGTGGCTTGTG	60.16	292	422	131	5	TA
EST-MK1417	AGTCTTCCGCTGGGTAGTGA	59.867	ACACACACACACACACACACAC	58.828	852	1135	284	10	AT
EST-MK1418	CTCCCCACCATTGGAAACTA	59.784	CATCCAAACCCACCTCTCTC	59.505	374	504	131	13	CT
EST-MK1419	ACTGGGAGAGAACAGCTTGC	59.604	TGATCGATGAAGGCACAAAA	60.197	1186	1347	162	9	AT
EST-MK142	CACTTGTGCGTGCCTATGAG	60.472	TTGCATCAAACTGGCAAATC	59.67	716	1056	341	6	CA
EST-MK1420	CGCAATTTCAGAATCCTGGT	60.074	GTCCTTCACGCTTCTCTTGG	59.989	18	298	281	6	GAT
EST-MK1421	GAGGCCATTTTCGGTAAACA	59.938	GGTGGTGGGTGCAGTACTTT	59.891	121	510	390	5	TC
EST-MK1422	GTGGTGGTGGAGGAGATGAG	60.527	AAGCCTCCGGTGTACCACTA	59.615	21	216	196	5	GTG
EST-MK1423	TTTCCAGTTTGGGACTTTGG	59.942	AATGTTCCGTCGCGATTAAG	60.096	89	453	365	6	GA
EST-MK1424	AACCCAACCAGCTACCTCCT	59.994	AACACAACCGCTCTCGATCT	59.874	12	303	292	6	GA
EST-MK1425	TTTCCAGTTTGGGACTTTGG	59.942	GGGGAATGAAATTGAAAGCA	59.878	215	562	348	6	AG
EST-MK1426	GTTATGGCGATGGAGGAAGA	60.036	GTGAAGGCATGAGACAGCAA	59.992	1529	1679	151	10	AG
EST-MK1427	CCCTCCTCAAGCTACCTCCT	59.834	AACACAACCGCTCTCGATCT	59.874	264	465	202	6	GA
EST-MK1428	TTTCCAGTTTGGGACTTTGG	59.942	ATGAGCTGTTGCAAATGGTG	59.722	340	630	291	6	AG
EST-MK1429	CCTGCTATTGGTCGGTTGTT	59.993	TGACCCATTGAAAACCCTTC	59.767	106	465	360	7	TG
EST-MK143	TCTTCAACTGCCTCGATCCT	59.95	TCGATAAAGGCAACCCAAAA	60.427	379	772	394	6	CA
EST-MK1430	TGATCTCTGTGTGGGAGGAA	59.18	CAAGGAAACGAGGAGTGGAG	59.837	282	650	369	5	GA
EST-MK1431	CGGTCGATTTGGATCTCTCT	59.239	GTGCTTGACGACTGAAACGA	60.032	64	217	154	7	CT
EST-MK1432	CCGATACATCATTGGGCATA	59.212	CCTTGGCTAGGTTTTCAACG	59.741	21	174	154	5	TA
EST-MK1433	AGACCTTAGGCATGGTGTGC	60.142	GCGGTGCAGAACTCTCTCTC	60.292	1090	1429	340	5	GGA
EST-MK1434	TGACTTGCGTTGTGAAGAGG	60.025	TCAATATATGCGGTGCAGAA	57.758	1262	1438	177	11	GA
EST-MK1435	TCGCATTAAAGACGGTTTCTG	60.25	GCGAACCAAGTTCACAACAA	59.74	369	574	206	5	AAT
EST-MK1436	TCGCATTAAAGACGGTTTCTG	60.25	AAGAGGAGTGGCTTGTTCCA	59.844	901	1288	388	5	AAT
EST-MK1437	CAGCTTCTGTGCCTCTCTCTC	59.489	CATTTGTTGGCTTCCTGGTT	59.971	13	212	200	6	CTG
EST-MK1438	GACAAAGTCAAGGCGATGGT	60.119	TCCGACGAAGAAGCCTCTAA	60.088	100	476	377	5	AG
EST-MK1439	TGTGGACTTTGATCCCAACA	59.935	ATGGCCCACGTAAAGATGAA	60.331	180	571	392	6	TC
EST-MK144	CCAACCCTCTCACCTGACAT	59.962	AGACACCATGCCACAAAACA	60.008	293	600	308	5	AGAA
EST-MK1440	AAATCCAAACCTCCCAAACC	60.032	AAGAGGAAGATTGCGAACGA	59.955	22	352	331	10	TC
EST-MK1441	CCTACTCCCGGTCAGTTTCA	60.103	TTTGTCCCTATTGCCTCCAC	59.933	7	291	285	6	AT
EST-MK1442	GGTGAGCCGATTGATCTCAT	60.042	AAGCGTCCGATCCAGAAAA	60.729	754	955	202	8	AG
EST-MK1443	CATACGCAATCCCCTGATCT	59.917	TCTCTCCTCTCCCACACCAT	59.638	330	619	290	6	AG
EST-MK1444	CCACTCAATGCTCCGTACCT	60.134	GACTTTCCCCATTTGCTTCA	60.051	72	331	260	5	GA
EST-MK1445	ACTGGCAATACCGATGGAAG	59.955	TTACCGACTTTCCCCATTTG	59.795	778	993	216	5	GA
EST-MK1446	TACCTGTCTCCGACGAGCTT	60.012	GACTTTCCCCATTTGCTTCA	60.051	1257	1586	330	5	GA
EST-MK1447	AGGAATAACGGGTACTCAAACA	57.689	GGCAGTAGCGAATTCTGAGG	59.978	17	207	191	7	CAT
EST-MK1448	AGGAATAACGGGTACTCAAACA	57.689	ATCACCACCGTTTTCTGTCC	59.827	17	158	142	7	CAT
EST-MK1449	GGTTGTGGGGATGAGAGAAA	59.903	TTACTATGCCAAGGGCCATC	59.923	196	569	374	5	GAT
EST-MK145	CAAGCGGGCACAATTAAAAC	60.488	ACTGTCCCTTGGGTCATCTG	59.962	362	653	292	8	GA
EST-MK1450	TTGGGGTGAAATCGAAGAAG	60.044	CTCATCCTCCTGCACAAACA	59.831	7	131	125	6	CGG
EST-MK1451	CCACCCATTACACCATCCTC	60.05	GTTGGGGTGAAATCGAAGAA	59.91	11	384	374	6	CGC
EST-MK1452	GTGGATCAGTTTGCCCACTT	59.973	GCGTCAGTCGCTCTTGTTTT	60.581	1467	1840	374	5	CGA
EST-MK1453	AGCCAAAACCCTAGCTCTCC	59.848	CAGGGGTTCTGATGGTGTCT	59.962	106	464	359	7	CAC
EST-MK1454	TCTCTCCTCTCTCTCCTTCCAA	59.694	CCTGCGAGACTTCCATCACT	60.408	0	200	201	5	TC
EST-MK1455	AGCTAGCAAGGCTGGTTTCA	60.154	AAAAGCCCCAAATTCCACTT	59.814	95	449	355	6	AG
EST-MK1456	TCCTCAAGGGTTTACATCAAGA	58.694	CACAACGGAGCTTTCCATTT	60.11	33	318	286	6	TA
EST-MK1457	GAAGCAGTTCCCTGCAGTTC	59.997	AAAACGCCCCTCTTATGCTT	60.095	260	583	324	5	TC
EST-MK1458	TGAAGTGGCATGCTCAGAAG	60.136	TGTGAGGTGCACTACGGAAA	60.301	145	381	237	5	TG
EST-MK1459	TGATGTTGTCCCATCTCCAA	59.893	ACTCGGACCTCACCGATCTA	59.679	86	449	364	6	GA
EST-MK146	CGAAAACCCGTTTGCTTGT	61.045	CCCAAGTGAGAAACCCAGAA	60.081	34	186	153	11	CT
EST-MK1460	CTTGAAGCTCAGCCAGATCC	60.096	CTTCCTACTCGCACCTCACC	59.867	115	472	358	8	GA
EST-MK1461	AGAGGACAATGACGGAGACG	60.261	CTCCTCCTCCTCATCACACC	59.638	207	472	266	5	GA
EST-MK1462	TTTGGGTTGTGTGAGGGTTT	60.246	GCATCATAGAAAGAAAGCGATG	58.992	290	446	157	5	GAG
EST-MK1463	AGCTCGATTCAAAGCTCCAA	60.096	CATCCAAGGAAAGACCTCCA	60.042	33	366	334	5	TCT
EST-MK1464	GACTTGCATTCGCTCCTCTC	60.104	TCCCCGTGTTCGTATTCTCT	59.55	74	261	188	5	GA
EST-MK1465	ATTGAAGACGCAGCGAGATT	59.985	CCACAGGTGTGACAGGTACG	60.064	35	413	379	6	GA
EST-MK1466	GCAGCGGGATTAGAGTTTTG	59.845	CCACAGGTGTGACAGGTACG	60.064	451	820	370	6	GA
EST-MK1467	GGTTGGTTGGTTTGGCTTTA	59.839	CCACAGGTGTGACAGGTACG	60.064	181	391	211	6	GA
EST-MK1468	GGGAAGGGATCATCTGGAGT	60.278	ACGACAGAGTCGAGGAGGAA	59.986	335	601	267	5	ATC
EST-MK1469	GACGAAGAGGAGCTCAATGG	59.95	GGAAGAGAGGCGACTTGTTG	59.989	263	527	265	7	AG
EST-MK147	CCCGGTGAACACTTGAGAAT	59.966	ACATCACTAGACGATAGGCAACT	57.1	1000	1271	272	9	GA
EST-MK1470	TCTCTCTGCTAGGGTTTGGTG	59.482	CCAGAGCAACCCATCTTTGT	60.111	21	404	384	6	CTT
EST-MK1471	TGCATCTCTCTCTCTCTCTCTCTC	58.742	CGGCTCTCAACAGGTTTCTC	59.989	1	302	302	5	GAA
EST-MK1472	ATAGCTTTTGGGGTGCCTCT	60.096	TCACCCAAGGCAATTGTATG	59.395	838	1040	203	8	TC
EST-MK1473	CCCCATCTCCTTTCATCTCA	60.003	GAGAGTCGCAAACACCATCA	59.837	1712	1904	193	5	TTC
EST-MK1474	TTTTCAATCCGGCTCATTTC	60.016	CTAGAGCATTGCGGGCTATC	59.967	4	290	287	5	TAT
EST-MK1475	GCCAAAGGCAATGAAGAAAA	60.188	AGGCAATGGAAATGCACAAT	60.339	232	506	275	5	CAT
EST-MK1476	CCTGCATGTGCTTTTCATGT	59.722	CGATTCCCTGCACAATCTTC	60.603	1467	1858	392	11	AG
EST-MK1477	TCCACCAGAGTTCCCTCATC	60.048	AGGCAGTCATCGTCTTCCTG	60.408	432	572	141	5	CCA
EST-MK1478	ACTTTGGTTTTGCCCAACAG	60.008	CGGGTCAAACTTCCCAACTA	59.964	123	381	259	6	AT
EST-MK1479	AGGCAAGGCAAGAAAATCAA	59.823	GAAAGCCCGAAAGCGTAAG	59.967	1176	1568	393	6	GT
EST-MK148	ATCAAGGAGCTGACGGAGAA	59.95	TGGCAGGGTAAAACGAAAAC	59.975	95	264	170	5	TCC
EST-MK1480	TGCGGATGGAATAACATCAA	59.891	GAAAGCCCGAAAGCGTAAG	59.967	1289	1525	237	6	GT
EST-MK1481	TCCCGTCTCCTTTTGAATTG	60.044	TCCGCAACTCCGCTTATTAC	60.23	231	630	400	5	CT
EST-MK1482	TCGCCATTTGGGGTAAAA	59.861	AAAAGCCTAAAGGCCAAAGC	59.864	0	294	295	18	TC
EST-MK1483	TTCTTACCCTCCTTGCCTGA	59.807	GTGCTGGATGGAACAGTTGA	59.682	887	1125	239	5	CAT
EST-MK1484	AGACCCCATCCTCCCAATAC	60.015	ACCAACAAAGAAGCGAGAGC	59.621	1593	1871	279	15	GA
EST-MK1485	AGACCCCATCCTCCCAATAC	60.015	TCTGCAACCAACAAAGAAGC	59.05	1593	1877	285	6	GCT
EST-MK1486	AGTCGAGTTCACCCCAACAC	60.009	CCCAACGAAACTCTCTCTCG	59.982	112	496	385	16	AG
EST-MK1487	TGTCACAGGAGCAGTTGACC	59.872	TCGTGTGTGCCTAGGAAGTG	59.897	1038	1353	316	5	ATC
EST-MK1488	CCGGTGGATAAGGTGTTCAT	59.67	GACCCTGGCACTTGCTTTAC	59.74	22	262	241	5	ATC
EST-MK1489	CCCCTAAAACCATCATAACCTC	58.756	GGCCAAGAAAACCCTAGACC	59.94	0	174	175	5	CT
EST-MK149	ATCAAGGAGCTCACGGAGAA	59.95	TGGCAGGGTAAAACGAAAAC	59.975	91	266	176	7	TCC
EST-MK1490	TTCCAACTTGCTGCTGAAGA	59.716	TCAAGGAGTCATCACCCAAA	59.059	12	392	381	5	GT
EST-MK1491	CAACATCGAGCTTTGGGAAT	60.074	AAGGTGTCGGATCCATTGAG	59.927	93	222	130	5	TC
EST-MK1492	TCGTATCATCCACTGCCAAA	60.073	CACTGTTACCGCCATTTCCT	59.993	615	1006	392	5	GA
EST-MK1493	CAATTTTGGCGGGTGTAAAT	59.699	GATAGACAGGCTGGGGATGA	60.034	48	285	238	5	TC
EST-MK1494	TCGATCTGATTACCGGCTCT	59.797	AAGCCTCGCTTGCAGTAGAA	60.292	462	791	330	6	TCT
EST-MK1495	CTGAAATTGAGGTGTGTTGCTT	59.286	AAGCCTCGCTTGCAGTAGAA	60.292	27	287	261	6	TCT
EST-MK1496	ACCAAAGGAGCAAATTGACG	60.11	AAGCCTCGCTTGCAGTAGAA	60.292	587	875	289	6	TCT
EST-MK1497	AACACGGAGTTGGGTACTGC	60.035	GCCTTGGAGATTTGGATGAA	60.014	560	860	301	6	TCT
EST-MK1498	TCGATCTGATTACCGGCTCT	59.797	GCCTTGGAGATTTGGATGAA	60.014	462	849	388	6	TCT
EST-MK1499	TTGCATTATTACCGGCCTTC	59.928	AGATGGGGAATTTGTTCGTG	59.79	862	1188	327	5	GA
EST-MK15	GGTTTGGGTTTGGGTTCTTT	60.068	TGCCACTCTCTCTGTTCCTTC	59.589	1381	1541	161	15	TC
EST-MK150	AGTGTGGTGGAACCTCCTTG	60.002	TGATAGTGAGACCCCGTTCC	59.927	215	439	225	5	GCT
EST-MK1500	GCGTCTCTGGGTCTTGAGAG	60.135	GAGTGCGTCGAACAAGAACA	60.032	1109	1357	249	7	AG
EST-MK1501	AATTTCCCCACCAGAAAACC	60.032	CCTCTTCCTCCTCTCGATCC	60.292	238	464	227	5	AG
EST-MK1502	TCTCTCGCCAAGATTTGCTT	60.096	GCCGTAGGGACTGTCAACAT	59.997	74	421	348	10	TC
EST-MK1503	CGTAGCTCTTTCCCCATCAA	60.206	TAACATCACTGCCGCTTCTG	60.011	68	363	296	6	CAC
EST-MK1504	CTGGCTGACTTGGACCTCTC	59.986	TAACATCACTGCCGCTTCTG	60.011	29	332	304	6	CAC
EST-MK1505	TCACGGAATGGAACACAAAA	59.941	TTCGTTTCCTTCTCCTCCTCT	59.447	1594	1973	380	5	AG
EST-MK1506	TTAAACCTGCGATTGGAACC	59.938	TTGAGAGGGGACGATGTAGC	60.218	189	511	323	5	CCA
EST-MK1507	CAATTCCCCGTCTTGAGGTA	59.926	AGCCGAGGTAGAGGAAGGAG	59.972	1231	1470	240	5	CCA
EST-MK1508	GCAAGAGAGAGATGCCAACC	59.957	ATTTGAATAAGCCGCTGGTG	60.096	328	595	268	6	CT
EST-MK1509	GGGGACTCAAGTCTCTCATTTT	58.714	ACGTTCACCCTCTCAAGCTG	60.444	1	246	246	6	CT
EST-MK151	CAACCAGCCCAATCTTCATT	59.933	GTTTCTGGTTTGGCCTTTGA	60.088	256	424	169	7	TC
EST-MK1510	TTTTCGCCCTAGTCTCCTCTC	59.969	TAGTGACCTTTGGCCCAGTT	59.592	20	417	398	7	TC
EST-MK1511	TATCCCTCCCTCCCATTTTC	60.089	TCTGATGCTGTCCATGGTTC	59.637	1	382	382	12	TC
EST-MK1512	GAGGAAGGGCGTGATTACAA	60.074	CAGTGATGTGGGAAGTGTGG	59.997	81	360	280	5	TC
EST-MK1513	TGGTAACGAGGTTCGGAGAG	60.246	TGCCAGAACTCATCGTCTTG	59.984	138	478	341	5	TCT
EST-MK1514	TAGCGCTCCTTTCCTTCTCA	60.227	AGTTTCTCCCACACCCATCA	60.363	19	181	163	8	CT
EST-MK1515	CTGAAGCCTCCTCTCCCTCT	60.088	AATACCCCGCCACAGTAACA	60.249	277	468	192	5	CTC
EST-MK1516	CTGAAGCCTCCTCTCCCTCT	60.088	AGCTCGAACGGTCTCCCTAT	60.233	277	555	279	5	CTC
EST-MK1517	CAGCCTCACCTCGTACTTCC	59.867	CGCAATATTCAACCCTTTCTC	58.707	14	241	228	7	AG
EST-MK1518	CAGCCTCACCTCGTACTTCC	59.867	TCTCTAAAACCCACACCCAAC	58.945	14	208	195	6	AG
EST-MK1519	TTTGCTCCTCCTTGTCTGCT	60.134	CACGGGCCTTTCTCACTC	59.34	760	1042	283	5	GA
EST-MK152	TCAAAGGCCAAACCAGAAAC	60.088	AGGTATCCGAGTGGATGTGC	59.957	405	751	347	5	GAA
EST-MK1520	GTGTGGAAAAGAAGGCCAAA	60.088	CACGGGCCTTTCTCACTC	59.34	779	1031	253	5	GA
EST-MK1521	AAATTAGCAGCGCGAAAGAG	59.764	CCCTTGGATTAGGCAACTGA	60.066	213	603	391	6	CTG
EST-MK1522	CCAGGAAGGAAGCCTTAAACA	60.589	ACAAGCCCAAAAGAAGCTCA	59.993	21	330	310	5	AT
EST-MK1523	CCTGGCTTTTCGTTCTCTTG	59.986	ATGGCAGTGGAGGGTAAGTG	59.989	38	278	241	5	TA
EST-MK1524	GCTCGGACTTGGACTCTTTG	59.989	CCCGGCTCGTACTCATCA	60.795	282	500	219	5	GCC
EST-MK1525	TTCTCTCGGGGAAAGGATTA	58.713	TGAAAGCGTAACAGTGGGTTT	59.663	232	554	323	6	AT
EST-MK1526	ACAATGGGCATCTTTTCCAG	59.933	GATGAATGGCAACCACCTCT	59.934	86	477	392	5	AGG
EST-MK1527	TCTGAAGCGCCACAAACATA	60.401	ATTGGGATTTTCTGCACGAG	60.074	13	193	181	5	TG
EST-MK1528	GATCTGCAACAGGGCTTCTC	59.957	TGCCCCTCTACAAACAAAACA	60.52	494	623	130	11	GA
EST-MK1529	CGAACAAGTCCATGCACAAA	60.699	GGCCTACACACACACACACA	59.015	164	455	292	9	TA
EST-MK153	CTGGAATCGTCGAGGGAATA	60.029	AAACCAATCACCACCCAAAA	60.066	908	1186	279	5	TCC
EST-MK1530	GGCCTACACACACACACACA	59.015	CCCGTAAAAGCCCGTAAAAT	60.194	17	306	290	9	AT
EST-MK1531	TTTCTGCCTTCTGCTTTGCT	60.27	AAACCCATGTGCAAGGTCTC	59.973	23	364	342	12	AT
EST-MK1532	TGTGGCTCTGACTCCCTGAT	60.829	CGACACCGACGAGGATAAAT	59.955	118	428	311	5	GA
EST-MK1533	TCTTGTTCCAACTGCAAAGG	58.897	CGACACCGACGAGGATAAAT	59.955	36	429	394	5	GA
EST-MK1534	ATGATGAGCTTGGGCTTGAG	60.362	CCGTTCCTCTCCTCTCTCTCT	59.186	253	434	182	5	GA
EST-MK1535	TTGGAAGGAGATTGACACTGG	60.096	CGACAACGCAGACGAAGATA	60.011	158	459	302	5	GA
EST-MK1536	TATCTTCGTCTGCGTTGTCG	60.011	CGAGGGACGGTATAGCTCTG	59.853	440	645	206	5	CAG
EST-MK1537	ATTTATCCTCGTCGGTGTCG	59.955	TTGATGTGGACGATGCAGTT	60.12	285	563	279	5	CAG
EST-MK1538	CTGAGCATCCTGCAGAACAA	60.136	ATAATCCCCTCCCACACACA	60.05	207	487	281	8	AT
EST-MK1539	CTGAGCATCCTGCAGAACAA	60.136	GAGAATTCATCCCCACTCCA	59.862	207	506	300	17	GT
EST-MK154	CTGGAATCGTCCAGGGAATA	59.887	AAAACCAATCACCACCCAAA	60.066	908	1174	267	5	TCC
EST-MK1540	TCTGCTTGTTTGGCTGTGTC	60.032	CTTGACTTGGAGGGGATGAA	60.042	1	264	264	5	CT
EST-MK1541	GCGACGAACAAATCAGCATA	59.839	ATGCATCCTTCATCCCTTCA	60.426	350	655	306	7	GAC
EST-MK1542	AGACAGGGAGGACGGAGTG	60.251	CCAACACGTCGCATATTCTC	59.152	971	1302	332	5	GA
EST-MK1543	CGCTCTTCCCACTCTTTGAC	59.989	CCCTTCACCCCTAAGTCCTC	59.928	998	1276	279	5	CTT
EST-MK1544	CGCTCTTCCCACTCTTTGAC	59.989	TCTCATTACCACCACCACCA	59.806	998	1355	358	18	AG
EST-MK1545	GGGAAGATGGAGTGGGACTT	60.314	GGAGAAACCCAACCCGTTAT	60.053	1774	1957	184	7	GAA
EST-MK1546	ACACACCCACAAGGCTCTTT	59.622	TTGCCTTTTACTGGGACACC	59.971	10	196	187	16	TC
EST-MK1547	GCACCCTTTGTTGGAGAAAA	60.088	CAGTTTGGGATGCTGTGATG	60.112	143	479	337	5	GA
EST-MK1548	CAGCCAACCGACTCTTCTTC	59.989	CATCCGGTCTTGTCTCTTCC	59.655	1385	1544	160	7	AG
EST-MK1549	ACGCAAAGAACCATTGAACA	59.174	CATATCACTGGTCGCCCTCT	60.096	1	230	230	5	TC
EST-MK155	GGCGACTTATGGCTCATTTG	60.606	ATCGCTGCCAACTCCTCTAA	59.978	784	1117	334	9	TA
EST-MK1550	CTCTCGCGCTATTGCTCTCT	60.022	TGATTGGGAGAGGTTGAAGG	60.042	1004	1258	255	6	CT
EST-MK1551	ACGGACAGAAACCCATCAAG	59.966	GTCCGAGTCCAGAGTTCAGC	59.993	786	1085	300	5	GTA
EST-MK1552	CTCTATCTCGGCCGCAAG	59.648	GGAAACCGATGAAGACTGGA	60.05	31	256	226	10	CT
EST-MK1553	CCCCGAGCTACAATGTGAAT	59.955	CTTAGCTCCAGGGATCACCA	60.21	50	213	164	5	GGT
EST-MK1554	TGCCTTTCCTCAGATTCAGC	60.483	GGACGAGTTGAGTTGGCTTC	59.851	251	597	347	7	CGG
EST-MK1555	GGGGCCTTGTTGTTCTTCTT	60.476	GGACGAGTTGAGTTGGCTTC	59.851	365	498	134	5	TCT
EST-MK1556	TCGCATCTACACATTGCACA	59.859	GGACGAGTTGAGTTGGCTTC	59.851	1505	1787	283	7	CGG
EST-MK1557	GCCACCTCTTGGTCTTCTTCT	59.87	CGATACAGCTCTCCCACCTC	59.827	29	308	280	16	CT
EST-MK1558	GCCACCTCTTGGTCTTCTTCT	59.87	AGTGGTTGCCACCTTAGCAT	59.621	29	383	355	16	CT
EST-MK1559	ACTGGGGTGCGGTAATGATA	60.214	GAGTCCTTGCTTTTGCTTGG	59.993	320	462	143	6	AG
EST-MK156	CGGATTTCGTGTCCGTTAGT	59.993	ACATCATCAGGGCCAGTTTC	59.934	107	305	199	8	TA
EST-MK1560	TGGGATGCCTACAATGTGAA	59.924	CCCTCGTAGACCGAAGAAGA	59.425	90	449	360	7	GT
EST-MK1561	GGAGGATGATGGTCAGCAGT	60.08	GCCTCTCAATCTCCATCTCG	59.91	316	659	344	5	AGG
EST-MK1562	GAGACTGAAGAGGAGGGTAGCA	60.016	CATCAGCTTCATCCCTCACA	59.787	197	473	277	8	AAG
EST-MK1563	TTAGAAGACGGTGCCGAACT	59.875	CGAACACCTCATCAGCTTCA	59.984	290	482	193	5	AGG
EST-MK1564	GAGATTAACGCTGCCTGGTC	59.843	CGGTGGTAGTGGAGGTGAGT	60.026	87	343	257	6	TC
EST-MK1565	CCCACTGCTCTTCCTCTGTC	59.986	GACCAGGCAGCGTTAATCTC	59.843	345	548	204	5	TC
EST-MK1566	CAGAACACAGTTGCAATTCGAT	60.176	CTGTGTCTTGCGAACCTGAA	60.025	1	218	218	9	GA
EST-MK1567	TAAAGAAAGCGCCGAGAATG	60.468	GCAAGGCAAACAAGCTACAA	59.111	24	273	250	7	TG
EST-MK1568	GGGTGGAAATAGCAAAACGA	59.938	TTGGGGCAATAAACACTTGG	60.722	1029	1150	122	6	GAA
EST-MK1569	GCGCCCGATTTTGATTTATT	61.107	GGGAACTCGGGAATTCTAGG	59.897	709	987	279	18	AT
EST-MK157	TTCAACGGCAACTTCAGTCA	60.427	AACAACGCACAAACAAGACG	59.805	651	998	348	6	TA
EST-MK1570	CCGTAGGGATTACCAAGGTTC	59.712	GAATTGTCGGTTGCAGTTTG	59.174	126	487	362	5	TA
EST-MK1571	CACACACACACACACGGACT	59.025	ATCTTCGCCTGGATCTCCTT	60.176	7	175	169	5	GT
EST-MK1572	GGCAGCCTCAAGAAGTGAAG	60.134	GTCCACACCTCCACCCATAC	60.096	420	575	156	5	AAG
EST-MK1573	CGAAGAAGCACACGGACTCT	60.589	ATCTTCGCCTGGATCTCCTT	60.176	8	178	171	5	TC
EST-MK1574	CCCCAAATTAAGCTCCGTCT	60.443	ATCTTCGCCTGGATCTCCTT	60.176	53	178	126	5	TG
EST-MK1575	GGGATTTTGAAATGGACGAG	59.363	TAGATTTCACGGGGCTTGAC	60.074	47	341	295	5	CCG
EST-MK1576	GCATGCAACATGGTCTTGTC	60.128	CAGCAGGTAGGGATTTGAGG	59.688	463	666	204	5	CT
EST-MK1577	CCTTCAAATGAACCACCACA	59.389	GGGGACTCATTATTGCCTTG	59.387	146	509	364	6	TTA
EST-MK1578	CGATGACCTGCAAAACGTC	60.256	TCCTTAATCCATTCCCTCCA	59.315	98	488	391	7	GGA
EST-MK1579	GAGCTGAGTGGAAAGCAACC	59.997	TTTAAGCCCTGATCAACTCTCTC	59.036	1177	1413	237	5	AG
EST-MK158	GTGGAGACTTGGGTTCCAGA	60.088	CAGAAGAAAGCCGCCAGTAG	60.147	252	573	322	5	AGC
EST-MK1580	CACCCAGATCTCTCCCAAAG	59.649	GTGCGGGCCTCCTATCTAGT	60.619	816	1206	391	6	AAT
EST-MK1581	AGCCATTGCTTTTAGTTACAGG	57.681	ATTGAAATTGGGTGGCTCTG	59.933	31	172	142	6	CT
EST-MK1582	GCGGCTGGGTTTTCTAGTTT	60.612	TGTCTGGCTCTCTCGATCCT	60.096	340	591	252	5	AG
EST-MK1583	TGGTAGCACAAGCGATTCAG	60.011	AAGCTTTATTGGCCCGAAGT	60.095	237	568	332	5	TC
EST-MK1584	AAAATAGCCGCACAACACCT	59.637	GTAGACGAATTGGGCGAGAG	59.836	132	523	392	5	CAC
EST-MK1585	CTCGCCCAATTCGTCTACAT	60.096	CCCTTCCTTTCCCAATTACC	59.639	366	662	297	5	TC
EST-MK1586	ACCATGAATTGGGTGTGGTT	59.95	CATCCCCATACCTCCCTCTC	60.672	180	478	299	9	AG
EST-MK1587	CTAAGCACCCAAGGGAATCA	60.066	GCAATGTTCTTCGCCATTCT	60.221	685	1084	400	5	AT
EST-MK1588	CCCGTGTTCCTCAAACTCAT	59.966	CGAAACCCTAACCACATCGT	59.853	41	340	300	5	CGTCTC
EST-MK1589	CAGTCCCCTATCCTCCCTTC	59.89	GAGAACACGATTCCGACCAC	60.52	13	261	249	5	TA
EST-MK159	GGATTGCAGAGAGGAGTTGC	59.957	TCAACCCATTAGAGCCCAAG	60.066	491	774	284	5	AGC
EST-MK1590	GTGGGTGGTTCCATTCATTC	60.034	ATCTGCAATCTGAGGGGTTG	60.073	44	237	194	5	TC
EST-MK1591	TTGTCTTCCTCACTCGCTCA	59.701	TGGACTTGGAGTTGTGCTTG	59.873	25	202	178	5	CCA
EST-MK1592	CTCGTGCATACAAAGCCTCA	60.011	TTGCAGGTCAGCAAATATCG	59.833	165	443	279	6	TA
EST-MK1593	ACCACATTCTCCACCTCTCG	60.112	CAGCGGGTTTTGTATGGTCT	59.993	1537	1808	272	5	AGA
EST-MK1594	TGCAGATTCCAAAACCACAA	60.088	TGGGAAGGGATTAAGGCACT	60.817	53	384	332	5	AT
EST-MK1595	CCCAACACAAACACAACACA	58.865	TCACCGGAAGCTTGGATTTA	60.576	21	355	335	5	TCT
EST-MK1596	CCGCTCTCTCTCTCTCTATTCA	58.055	TGGGATGTGGGATTTCATCT	60.135	0	254	255	10	TC
EST-MK1597	TCTGCAAGTGTGGAACAAGG	59.873	CACGACATGCATCCTTTGAC	60.12	533	750	218	8	TGA
EST-MK1598	GAGGCCAAGAGTGAGACTGG	59.986	CACGACATGCATCCTTTGAC	60.12	475	842	368	8	TGA
EST-MK1599	CAAGATGGCCTCTGGGAATA	60.029	CACGACATGCATCCTTTGAC	60.12	660	929	270	6	ATG
EST-MK16	TTCATTGTGAGAGTGATCTACGG	59.252	GCCATTAGCGTCTTCCACAT	60.103	38	237	200	5	TTC
EST-MK160	GAAGGCGTTCTCACGATCTC	59.957	CCAAAATCCAAAAGCCATGT	59.801	1021	1347	327	5	CGC
EST-MK1600	CTCGGATGATTCTGGGAAGA	60.15	CACGACATGCATCCTTTGAC	60.12	54	438	385	8	TGA
EST-MK1601	TATGGCAAACCTCCTGGGTA	60.323	AAACAAGGCTTCTCCAAGCA	59.993	25	245	221	6	CA
EST-MK1602	TATTCCGGCCGATCTTACAC	59.923	CATCACTGCCCTTCTCCTTC	59.803	114	443	330	6	TA
EST-MK1603	GGAGCATTTGTTGAAATGACG	60.496	GTAGGGGCTTGATTCCTTCC	59.903	189	555	367	6	GACTGT
EST-MK1604	GGAAGCCGGTGAATCAAAT	59.886	CCAACAAACATCCTCACTGC	59.139	22	353	332	6	GACTGT
EST-MK1605	GGTGGTGGACCTGATGTAGG	60.238	ACCTCCCACATGGTGATGTC	60.666	0	176	177	5	GGC
EST-MK1606	CAGGTGGTGGACCTGATGTA	59.388	CGCCTACATGTGGTGATGTC	59.992	55	293	239	5	GGC
EST-MK1607	GTTTGAATGGATCGCAACCT	59.939	CGGGCGATTTTGCTAGTTTA	60.218	453	702	250	5	GT
EST-MK1608	TAATTTGGTTTGAGCCATGC	58.627	GGTTTTGCATTGGATTCCTAGA	60.312	119	440	322	5	TA
EST-MK1609	AATTTTGGTTTGAGCCATGC	59.945	GCCTGCCATCTAATTGGAAA	60.038	119	465	347	6	TA
EST-MK161	GAGGCTGAGAGTAGAGCAGAGC	60.067	TCTGTTGCAGAGGTTGATGC	59.992	22	317	296	8	GA
EST-MK1610	GGTTCTGCTCTCTTGGTTGC	59.997	AATTCCCTTCCTCCTCTTGG	59.508	302	513	212	5	CAG
EST-MK1611	GTGCCATACGTGACCCTCTT	59.997	GTGAGAATTTGCGGAGGTGT	60.119	18	197	180	6	TTC
EST-MK1612	AGCAGTGGTGGTTTCCAATC	59.973	CCCGTCATCTGATCTCCTGT	60.072	351	479	129	8	AAC
EST-MK1613	CCCCAATATCCGAAACTCCT	60.145	CTTCTTCAACCCCAATCCAA	59.903	369	720	352	7	GTC
EST-MK1614	TTGTTGTTGTGTGGCTCTCC	59.726	GCCGCATCTCTCTGTTTCTC	60.104	128	510	383	10	GAA
EST-MK1615	CCCCAATATCCGAAACTCCT	60.145	TTGTTCTTCAACCCCAATCC	59.767	369	722	354	7	GTC
EST-MK1616	ATTCTTCACCCACCCCTCTC	60.314	AATCCATCGCTCCTGTCATC	60.042	18	335	318	5	TC
EST-MK1617	GTCCCCAACAGGTGCAGTAT	59.851	TCCCACTACTCCCAACCATC	59.779	368	745	378	5	GAA
EST-MK1618	CTGTTCTGCCCACACTCTCA	60.022	AGGCTGGGCTAGAGGAGAAG	60.11	180	345	166	6	GCC
EST-MK1619	ACATCAGGTGGGATTCCTTG	59.779	GAAAGCGCGAAAGAAGAAGA	59.845	1201	1520	320	6	CT
EST-MK162	GGCCTCTGCATGTTGATTTT	60.081	CACCCATCATCTTAGCGACA	59.673	1495	1889	395	5	GAA
EST-MK1620	CGGTTTCGTCCGTCTATCTT	59.195	ATGCTCCAATCCAATCAAGC	60.043	57	423	367	5	TTC
EST-MK1621	TGAATCGTCATCGGAGCATA	60.182	TTCCAATCCCATCCTTCATC	59.685	104	383	280	8	CAT
EST-MK1622	TCAAGCTCTCTCGTTCATTCC	59.565	GGCTGAAAAGCTTCGTGAAC	60	51	184	134	17	TC
EST-MK1623	AGGAAATGATGGATGGCAAG	59.894	CATGCACTACCCACAAGCTC	59.318	148	452	305	11	AT
EST-MK1624	CCGAGAGTTCACCTCCCTCT	60.78	TGAAGCACTCAATCCGTCTG	59.984	29	341	313	7	CT
EST-MK1625	TTGGGATAAGGGCTTTGGTA	59.406	CCAAGCTACTGCAGGGGATA	60.227	12	354	343	6	TC
EST-MK1626	CCCTTTTCCTCTCTCTATCTTTCC	60.089	TTGAACAAACTGCTGCAAGG	60.027	0	367	368	5	TC
EST-MK1627	TCCTTCTCTCTCTCTTCCCCTTA	59.968	CCGCGAGAACAGTATCACAA	59.864	21	339	319	5	TTG
EST-MK1628	TCCTGTTTTCCACCTTCACC	59.943	GAAGCTGCAGAGAGAGAGAGAGA	59.799	1019	1309	291	5	TC
EST-MK1629	GTGCTTTCTGTAGCCGATCC	59.843	ACTCAAAGGCCCAGAGGTTT	60.11	687	850	164	6	CGT
EST-MK163	GCATTAGGAAACGAATGCTCT	58.481	TAATGCGCCTATTGTTGCAG	59.864	409	626	218	12	AG
EST-MK1630	AAACCTCTGGGCCTTTGAGT	60.11	GGAGGTGAAACCTGCTGGA	61.213	831	1176	346	11	AG
EST-MK1631	ACTCAAAGGCCCAGAGGTTT	60.11	GTGCTTTCTGTAGCCGATCC	59.843	341	504	164	6	GAC
EST-MK1632	ACTCAAAGGCCCAGAGGTTT	60.11	GCAGCAGCAGTAGGTCTTCC	60.164	340	726	387	6	GAC
EST-MK1633	ATGCTTTCACTGCTGCCTTT	60.022	GGAGCATGACTGCACAAGAG	59.577	129	287	159	5	GCA
EST-MK1634	TTCAACCCAACTTTGTTGTCTC	59.122	GCCGAGCACTTAAACTGAGG	60.015	0	380	381	6	TC
EST-MK1635	GCGCGGTCGAATAATAAAGA	60.192	GGAGGTAGGAGTGGGAGGAG	60.066	18	403	386	7	TCT
EST-MK1636	AGGCTACAAGACCGGAACAA	59.734	TCTCCTCCTCCAAAGTCGAA	59.92	946	1271	326	5	AG
EST-MK1637	GCTGCTCTGGTCATCTAGGC	60.127	GGATCTGCAGCAAACACCTT	60.263	156	437	282	6	CT
EST-MK1638	TCGATTAGCCTCCTTGTTGG	60.206	CCCATTCAAAACTCGCAACT	60.11	917	1099	183	5	GA
EST-MK1639	CAGATGAGCGTCCAGCATAA	59.972	CGGACTACTACGACCGAGGA	60.269	211	549	339	5	GGC
EST-MK164	TTCTCTCCGAACCTCCACTC	59.38	CACTTGGTTCCACTCCTCCT	59.149	1598	1950	353	5	GA
EST-MK1640	CCCCACTTGGGAAAGGTATT	60.046	ATACCGGGCTTGTTTGTCAG	59.993	320	655	336	5	TG
EST-MK1641	GTGTAGAGGAGGCGGTTGTC	59.727	GCTTGTTCCACATCCCATCT	59.934	283	504	222	7	GAG
EST-MK1642	CTCCCCTGAACGCATACACT	60.134	CAATCTCAAGCAACCCAGAAG	59.861	124	466	343	6	TCT
EST-MK1643	TGTGGTTGGTTTTGAATGGA	59.792	CCAAACTGCAGGACAAACAA	59.734	89	397	309	10	AG
EST-MK1644	TGTGGTTGGTTTTGAATGGA	59.792	TACGTTCCCCGTCTCTCACT	59.721	89	291	203	10	AG
EST-MK1645	CTCGTAAGTGAGCCGGAGAC	60.012	AGGCTCCAAAGAGAAGAGGAG	59.217	1362	1597	236	6	CTT
EST-MK1646	CAATGCAAACCAAGCAGAAA	59.849	CTCTACTCCGCTCCCCTCTT	59.972	247	520	274	12	GA
EST-MK1647	TCCTCAGTCTCTCTCTCTCTCTCA	59.126	AATCCCATCACCATTTTCCA	59.991	12	136	125	5	TC
EST-MK1648	CATGGCTTCCTCCTCTTCTG	59.943	CCAATGGTAAGGCGAGCTAC	59.73	173	476	304	5	CCA
EST-MK1649	TGCTGGAAAACATGAAATGC	59.67	GGTGGTACTGCAAAGCTGGT	60.179	329	693	365	7	GT
EST-MK165	AGCCAAAGTCATGGATGGTC	59.934	CGATTAGTCGTGTGCAGGAA	59.864	781	1019	239	5	TC
EST-MK1650	CAAATCCTCCCTCCTCCAAT	60.264	AATCGTATCCCCGGTACTCC	60.039	0	221	222	5	AGA
EST-MK1651	TTTGGGAAACGATCAGAAGG	60.044	CATTTCCCTCTGCCTCCATA	60.029	360	571	212	7	GAA
EST-MK1652	GAGTCACCGTTGAGGAGAGC	59.993	CAGCTCCACAGCTCCTGTACT	59.679	310	499	190	5	AG
EST-MK1653	CTCCAACCTGACCCTCCTTC	61.021	AAGAAATTTTGGCGCAGCTA	59.985	6	184	179	5	CT
EST-MK1654	TCCGACCATCACCTCTCTCT	59.792	GAAGCGTTCTCGTTGGAGAC	59.997	41	270	230	8	CT
EST-MK1655	GCTCCGTTGTCTTTCCAAAC	59.717	CCAAGGCCGTAAAGATGAGA	60.206	19	241	223	7	CT
EST-MK1656	CGAGGATCGTAGGTTGGAAA	60.066	TGCGCAGAGACAGAGGACT	59.862	223	524	302	5	AG
EST-MK1657	AGCAGACCCAGCAGAGAGAG	59.883	GTTTGGTAGTATTGTAACGTCATGC	58.981	221	480	260	16	TC
EST-MK1658	TGCTCTCTCTGGATCTGCTTC	59.842	CCTCCAAAGCCTCCATCATA	60.029	35	403	369	5	TA
EST-MK1659	GGCATGGTCTTGTTCATGTG	59.967	CTCGACCAAGCAGCCTGTA	60.144	1443	1677	235	5	CT
EST-MK166	TGTTGAGGTGCTTGAAGTCG	60.025	ACCCAAACAATCCCAAACAA	60.066	111	438	328	6	TG
EST-MK1660	TCTCATTCCCTCATTCGACA	59.166	GAGTCTTCGTACGGCTCGTC	60.02	28	284	257	5	TTC
EST-MK1661	CTCCAATCCCCACATTGTTC	60.173	GAGTCTTCGTACGGCTCGTC	60.02	147	284	138	6	TCT
EST-MK1662	AACCTCCGCCCTTTAACTTT	59.133	CACTTCGCTTCGCTTCTTCT	59.898	3	245	243	6	CT
EST-MK1663	GATGTAAGCCGGTGGAGTGT	59.997	CACCACCACCACACAAGAAG	60.039	408	790	383	5	TGG
EST-MK1664	GGAGGCTTGTAAGGCTTGTG	59.875	ACCATCTCCACCACCAAAGA	60.363	442	837	396	6	GTG
EST-MK1665	GTGTTGGTGGTGGAGGAGAC	60.421	CACCCAAGAAGCCATACCAC	60.375	680	880	201	5	TGG
EST-MK1666	AGGAGAAGGAGGTGGAGGAG	59.801	CACCACCACCACACAAGAAG	60.039	477	853	377	5	TGG
EST-MK1667	GAGGGTAGTGAGGGTGCTTG	59.721	ACCATCTCCACCACCAAAGA	60.363	587	900	314	6	GTG
EST-MK1668	CTTGAAATCCCCACCTCAAA	59.903	TTCCGGTTTAACGGTTTCTG	59.968	31	291	261	7	AAG
EST-MK1669	AAATGTCATCCTCGGTGAGC	60.081	CGCTCTCTCTTCTCCCACAA	60.668	1486	1684	199	5	GTG
EST-MK167	CTCTCTCTCTCTCGCGCATT	59.997	TCCACAAAACTCACCAACCA	59.976	9	216	208	7	TC
EST-MK1670	GCGATGTTGTTGAAATTGGA	59.523	TGCGATTGTGCATGTAAGGT	60.142	292	489	198	14	TA
EST-MK1671	GTGTTAAGGCGTGCCTGTTT	60.176	CAAGCATCAAGGGAACCACT	60.111	70	254	185	5	AG
EST-MK1672	TGATCCCTCACCTCTCCTCA	60.762	AGGTACGGATTTGCCATTTT	58.443	61	196	136	10	AT
EST-MK1673	ATATCCGCACCTGAGCAAAG	60.235	GTTGCAAGATGGCGAAAGAT	60.221	213	571	359	5	TA
EST-MK1674	CAGGCCTCAGTTGGACTCAT	60.261	ATATCCGCACCTGAGCAAAG	60.235	3	280	278	5	AT
EST-MK1675	CTTGATAATGCTGCCGGACT	60.235	CAGCAGCAACACCAGGACTA	60.049	303	554	252	7	CTG
EST-MK1676	GGCCTGAGCTTTGAAGACAC	59.997	ACTCTCCCGACCTCGATCTT	60.216	15	247	233	5	CT
EST-MK1677	CCTCAGCGTGGACTCGTAAT	60.277	AGGTGAATGGCAAGAAATCG	60.074	42	280	239	9	TC
EST-MK1678	AAACAATAACCTGGCGCACT	59.637	TAGCAGAACTGGGGAAGGAA	59.807	25	304	280	6	TGC
EST-MK1679	GCGGTAATTGGAACCAGAAA	59.938	TCATCAACCTCAAGGGCATA	59.075	576	874	299	5	AG
EST-MK168	GCCGTCTTGCTAATGCTTTC	59.988	ACACACGACCAGCCTCTTCT	59.907	115	290	176	11	AG
EST-MK1680	TAAAGGGTGAGGGCAAGAGA	59.807	CCAGTTAGGACCTTGGGTGA	59.959	311	522	212	5	GA
EST-MK1681	CCAAAGACAAACCGACCAGT	60.005	AGGAGGACGTCGTGAATGAG	60.261	220	488	269	7	TC
EST-MK1682	AAGCTTCCGGCCACTATTTT	60.095	GGCAAACGGAACTGAGGATA	60.074	317	630	314	7	CT
EST-MK1683	GAGATTCGGATGGTTGAGGA	60.011	GGATTGCCCTCACTTGTCAT	59.934	293	690	398	7	CT
EST-MK1684	ACCTTGCATCTGAGGGACTG	60.261	CACCCCGTTTGCAATAAAAG	60.348	676	1018	343	6	AT
EST-MK1685	CGATGAAATCCCTAGCCGTA	60.053	AGTGAGGGGCTTCTTTGCTT	60.382	48	304	257	5	CT
EST-MK1686	CCAAAAGGAACCCTCACAAA	59.942	GAGCCTCTACCTGGAGCAAA	59.574	270	669	400	6	GA
EST-MK1687	TGATCACAGTAGCCCCACAA	60.112	CCCTTGCTTCTTGGTATGGA	60.066	74	398	325	7	GA
EST-MK1688	GAAGCTGAAGCCTGCAAATC	60.103	CAAACACAAGGACGAAACGA	59.734	281	430	150	5	AT
EST-MK1689	AAGTGCAACTCGCCACTCTT	60.058	AGGAGCCCCAATATCAATCC	60.117	801	1190	390	9	GA
EST-MK169	CATCCACGTAACCATGAACG	59.84	CCCCTCTATCTCGTCAGCAA	60.353	1072	1348	277	11	AG
EST-MK1690	TGGCAATGTAACTTTCTCTCG	58.041	ACATTGAAGGGAGCCAACAG	60.111	4	127	124	9	AC
EST-MK1691	AGGGGATTGCGTAGTCCAA	60.467	CTCTGACGAGATCGGGGTAA	60.21	1	263	263	5	AG
EST-MK1692	ATCACAGAGTCCTGCCCATC	60.08	TCTTCAGTCCACCCGAAGTC	60.238	489	864	376	8	GA
EST-MK1693	CCGCTTTGCTCGAATCTTAC	59.982	CTCTTCTCTTTTGGCGGATG	59.948	788	1016	229	5	CAT
EST-MK1694	CCGCTTTGCTCGAATCTTAC	59.982	TCAAGTTTCCCCATTGGTTC	59.767	880	1137	258	5	CAT
EST-MK1695	GGAACGGAGAGGAGTTAGGG	60.067	CCTTCGAATATATCGCTGCAAA	61.38	332	576	245	11	TC
EST-MK1696	AGGAATCTGCCACGTCAATC	60.081	GCCAGGTAATCAGGCTTCTG	59.836	78	390	313	5	GA
EST-MK1697	GCATCAGAAGAGAGCCTTGG	60.096	AGCTCATCCTCCTCCTCCTC	59.913	332	603	272	6	GGA
EST-MK1698	GCATCAGAAGAGAGCCTTGG	60.096	CTCAGCTTCCTCCTCCTCCT	60.088	332	625	294	5	GGA
EST-MK1699	GCATCAGAAGAGAGCCTTGG	60.096	TCTTCCTCCTCCTCCTCCAT	60.149	332	711	380	5	GGA
EST-MK17	TTCATTGTGAGAGTGATCTACGG	59.252	GGAAGAGGTCGCAGAGAATG	59.95	41	194	154	5	TTC
EST-MK170	GTCTCAAGGGCAAGGTGAAC	59.703	TGTTGCACAATGTTGGAGGT	60.008	449	597	149	6	TC
EST-MK1700	AGGAGGAGGAAGCTGAGGAG	60.088	GACTTTGATCCAGCCACCTT	59.141	609	882	274	5	GGA
EST-MK1701	TCAGATTCCAATCCATGCAA	60.009	TTCCGGTGCTGTCTTTCTCT	59.989	556	690	135	5	AC
EST-MK1702	AGGACGAAGAGGTGGAGGAT	60.073	CCGTTTTGGGACTGTGATCT	59.966	366	573	208	5	AGG
EST-MK1703	GGAGGAGATTTGTTGCTCCA	60.195	ACCACCTCGACCTTCACTTG	60.151	320	569	250	5	AG
EST-MK1704	TTCGGCCTGTGATTTTATCC	59.901	CTTGCTTTGCCAACTCATCA	59.988	324	616	293	5	AG
EST-MK1705	TGATGAGTTGGCAAAGCAAG	59.988	GCCCATATCGATCAACATCC	60.126	597	916	320	5	AG
EST-MK1706	CCATACGTACAGAAAGAACAAACC	59.036	GTGCTGCATGATTGACCAAC	60.128	156	504	349	5	GT
EST-MK1707	GGGAGCCACCGAAAATAGAT	60.286	ACATGCAACGATGGAAACAA	59.972	211	513	303	5	CT
EST-MK1708	CGGAGGAGATCGTCGTAGAG	59.966	GTCCATGTCTTTGCCAATCC	60.326	312	523	212	8	GAA
EST-MK1709	TGACGATGAGCTTGAAGACG	60.136	TATCTCAGCCCACCAATTCC	59.894	808	1101	294	5	TA
EST-MK171	AGGCTACTTGGCCTCACTCA	60.012	CCTTCTAGCGCCAATGTTTC	59.845	306	473	168	7	CT
EST-MK1710	AGACCCACCAAATGCTTCAG	60.111	CTCATTTTGGCTGGTTGTCC	60.495	1132	1278	147	5	AT
EST-MK1711	GAAGGAGGGTGGTGGTTGTA	59.82	CGCTCTCGTTTACCGAACTG	60.953	292	461	170	6	AG
EST-MK1712	CTTCAAAGGCCAAAACTCCA	60.22	CAGCTCAACTTCCACTGCTG	59.77	166	453	288	10	AG
EST-MK1713	GGCAGAATTGGCTGAGAAAG	59.955	GAGAATCGACGACCTGAAGC	59.957	208	502	295	5	CTT
EST-MK1714	CCCCAGACATAGAACACAGC	58.158	GCCCCATGAAATGTACCATC	60.021	27	242	216	5	AGC
EST-MK1715	TGGAGGTGGTGGTTGATACA	59.806	GAGGTTAACAAGAGCCAAAGGA	59.762	907	1065	159	5	TATC
EST-MK1716	CTCTCTCCCCGCGTCTTTAG	61.395	TCCATACTTTCCGGGTTCTG	59.926	11	391	381	8	CT
EST-MK1717	AAATAACCGGCAGAGCATGT	59.597	GAGGTTAACAAGAGCCAAAGGA	59.762	93	466	374	5	TATC
EST-MK1718	GCCAAAAGTCTGGACATGGT	59.973	GAGGTTAACAAGAGCCAAAGGA	59.762	172	466	295	5	TATC
EST-MK1719	TTCACTCAGAACCCAGAAATCA	59.711	CAAGACCTCAGGACCACCAT	59.962	8	131	124	7	CAT
EST-MK172	ATGCTCTCCAAAAGGCTTCA	59.955	GTGGCTCGTGGTACCCATAC	60.263	245	642	398	6	TC
EST-MK1720	GGCCAAGATCCAGATCAAAA	60.014	CCCCACCTCTGCAAGAATAA	60.066	1210	1431	222	6	AG
EST-MK1721	CTTTGCCTCCAACATCGTTT	60.11	AGAGGGATTGGGAATTCGTT	59.766	156	529	374	5	TC
EST-MK1722	AAGTGGCACAAAACCCTGAA	60.529	TCAGCAAATGCATCCAATGT	60.08	8	380	373	7	AG
EST-MK1723	GTTTGATAAGGGAATGTATGCTCTG	60.257	CACACACACACACACACCAA	58.319	31	245	215	21	GT
EST-MK1724	TGTGTGTGTGTGTGTGTGTGA	59.003	GGTGCCTTTCTCTCTCTCTGTC	59.628	82	431	350	5	AG
EST-MK1725	CTGTTGGTGTGTGTGTGTGTG	59.543	GGTGCCTTTCTCTCTCTCTGTC	59.628	223	431	209	11	GA
EST-MK1726	TTCCTCGAAGGGAAGTTATCC	59.541	GGTGCTTCTCTCTCTCTCTCTCTC	59.559	27	206	180	14	GT
EST-MK1727	TCGACTCAAGTAACTAGCTTTCCA	59.618	CGTGAGAGGGGACACGTATT	59.989	18	332	315	5	CA
EST-MK1728	GGAAGGACCGCCCTATTCTA	60.411	GCCGGGACGATGTAGTTTTA	59.96	219	578	360	5	TC
EST-MK1729	TTCGACTCAAGTAACTAGCTTTCC	58.363	TTCCTTTTGACTGGGTGGTC	59.943	18	206	189	5	CA
EST-MK173	ATGCTCTCCAAAAGGCTTCA	59.955	CCTTCTAGCGCCAATGTTTC	59.845	51	369	319	6	TC
EST-MK1730	GGAAAAGAGTGGTGGGATGA	59.903	GGCCAATTGAACTTTCTCCA	60.051	248	504	257	5	AT
EST-MK1731	AGTCTTGTGCGGTGTGTGAT	59.183	GGCCAATTGAACTTTCTCCA	60.051	1568	1740	173	5	AT
EST-MK1732	CCCCATCTAAACCCCTCTCT	59.392	AAGACCAGTCGTTGCAGGTT	59.769	43	440	398	5	AG
EST-MK1733	TCTAGTAGGCCGCCAAGTTT	58.997	AGCCATGAGCATACCAATCC	59.923	242	634	393	10	AG
EST-MK1734	TATGCCAATGGGGAACAAGT	60.192	TACATGTTGGACCGAGCAAA	60.111	215	558	344	9	TC
EST-MK1735	TCCTCCCCTTTTCCTTTCTT	59.144	ACCGCAGAGAATCCAAACTC	59.288	183	497	315	12	TA
EST-MK1736	GGGTTGGGGAGGAATTAGAA	60.124	GACCGCAGAGAATCCAAACT	59.288	360	498	139	7	GAA
EST-MK1737	GGGCACACAAACCCACATA	60.232	AACAATTGGAAACGCCTCTG	60.11	12	243	232	6	TA
EST-MK1738	GACTCTGAGCCGGTGTTTTC	59.851	CCAGAATCACAGACCAAGCA	59.831	80	473	394	5	GCG
EST-MK1739	GGTATGGCGACTGGTTCACT	59.997	AAGCCCGTCTGAACCCTAAT	59.962	283	467	185	10	AG
EST-MK174	ACAGCAACGTCAGTCAGTGG	59.94	TCACTTCTGGGTCCATCTCC	60.048	26	379	354	8	CT
EST-MK1740	CTTTTACCCGGGACACTCAA	59.964	AACCAGGCAACCTAAATGGA	59.429	107	484	378	5	TC
EST-MK1741	TATGAGTGCCGTAGGGGAAG	60.088	GCATTGCTGTTCATGGTCAA	60.675	309	433	125	5	TC
EST-MK1742	TCCTCTCTCTCAACTCGATGG	59.54	GAGGTAGGTGGAGACGGTTG	59.574	13	363	351	5	CT
EST-MK1743	CCTCTCTCTCTGGGTTGCAC	59.986	AAGGCCAAGGTGTTGATCTG	60.111	51	212	162	7	CT
EST-MK1744	GAATTCCGAAAAGCCGAAAC	60.912	ACGACGAAGAGGAGAGTGGA	59.986	50	417	368	17	CT
EST-MK1745	CGATTCGCAATGTTCTTCCT	60.214	CGACGAAGAGGAGAGTGGAC	59.986	197	416	220	5	GCC
EST-MK1746	AATGATGGCTTCCTCACTGC	60.226	TGAATGGCTCGAATGTGGTA	60.073	312	480	169	5	CTT
EST-MK1747	ATTGCGGGACACATAACACA	59.847	GTGTCAACGCTTCCTCAACA	59.88	341	657	317	5	TG
EST-MK1748	ACGCAAATTCTTACGCAACC	60.138	AAATCACAGCGAGCAAAACC	60.257	5	126	122	23	TC
EST-MK1749	AATCCAAAACGGAATCACCA	60.17	GAACGGAAGAAGGTGCTCTG	59.989	36	331	296	5	CT
EST-MK175	AGCTCACCCGAGAATGAAGA	59.95	ATACCTGCTCAGCGACACCT	59.898	535	815	281	8	CT
EST-MK1750	CCGGCTTTCTGCTTTAGATG	59.975	TCCTTGCCACCAATACCTTC	59.933	242	636	395	7	AG
EST-MK1751	TGGGTAGCAATTTCCAGGTT	59.429	CCCACCTTCACCAGAAAGAG	59.691	1720	1899	180	5	TC
EST-MK1752	GGGAGGTTTAAGGGTTTTGC	59.814	CCCACCTTCACCAGAAAGAG	59.691	193	450	258	5	TC
EST-MK1753	TGCTCCTCTCTCTGGCTCTC	59.969	CTGTTCGCACCCAAAGAAC	59.278	321	442	122	7	TC
EST-MK1754	ATGGCGGTGATAGATTGTGC	60.895	TTACAGGCCGATCAAAGGAC	60.074	9	155	147	8	GC
EST-MK1755	CGGACTCGAAGAACAGACAA	59.007	TCTCCACGGGTGTGTTGTAA	60.001	19	276	258	6	AAG
EST-MK1756	TTCCTGTCCTCACAACCACA	60.129	CTTGCAGGGGAATTGGTTTA	59.931	100	341	242	5	CTT
EST-MK1757	CCCATTTCTCACCCAACAAC	60.21	CTGCTCTGCTCCCACTCTTT	59.745	73	248	176	5	GA
EST-MK1758	TGTTAAGCGGATCTGGCTCT	59.978	GCGTCACCCATTTCTCACTT	60.119	123	327	205	5	TC
EST-MK1759	CTAAACAAGGACCCGCTTCA	60.241	CCATGGCAAAACTTCCAACT	59.971	14	409	396	9	TC
EST-MK176	AAGATCGTCATGCCCACACT	60.542	TGCTCAGAACTGTCGTGTCTTT	60.096	81	258	178	8	CT
EST-MK1760	TTCCTATCCACCAACGTCAA	58.973	CCTCTTTGGAGGAGCAACTG	59.982	30	359	330	11	CT
EST-MK1761	TAGTCTCCCTCCCTCCCTCT	59.247	CCTCTTTGGAGGAGCAACTG	59.982	288	686	399	12	CT
EST-MK1762	TTCGAAAGGGGTTCTTTGTG	60.081	ATGCAACACCCAGTTTCCTC	59.973	269	446	178	5	GAA
EST-MK1763	TGTGAAGGCACCAGCAGTAG	60.049	GGGAAATATAGTGCGGCAGA	60.06	267	641	375	5	CT
EST-MK1764	ATGAAGCCATAGCTGCCAAT	59.696	CCTTAACCGACCACCACTTG	60.401	205	450	246	7	CT
EST-MK1765	CCTTCCTTTCGCTCTTTCCT	59.955	GGATAATGAGGCCGGAAAAT	60.116	17	182	166	5	CT
EST-MK1766	CCAAGAACATGGTGTGATGG	59.806	GAGCACGTGACTTGAACGAA	60.032	32	333	302	5	TG
EST-MK1767	GACCCATGACCAGGTGAAAC	60.223	GGATTCATGTCTGCGTGTTG	60.12	780	1041	262	5	TC
EST-MK1768	GTAGTGCAGTCGCTCTGCTG	59.953	AGAGAACCGGAGACACTTTCA	58.929	1489	1755	267	5	TGA
EST-MK1769	AGAGAACCGGAGACACTTTCA	58.929	GTAGTGCAGTCGCTCTGCTG	59.953	31	297	267	5	ATC
EST-MK177	TCTTTGCATCATTTGGGTCA	60.049	GGCCAAGACGAAATCGAATA	60.038	268	622	355	5	CT
EST-MK1770	CTCATATCCCGCATCACCTT	59.917	AAACTGGGCACTGAACCAAC	60.012	116	439	324	9	AG
EST-MK1771	GAGCACGTGACTTGAACGAA	60.032	CCAAGAACATGGTGTGATGG	59.806	1161	1462	302	5	AC
EST-MK1772	AAACTGGGCACTGAACCAAC	60.012	GGACCTGTCCTGTGACCATC	60.383	1211	1351	141	5	TC
EST-MK1773	TGTGGTAGGAGGTGCTGGAT	60.533	TGTGGTAGGAGGTGCTGGAT	60.533	217	612	396	16	AT
EST-MK1774	GTTGCTTGCCCTACCATGAC	60.526	TTGCGACTACCAAGAAAGGA	58.501	29	348	320	7	TG
EST-MK1775	GTTGCTTGCCCTACCATGAC	60.526	CGACTGGAATTTGGACTTTG	58.201	29	417	389	7	TG
EST-MK1776	ATGGCCTTGCTGTACCAAAC	60	GCATCGAACCACCAAGAAAT	59.939	874	1210	337	5	GA
EST-MK1777	CCTTCCAGCAATGAACCACT	60.111	GAGTTTGCAATGAGGCATGA	59.805	73	235	163	5	CTT
EST-MK1778	TCATGCCTCATTGCAAACTC	59.805	CGAGTCCTTGAGCTGAGACC	60.135	216	525	310	6	CCA
EST-MK1779	TGAAGCCTCACCAATCCTTT	59.67	AGACCACCCACACAATCACA	59.846	259	606	348	5	GTT
EST-MK178	AATCCCATCCTTTTCACCAA	59.22	GGGCAAAACCAGAAATGAGA	60.051	346	501	156	6	CT
EST-MK1780	TCTTGAAGCTTTGCCCATCT	59.955	GCGTTTCACTTCCCCTACAA	60.11	267	532	266	5	GA
EST-MK1781	GTTTGGGACAAGGTGAGGAG	59.549	CCCACTCCCTCAAACTCAAA	60.081	380	542	163	5	GTT
EST-MK1782	AAAGGAGGACCGGAGGATTA	59.897	AGACCACCCACACAATCACA	59.846	5	339	335	5	GTT
EST-MK1783	GCATTTCCACCCTTCCATAA	59.762	GAACAAGCCAACTGCTCCAT	60.263	34	223	190	6	AC
EST-MK1784	GCATTTCCACCCTTCCATAA	59.762	CCAGAACAAGCCAACTGCTC	60.975	34	226	193	5	TG
EST-MK1785	GCATTTCCACCCTTCCATAA	59.762	CCAGCCATCCCCTTAAAAGA	61.291	34	252	219	8	AC
EST-MK1786	GAATCTCCTCCTTCCCCAAG	60.008	CCAGAAGCAACAGCAACAGA	60.175	208	453	246	5	TCT
EST-MK1787	CGTTCTCGATCTTCGATTGG	60.734	TTTCTCTTTCTCGAGGCTTCA	59.322	38	186	149	5	AAG
EST-MK1788	ACTGCTGACCTCCTCCTTCA	59.986	GAAGAAGACCCAACCCAACA	59.943	241	448	208	6	TCT
EST-MK1789	ACGGTGAAGCCCTCTTTTCT	60.247	GAGTTGAGCCCATCGTTGTT	60.119	48	238	191	8	TCT
EST-MK179	GCCGTTCCAATAAGGATCAA	59.901	GCAAGCAATGAAAACGAAGA	59.041	1327	1621	295	5	CTT
EST-MK1790	CCCTCTCCCTCTTCCCAATA	60.393	CTCAGGGAACCAATTCTCCA	60.042	175	541	367	7	ATC
EST-MK1791	TAAAGACGGTGGCGAGAAAC	60.249	CACCAAGAACCAAAAGCCATA	59.982	540	692	153	6	GA
EST-MK1792	GACATCAACCGTCTCCAACC	60.372	AATCAATCCTCCGGAATCAA	59.32	328	636	309	5	TA
EST-MK1793	TGAAGACTGAGCTCGCTGAA	60.008	CACGATCCGATTCGCTTAAT	60.06	205	564	360	5	CTC
EST-MK1794	TCCTTTCTCAGCAAAAGTCAGTC	60.047	AAATTCTCGACCCGAAAACC	60.299	10	300	291	9	CT
EST-MK1795	ATGTTGGCTTGCTCTCCTGT	59.874	TCGCAGAGATTTCAGGGACT	59.95	351	670	320	5	GAC
EST-MK1796	GGAAGTACACGCCAAAGGAG	59.734	CAGAGACAAGGACAGCCTTCA	60.573	218	499	282	11	CT
EST-MK1797	TCACTGTCTCGCACACCTTC	60.03	CCAGACTCCCAACTCCTTTG	59.691	50	273	224	5	GA
EST-MK1798	ATCACAGCACAGCGAGAGAA	59.733	GCGACGGAGGAGATAAAGTG	59.836	23	239	217	5	AG
EST-MK1799	GTTGGCAAATCCCATGTTCT	59.797	TGCAGCATCATGTCTTCCAT	60.233	90	465	376	5	GA
EST-MK18	TTCCTGAGCGGATAATTACG	57.873	ACCCCGACAACACGTTAGAG	60.028	56	443	388	10	TA
EST-MK180	AAACATGGTCGCACAAATCA	59.972	GCAAGCAATGAAAACGAAGA	59.041	1300	1691	392	5	CTT
EST-MK1800	GTCGCATTGAAATGGAGGAT	59.9	TCACGTTCCCACTCATACCA	59.96	331	514	184	5	GA
EST-MK1801	CGTCTGATGTTTTCCCACCT	59.966	AGGAATGCTGGTCAGAATGG	60.073	1363	1705	343	6	TCT
EST-MK1802	GCATATCCAAGCAGCACAGA	59.979	TGGGTTTTGAGGAAAACAGG	59.942	1383	1605	223	6	TCT
EST-MK1803	TTCTCGGACACCTTCGTCTT	59.844	ATCCTCAGTGGTGGAGGAGA	59.638	936	1055	120	5	GA
EST-MK1804	ATCCTCAGTGGTGGAGGAGA	59.638	TTCTCGGACACCTTCGTCTT	59.844	8	127	120	5	TC
EST-MK1805	TTCTCGGACACCTTCGTCTT	59.844	TCGTGAAACCTCCCTCAATC	60.05	771	955	185	5	GA
EST-MK1806	TCGAAGCAGAGGAGATGGAT	59.91	GTAACCCTGAACCCAAAGCA	59.971	404	693	290	5	TA
EST-MK1807	CCCCATGTGACGTGTTGAT	60.238	ACGTGAGGGAAAGAACATGG	59.966	16	183	168	5	AT
EST-MK1808	CTCCTCTGCCATCAATCTCC	59.761	CCCTTAATCTCAAGCCACCA	60.066	310	568	259	5	CT
EST-MK1809	GAAGCTCGAAGCAGAGGAGA	59.973	GTAACCCTGAACCCAAAGCA	59.971	756	1046	291	5	TA
EST-MK181	CAAACATGGTCGCACAAATC	59.972	GGATGGCAAACGTGTGAGTA	59.572	713	874	162	7	GA
EST-MK1810	CAACCATGGAGAATGGAACC	60.173	TGGAAGCAAGAAAAGGCAGT	59.993	328	514	187	5	AGG
EST-MK1811	TTGTGCCAACAAATCCTCAA	60.088	TCCTCTCCTGAAGCTCAACAA	60.119	162	463	302	17	AG
EST-MK1812	CAATATGGCGGTGAGACTGAT	59.97	CGCCTCCACCAGTTTACTCT	59.353	1257	1467	211	7	GGT
EST-MK1813	AATCCTCCCAAACACACAGG	59.82	TTGGTGGTGTCATGGGTATG	60.088	307	654	348	5	CT
EST-MK1814	CCGCCACGTATTCTCTCTCT	59.454	CATTTGAGCTCCACTCGTCA	59.984	4	220	217	9	TC
EST-MK1815	TAGTTTGTACCCGCCCAAAG	59.99	GCCCGATACAGAGATGAAGAA	59.283	798	1136	339	5	TTC
EST-MK1816	CATGAGCGTGCACAGAGAAT	60.016	TCTTTCCTACCCAGAAACCCTA	59.13	138	432	295	5	GA
EST-MK1817	TAGCCTCCAGACCCATTTTG	60.066	GCAGAACCAGCAGAGAAACC	59.997	72	430	359	8	CT
EST-MK1818	ACTGCTGATCCCATTTTGCT	59.7	GAGATTGCTGGGTTCTTGGA	60.195	688	861	174	7	CTCATT
EST-MK1819	CAGAAACAGTTGCAGGCAGA	60.175	GCATCTTCTGAGTGGCTGTG	59.577	266	473	208	6	ATA
EST-MK182	AATAACGGCGCTTGATCTTG	60.23	CGTGCTACTTTGAGCGTGTC	59.664	1047	1317	271	5	TC
EST-MK1820	AGGATTTCAGGGATGGCTCT	60.037	TGCTTGCTCATTCTGTGGAC	59.992	42	379	338	8	TCC
EST-MK1821	GGAGCTCAACACGAACGATT	60.263	GTCTCCGCCTCTCTTCCTCT	60.096	314	574	261	5	GTC
EST-MK1822	GAGACACGAGGTGGGAGGTA	60.112	AAAGCAGCTCCAGGATACGA	59.978	628	787	160	6	GA
EST-MK1823	CAATATCGAAGCCAAATCCA	58.576	CTCTCCCATGGTTCAGTGGT	59.962	137	393	257	13	TC
EST-MK1824	CCAATCGGCGTTGATACTTT	59.96	GAGGCATCTCCAACAGAAGG	59.803	108	308	201	10	AGA
EST-MK1825	ACCACCGCTGAAACAAAATC	59.978	CAACCCACACTATTTCTCTTTGG	59.914	238	623	386	5	GT
EST-MK1826	AGGCTCTCTCTATGCCCACA	59.973	GACAATGCTTGACAGCTCCA	59.992	1469	1828	360	6	CA
EST-MK1827	CTGGTCCTCCTTGCTCAGTC	59.986	TTTGGTTCGGAAAGATCTGG	60.044	176	403	228	6	CT
EST-MK1828	TCACAGAGAATCACAGAGAAGG	57.1	CAGATACGCAAGCGTGAAAA	60.014	1	300	300	9	GA
EST-MK1829	TCACAGAGAATCACAGAGAAGG	57.1	ATACTCGCCATGGAATCTGC	60.066	1	126	126	9	GA
EST-MK183	TGCCCATCCCTAGTAGTTGC	60.096	TAATTGGTCCAGGCGAGTTC	60.074	106	400	295	6	GA
EST-MK1830	CTGAGATGTGCGACTTTCCA	59.984	CGGGTTGTTTTAGGTGAGGA	59.964	246	531	286	5	CTC
EST-MK1831	GGAGGAGAAGTGGTTGTGGA	60.088	TCCGAAACTCTCGCGTAACT	60.015	1712	1867	156	6	GGA
EST-MK1832	TAAGGCACCCGAATCTTGTC	60.074	AGCAGAGTGGAGATGGGCTA	59.973	292	485	194	5	AG
EST-MK1833	CATCTGTAAGGCACCCGAAT	59.955	AGCAGAGTGGAGATGGGCTA	59.973	286	485	200	5	AG
EST-MK1834	GAAGATTTGGGGTCGGAGAT	60.272	TGTTTTCTTCTTCGGCCTTC	59.429	449	587	139	8	AG
EST-MK1835	ACCCTGATTCCTCGCTCTTT	60.212	TGTTTTCTTCTTCGGCCTTC	59.429	156	479	324	6	AG
EST-MK1836	ACCCTGATTCCTCGCTCTTT	60.212	ACCGAAACCCCTGTTTTCTT	59.842	156	446	291	5	AG
EST-MK1837	ACTTCCCACCACCTCCTCTT	59.968	CTTCCCGTCTTGTTGGTGTT	60.005	89	461	373	7	TCC
EST-MK1838	CTTCGTGGAAAAGGCATAGC	59.845	AGCCTCACAGTCTCCGTCAT	59.866	277	453	177	12	TC
EST-MK1839	GTGGTCGTAGCTGACGTTGA	59.905	TTTGCTTGCTCCGATACTCC	60.352	299	447	149	13	AG
EST-MK184	TGCCCATCCCTAGTAGTTGC	60.096	GTAAGAGCCCAACAGCTTGC	60.022	106	445	340	6	GA
EST-MK1840	TGAACCCAAACGACATCAAA	59.941	CCAGGCTCCTGAAGAAGTTG	59.982	67	425	359	5	AAC
EST-MK1841	ATCAGCTTTGGAGGAGGACA	59.803	AACCTGATGCCCTTTTGATG	59.933	227	536	310	5	CT
EST-MK1842	ACAAGGAGCAGGTTCGAAGA	59.989	TCGTTTTCCCCTCGAAGTAA	59.679	250	554	305	14	GA
EST-MK1843	TGGAAGTCGGTAAAGCTCGT	59.875	GGCAGTATATCGCTGCAAGG	60.762	59	433	375	5	TC
EST-MK1844	GTGAATCGGCAACTCCTCTC	59.81	GGATGGTGGGGAATGTTATG	59.871	32	254	223	5	TTC
EST-MK1845	AGAGCAGAGAGGCAAAACCA	60.134	GACCAGAAAACAGCCAATCAA	60.103	380	512	133	5	TA
EST-MK1846	TATCCGGCACTGTCCCTATC	59.917	GCTTACAAAAGCACGTGTTGG	60.714	1196	1562	367	10	AG
EST-MK1847	CCCTTTCCACCATTTCTCAA	59.903	GTCAGCTGTGGCTGATCAAA	59.992	96	272	177	5	TC
EST-MK1848	GCTCCAATTCACCTCTCTCG	59.95	GAGAGCTCCGGTTGTACCAT	59.166	817	966	150	5	GA
EST-MK1849	ATGCGGCAAACTAAACTGCT	59.911	GCGTCTGTGGATGTGATCTG	60.279	180	358	179	6	TCA
EST-MK185	CAGCGGTTGTTGAAGGTTTT	60.147	ACCATAATCTCCACCCCACA	60.05	256	555	300	5	AG
EST-MK1850	TGAATCCCCATTCTCTCTGC	60.158	GATGCTGAAGGACCGAGTGT	60.269	81	464	384	6	CT
EST-MK1851	AGAGATGTGGCACTGGGAAC	60.12	AGGGCCTAAGGGGACACATA	60.703	355	687	333	5	GA
EST-MK1852	AGGGCCTAAGGGGACACATA	60.703	AGAGATGTGGCACTGGGAAC	60.12	65	397	333	5	TC
EST-MK1853	GCACGTCGTTTCACTCTTCA	60.032	AGGAGGGCGAAGGTACTGTT	60.132	63	248	186	5	GGC
EST-MK1854	TCTTAATAAACGCCTTCGACCT	59.311	CTCCTCCGCCTACAGTCTTG	60.005	23	249	227	7	TTC
EST-MK1855	AAAACATCCCATTCGCTTTG	59.938	ATACTCGCGCCATTTGTAGG	60.117	55	445	391	5	CG
EST-MK1856	TTGAATTGAAGGAGCGACAA	59.395	CCACCAAGGTACCAAAGATGA	59.838	13	138	126	5	AG
EST-MK1857	CAAGAGAGGGAACCTGTGGA	60.229	GTTCACCACTGGAGCGACTT	60.307	80	407	328	6	AT
EST-MK1858	CTCCAGTGGTGAACGGAAGT	60.151	CGAGATTAGAGCGGAAGCAG	60.249	263	522	260	5	TC
EST-MK1859	GCTCCAGAATAAGCGTCCAG	59.978	GCCTGCTGCTTTAAATACGG	59.875	228	488	261	11	CT
EST-MK186	CCTAGACAGTTGAAAGGCATCC	60.13	CTTCTCCAAAGGTCGTGAGC	59.989	340	692	353	6	AT
EST-MK1860	GAGGGAAGCAACCATGAGAA	60.195	GATGCGTCGTCGTTTAGGTT	60.14	67	201	135	5	GAC
EST-MK1861	CAAACAGAGGGAAGCACCAT	60.111	GATGCGTCGTCGTTTAGGTT	60.14	61	200	140	5	GAC
EST-MK1862	TATACACTCCCGCTCCGATT	59.551	TGACTGTTCCCCATCTCGTT	60.51	41	210	170	7	GA
EST-MK1863	GCTTCACCGCAGAAAGAAAC	60	CGTAGCCCTTACCATTGCAT	59.982	101	308	208	6	AGA
EST-MK1864	AGCATTCATGGTGGATTTCTG	59.947	GGCACAACCACGTCATTTTA	59.444	1420	1756	337	7	TA
EST-MK1865	CGACAACTTCTGGGGTGAAT	59.966	CAATTCTGGGTTTGGCTTGT	59.971	763	1060	298	5	AGG
EST-MK1866	CGCTCCATAGACAACAACACA	59.773	CGGCGAGAGAGAGAGAGAGA	60.112	3	205	203	7	TTC
EST-MK1867	CCCCTCTCTCTCCCTCAAAC	60.186	CAACCTCTTCCTCAGCCTTG	59.982	116	436	321	26	TC
EST-MK1868	CAATATCGAAGCCAAATCCA	58.576	TCAACTTTCAGGTCCGGTTG	61.064	137	375	239	14	TC
EST-MK1869	ATGGCTTCTATGGTGGCTTG	60.096	CCTCCTCCTCCGTCTCTTCT	59.945	191	536	346	5	CGG
EST-MK187	TTGGATTCCCATCACCATTT	59.991	CATGTTCTCCAACTGCATGG	60.112	38	423	386	9	GA
EST-MK1870	AGCCCTTGAGAACAATGGTG	60.111	CAAAACCCTCCTCCTCTTCC	60.045	155	517	363	5	GGA
EST-MK1871	GAATGGAGCGAGCTTCTCTG	60.24	TTCGTTTTCATGTCCCACAA	59.941	374	709	336	5	TA
EST-MK1872	TATAGGCCCGAAGAACATGG	59.916	CAAACCGGTGGGTGATATTC	60.051	1194	1586	393	7	AGG
EST-MK1873	AAGAGAGCAGGGTGCTGGTA	60.012	TATTCCCCGAAACCCTAACC	60.013	738	911	174	5	TGC
EST-MK1874	AGAGAGCAGGGTGCTGGTAA	60.012	TGCTTTTCCCTTCCCTTCTT	60.18	739	1026	288	5	GAG
EST-MK1875	CTCGAACCCTAACCTGTCCA	60.103	GATCAAAACCAGGAGGCAGA	60.195	66	271	206	5	AGC
EST-MK1876	TTGTTCCCCAATCTTGCTTC	60.051	GAGGAAATCGTTCTGGGTTTC	59.933	1566	1761	196	6	GA
EST-MK1877	GAGGAAATCGTTCTGGGTTTC	59.933	GCACTGCTTCTCCTGATTCC	59.957	1	350	350	6	CT
EST-MK1878	TGAGTGGGAAGAGAGGAGGA	59.913	ACTTTGTTGCTCCGCTTGAT	59.882	300	617	318	5	TG
EST-MK1879	GGATTTCACGGAAGAGTGGA	60.05	TTGACGAGATGCCCAGTAGA	59.394	349	520	172	7	AGG
EST-MK188	ACCTTCGGCTGTTTGAAATG	60.11	CAAGTGGGAAACTACAGATGAGG	60.04	565	812	248	8	AAAAAT
EST-MK1880	TTGAGAAATCTGCCCTTGCT	59.955	CCAATGTCCTGTTGAGGTGTC	60.415	251	437	187	5	AG
EST-MK1881	ATATCCCCGACTTCCTTTGG	60.145	GAGGCGCACTATTTGCTTTC	59.988	1221	1607	387	6	AGA
EST-MK1882	GCAGAAGGTTCTCCTTGACC	58.868	AATCGACACAAAGCCAAACC	59.978	9	284	276	6	CTT
EST-MK1883	TCCACCTCCATAACAAAACTCA	59.471	GCACTCCGTGGTTAATTGCT	60.14	18	374	357	5	TC
EST-MK1884	CTTCCTCGCTCTCTCGCTTA	59.993	CACGCTGAATGTGCTTGTCT	60.056	583	950	368	5	TC
EST-MK1885	ACTGGCTTTATCCGAAGCAA	59.845	CAGAAGCAACCTGTCTCTCTCTC	59.815	276	441	166	5	GT
EST-MK1886	GCCCAGCAGAGAGAGAGAGA	59.969	CTCCTGTTTCATGGGGAAAA	59.903	36	241	206	9	TC
EST-MK1887	GCCCAGCAGAGAGAGAGAGA	59.969	GATTGGAAATGGGAATGGAA	59.558	36	343	308	6	TCC
EST-MK1888	CCCATTTCCAATCTCAATCG	60.266	GGCGCTTCTTCTTGATCTTG	60.096	331	625	295	5	TC
EST-MK1889	CGGCCAAGATCAAGAAGAAG	59.948	TAAAAGCGGTCCCACATCTC	60.074	602	800	199	6	GAC
EST-MK189	TCAGAACATGGCAGGTAGCA	60.413	GCGATTCCCTTTTGCATTAC	59.552	825	989	165	5	AG
EST-MK1890	ACTCAGAGCCGAGCAGAGAG	60.033	CTCCTGTTTCATGGGGAAAA	59.903	31	254	224	7	AG
EST-MK1891	ACTCAGAGCCGAGCAGAGAG	60.033	GATTGGAAATGGGAATGGAA	59.558	31	356	326	6	TCC
EST-MK1892	CTTCCACTCCCACGTCAAAT	59.966	TTGCAATGAGGCAAAGACAG	59.988	174	454	281	5	TG
EST-MK1893	AGCAGCTCCTGCGAGTAAAA	60.292	TGATTCTTTTACGGTGTTGTGG	59.898	468	850	383	14	TA
EST-MK1894	GGTCGAGTCAAACCAAGCAT	60.119	TCTTCTTCCCATTCGCTTTG	60.323	366	509	144	5	GAG
EST-MK1895	ACTCAACGACTCGGAACCAT	59.579	CTTCCGCTGTAACCTGCATT	60.27	312	651	340	5	CTT
EST-MK1896	AGCCAGAGCATCAAACCACT	59.874	TTTCTGGGACGCCATCTATC	60.036	114	427	314	6	CAAGAA
EST-MK1897	GGATGTTAAGCTCCCGACTG	59.694	CGATCCATGAGAAAGATAAACTCG	61.269	56	440	385	10	AT
EST-MK1898	CAAGGTCGAGACGAGGCTAC	60.012	TCGATACGAGTTCGTGGACA	60.263	1593	1855	263	5	GA
EST-MK1899	AATAGCCTCCCCAAAACGTC	60.32	AGCTGCTCGTCCAAGTTGAT	60.02	39	416	378	5	TC
EST-MK19	TCACCTCCTTGGACTTGACC	60.088	GTTTGCTATGCTTGGCCACT	60.278	57	244	188	5	CT
EST-MK190	GGCCATCAATTTCACTCCAC	60.326	CAGACGGGTAAGGGTTAGCA	60.125	676	955	280	6	TTC
EST-MK1900	ATTGACGGGAAGCCATATCA	60.296	ATTGGCATTTGAAGGAGTGG	59.933	354	663	310	9	TG
EST-MK1901	TGGTTATGGAATTGGGAGGA	60.126	GGCAGACATTTGTTTGGACA	59.547	311	570	260	5	CT
EST-MK1902	ATTGGCATTTGAAGGAGTGG	59.933	ATTGACGGGAAGCCATATCA	60.296	152	461	310	9	CA
EST-MK1903	AGCTGCTCGTCCAAGTTGAT	60.02	CTCAAACTGCGCCTTTTCTT	59.632	147	522	376	6	GA
EST-MK1904	AGCTGCTCGTCCAAGTTGAT	60.02	AATAGCCTCCCCAAAACGTC	60.32	1388	1757	370	5	GA
EST-MK1905	GCATCCAATTTAGGCAAAGG	59.547	ATTGACGGGAAGCCATATCA	60.296	117	461	345	9	CA
EST-MK1906	ATTGGCATTTGAAGGAGTGG	59.933	TCTCCTCACAGTGGGTTGTG	59.705	766	1165	400	9	CA
EST-MK1907	ACAGAAGCCTTTCCCCACTT	60.11	TTCCATTGGTTGGTGACTGA	59.935	12	191	180	5	CT
EST-MK1908	CGGAATAGTCTTGCCGTAGC	59.867	TCAGATGTGCGGACTTTGAC	59.837	361	491	131	11	AAG
EST-MK1909	CGGAATAGTCTTGCCGTAGC	59.867	GGTAAGAGTGTCGGGATTCG	59.55	892	1034	143	5	GAA
EST-MK191	AGAAGACGCCCGATCTTACA	59.836	CAGACGGGTAAGGGTTAGCA	60.125	536	924	389	6	TTC
EST-MK1910	TGGAGCTTCACAGGAGGTCT	59.986	TGCAGCCTAAAAGTGGAAAA	58.556	1139	1454	316	7	GA
EST-MK1911	CGCTTTCAGTCTCCCAAAAC	59.853	CTCGTGGTCGTCGTATTCCT	60.134	38	362	325	5	CT
EST-MK1912	CGGCGATTACTACGAGAAGC	60.003	CCCTAACCACCTCTTCACCA	59.959	356	483	128	5	TCG
EST-MK1913	CTGGCACCATGAGTTCTTGA	59.831	CATGGCTTCTTGCGGTTTAT	60.096	448	725	278	10	AC
EST-MK1914	GCAGAGAGCCACAACTAGGG	60.012	CACGTAACGCAATGTCAAGC	60.324	281	563	283	5	CAG
EST-MK1915	CCTGCCCGTAAGACAACATT	59.993	CCAATTGACATGTGCAGAGC	60.272	160	399	240	9	CA
EST-MK1916	GACCGCTGACCTAATCCAAA	60.074	TCACTCACATTTCCCTCAACC	59.958	50	324	275	5	AG
EST-MK1917	CCTCCACTGCCTTCACTCTT	59.45	GACCGCCTTATCAACCTCAA	60.074	21	233	213	5	TC
EST-MK1918	AGTGAAAGTGGAGGCGAGAA	59.989	TTTATCTTGACGGGCCTTTG	60.067	201	530	330	5	GA
EST-MK1919	CTCACAGACGCAGTCACCAT	59.897	AGTGCTTCGCTCCTCAAGAC	59.751	117	473	357	8	GA
EST-MK192	AAACGACCTCGGTTGTATCG	59.993	CTCGAGAAATGAAGGTGATCC	58.729	848	1171	324	5	GA
EST-MK1920	TCCGATAGTCCGATCTGCTT	59.797	TCAGTCTCCCTCGACTTCGT	59.986	389	729	341	8	GA
EST-MK1921	TAGTGGCGGAACCAGGATAG	60.088	CGGATCCTCAGTCCTCAGTC	59.792	278	655	378	8	GA
EST-MK1922	AACGAAGTGGGTTCACGAAA	60.529	TTGCTGGGATTGAATTGGTT	60.309	14	288	275	8	GA
EST-MK1923	TACCCGATCACAGTCAGCAC	59.707	TCCTCACTCTCTCCCACACC	60.243	997	1271	275	5	AG
EST-MK1924	GCTGCATGCTTCCACTATCA	59.979	TCGCGTCGACATAGTCAGAG	60.16	209	418	210	7	AG
EST-MK1925	GTCACCCTCTCCCCACAGTA	59.962	GGCAGTTGCCACAGTACAGA	59.905	11	313	303	7	TC
EST-MK1926	AAGGTGTGTGCTTTGGAGCTA	59.928	AACGCCTGGTACGAATCAAC	60	38	396	359	7	GA
EST-MK1927	GATGCAAGGAGGTTCCACAT	59.934	TGATGGCATTACCGAGATGA	60.033	1353	1593	241	5	AT
EST-MK1928	TCGGTATAGGGCAGCAATTC	60.06	ACGAAAATTCGGTCTCCACA	60.495	324	646	323	5	GA
EST-MK1929	GCGGCGGAGAGTTACATAGA	60.374	ATCTGGTCTCCTCCCAGGTT	59.929	0	344	345	5	TCT
EST-MK193	TGATACCCCACCATCATCAA	59.579	GGCAGGGGAAGACTTAGGAG	60.204	3	204	202	7	CTC
EST-MK1930	CTTGGACACAGCAAGACCAA	59.873	TCCATGAAGCAAAAGACATCC	60.066	355	702	348	5	GT
EST-MK1931	CTGTGAAGCCGTGAATGATG	60.263	TGGTTGGTGAATTGGAATGA	59.75	54	232	179	5	GT
EST-MK1932	GCCCTGAAAGCAGGACTACA	60.397	GAGAAACAGATGGCGAGGAA	60.34	456	845	390	5	AC
EST-MK1933	ACACCACTCCCTTCAAAACG	60.005	CTGGACCATCTCCTCGTAGC	59.827	4	287	284	6	TC
EST-MK1934	CCTCCCTCATTTTCACCAGA	60.042	CTGGACCATCTCCTCGTAGC	59.827	23	177	155	5	CT
EST-MK1935	TCCTCCACCTCCATAGCATC	60.034	AGGCTTTGCTTTTGGTGAAA	59.861	295	668	374	7	AG
EST-MK1936	GCTTGAATTGGGTTTCTGGA	60.051	TTGCTCAAATGGGGAAGAAG	60.184	153	469	317	6	AG
EST-MK1937	TCTCCGCTTGATTTGCCTAT	59.807	GGAGCCTAGGAGGAAGAGGA	59.912	151	328	178	8	AT
EST-MK1938	GTCCAGGCCCAGAATCACTA	60.073	GCAATTCAAATCCACCCTTC	59.368	67	264	198	7	AGA
EST-MK1939	TGTCCATGTCAAAGGAAGCA	60.24	CTTTTCCTCTCTTGCCCGTA	59.448	940	1280	341	5	TG
EST-MK194	TGGCTTGCGTAAGTGAAGTG	60.05	CAAGAACTCGAAGAACCTCATACA	59.82	1161	1482	322	5	GCG
EST-MK1940	TTCTTCTGCAGTTCTGCTTCA	58.937	CTGCTTTCAGTATCCGCACA	60.011	24	286	263	5	TCT
EST-MK1941	GACTCATGAACCAAGCAGCA	59.992	GCCAGAGAAGAGACAAGAAGGA	60.132	1122	1382	261	5	TC
EST-MK1942	TGGTCTTCGACCTTTCTTCTTC	59.864	CTGCTTTCAGTATCCGCACA	60.011	2	353	352	5	CTT
EST-MK1943	GACTCATGAACCAAGCAGCA	59.992	GCTTTGCTTTTCAGCCACTT	59.637	1189	1562	374	5	TC
EST-MK1944	GGCCCTTCAACAGTTAACCA	59.971	AAAAGCAGGGAGAGGGAGAG	59.95	255	632	378	5	CT
EST-MK1945	CAAATCAAACACCGCAGAGA	59.84	ACGGACGTCTTCCATACCAG	59.989	1495	1713	219	6	GAA
EST-MK1946	ACGCCACTGGTATGGAAGAC	59.997	GTAAGGGTAGCTGGCTCCAA	59.336	1688	1956	269	11	GA
EST-MK1947	CTGGCAGCCTTAAGAACCTG	60.008	TCTCTGCGGTGTTTGATTTG	59.84	321	652	332	7	CTC
EST-MK1948	CGGAAACAAGAGCCATGAAT	60.074	CGCCTTCTCTGTCTTCCATC	59.95	110	506	397	8	CTT
EST-MK1949	GAACCCATCAACACCCAAAC	60.073	GTAGGACATCGTCTGCACCA	59.707	427	645	219	5	AG
EST-MK195	CATCTTGCAGCGACCATAAA	59.833	GGCTCCCAAGAAGGGTAAAC	59.94	48	291	244	5	AC
EST-MK1950	GATCGGAAACGGAAACAAGA	60.051	GTTTGGGTGTTGATGGGTTC	60.073	101	446	346	8	CTT
EST-MK1951	CACCCAAACTCAAACCCAAT	59.688	CAAAGTCTCCGATTCGATCC	59.629	438	834	397	5	GA
EST-MK1952	GAAAAGGACGGTGCTGAAAC	59.717	AGAAGCCTGATAGCGGAACA	59.978	220	559	340	5	TGA
EST-MK1953	CCCTGAGTTGATGGATGCTT	60.073	CAACCCATCTGGTTGCTACA	59.566	543	724	182	6	GAA
EST-MK1954	CCCTGAGTTGATGGATGCTT	60.073	AGCGTTCCAAAGCTGAATGT	59.882	543	844	302	6	GAA
EST-MK1955	CCTCGCGTCCTTCTCTACAC	60.012	CAACCCATCTGGTTGCTACA	59.566	378	751	374	6	GAA
EST-MK1956	AACCACTCCTCCTCGGATTT	59.935	CATCAAGAGCATTTGGCTCA	59.948	340	673	334	6	CAT
EST-MK1957	GAGCAAGAGGAGGTGGACTG	59.986	GATCATGGCGGACTTGAGAT	60.042	72	338	267	9	TC
EST-MK1958	GGGAGAACAAGCTACCATCG	59.694	TGCTTAATGGAAGAGCCTTGA	59.967	1390	1632	243	8	AG
EST-MK1959	TCCAATTCCGACTCGTCTTC	60.195	TATTCCGTCGCCTTTATTCG	60.054	272	561	290	8	CTC
EST-MK196	CGGGTCTCCTTCTTCTTCG	59.928	ACAGGGGCAATTTCAACAAC	59.836	1	266	266	5	TGC
EST-MK1960	CGAAAACAACGAAGCTCCTC	59.993	TTCCATTTTCAAACCCCATC	59.599	136	433	298	6	GA
EST-MK1961	TCTCTGTCTGCTTCGCTTGA	60.008	CAGCAGCTCTTTCAACTCCA	59.314	38	327	290	5	TC
EST-MK1962	CCTCAAACAAGTCCCCTCAA	60.081	ACTTTGCCAACCCATGAAAG	59.971	68	434	367	9	CT
EST-MK1963	GTCGCAGAGTTAACCCCAAA	60.11	CGAGGAGCAGGCTAAGAAGA	59.853	1149	1460	312	5	TCT
EST-MK1964	GTCGCAGAGTTAACCCCAAA	60.11	AAGCGCAAGAGAAACAGAGC	59.904	1149	1519	371	5	TCT
EST-MK1965	GGAGATGCAAATGTTCTTGG	58.145	TGAAGTTGGCAAGAATGCTG	59.988	699	1052	354	5	AC
EST-MK1966	GAGAACGTGGTTTGGCTTTG	60.668	TTTCTCCTGCAACCTTCTTGA	59.978	112	489	378	14	TG
EST-MK1967	CTTGGGACGCTTGTATTGGT	59.993	AGTCGTTTTGGGTGATGAGG	59.966	706	1071	366	5	TC
EST-MK1968	TCTGATATTTTGAGGGGTCAAG	58.188	TTAACAGCCGCCTTGAGATT	59.845	33	400	368	5	TCT
EST-MK1969	TTCTTCTCCACGCAAACCTT	59.853	ACTCTTAACAGCCGCCTTGA	60.015	77	404	328	6	CT
EST-MK197	GGGTGATGAGAAGGATGGTG	60.326	TGCAGCCAGACTTACAGTGC	60.207	592	943	352	5	AG
EST-MK1970	GTGCGTATCCGAGGTAGGAA	60.096	TAGGATGAAGGGCAAAATCG	60.031	183	488	306	5	GA
EST-MK1971	AGGCCCAGTCCAGTTCCAT	61.866	TGGCCATCATATTTCAGCAG	59.646	4	276	273	6	CT
EST-MK1972	AGGCCCAGTCCAGTTCCAT	61.866	GGCAGGTGTACAAGGGAAAA	59.971	4	160	157	6	CT
EST-MK1973	CACAGAGAAAGAGAGAGTTTTATCC	57.06	TCCTTTGCCACTAACCTGCT	59.875	1	368	368	5	TTC
EST-MK1974	TTCCCAAGAAATTGGCATTC	59.878	TGGTGCATCTGCTCTTGTTC	59.992	293	630	338	10	AG
EST-MK1975	GGACTGTTGACGGTGAGGTT	60.009	GAGCTGGTGGGTTTCAAGTC	59.703	84	454	371	6	GAC
EST-MK1976	AGAGAGCCGAATTTCACCAA	59.813	GGCGATGGTTGTGTACTGTG	60.032	185	576	392	5	ACC
EST-MK1977	GGGAGGCTTGACAAAGAACA	60.232	CCCCTCACACACACACACTC	60.045	4	370	367	6	AGG
EST-MK1978	GGAGGAGGATCAGACCAACA	60.048	AAGCCGTTCTCTTGTGCTTC	59.621	200	549	350	7	AG
EST-MK1979	ATGCTTTGCTTATCGGCATT	59.71	AAGCCGTTCTCTTGTGCTTC	59.621	1453	1780	328	6	AGG
EST-MK198	CGGTGGATAGAGCCAGAGAG	59.966	CCCAGAAACTCACCACCCTA	59.959	240	579	340	6	TC
EST-MK1980	ACCCCACACTTCCTCCTTTT	59.834	CTCCAGTCATCGCAGACGTA	60.008	313	644	332	16	CT
EST-MK1981	CTTGTTGGTGGTTGCGATTA	59.585	GGATTGAGCTTGTGCTCCTC	59.957	113	381	269	9	CT
EST-MK1982	TGGTCTGCTCTGGAAGGAGT	59.986	TGATGGCCCTACAAATCACA	59.924	219	441	223	5	TTC
EST-MK1983	TGATGAACAAGTTGGGGAAA	58.947	CACAGATGGTGCAGGTTGTC	60.162	61	223	163	6	AAC
EST-MK1984	GGTGACAGCGACTTGAGTGA	60.03	GTCCACAACTTCCACCGTCT	60.009	30	230	201	5	GGC
EST-MK1985	CAACAAGAGCAAGACCCACA	59.873	CCGTACGCTTCCACACTCTT	60.312	1336	1538	203	8	CT
EST-MK1986	ATAACCCGGAATCCCAGAAG	60.145	TAGAAGGGGTGCTCGTATCG	60.227	361	565	205	5	AG
EST-MK1987	TAAAGGGGTTTGGATTGGTG	59.657	GGGGTTAGAGCGAGAAAGGA	60.703	190	521	332	5	TC
EST-MK1988	GGCAAAGTCGGGTTGTTTT	59.963	CGAACTCGAAGTGGTCGTCT	60.444	272	665	394	11	CT
EST-MK1989	GCACGAGACCAAAGATTGTG	59.293	ATACGGTTGCGGTTGAAGAC	60	373	533	161	9	GAA
EST-MK199	TTCCCCAGCTCAATACAAGC	60.214	GGGTTTTCAACTTGGGGTTT	60.068	204	435	232	5	TC
EST-MK1990	ATACGGTTGCGGTTGAAGAC	60	GGATTAGTGCACGAGACCAAA	60.125	495	653	159	5	GTC
EST-MK1991	GGCATGGATAACTTCGCTGT	60.103	TGGAGAAGGAAGGAAGCAGA	60.065	1673	1929	257	5	CT
EST-MK1992	GGCATGGATAACTTCGCTGT	60.103	TGGAGAGGAACTCGGTTTTG	60.224	1673	1893	221	5	CT
EST-MK1993	ACCTGCACGTAAGGAGGCTA	59.898	CAAAAGGTGGCAGAATGGTT	59.971	308	623	316	8	AT
EST-MK1994	CATCGGTATTTCGGTGGAGT	59.813	CATTGTTTCCGATCCGAGTT	59.933	206	555	350	5	GAA
EST-MK1995	CGACTCTGCTGGGATCTCTC	60.096	CGAAATTGGCAGAGAGGAAG	59.948	32	208	177	6	AG
EST-MK1996	TTGACCTTTCGTCATTGCAG	59.84	CACGTGTCCAAGGTAGCAGA	59.897	148	448	301	5	TCT
EST-MK1997	CGACTCTGCTGGGATCTCTC	60.096	GAGAGGAGGAGGAGGAGGAA	59.883	33	213	181	5	AG
EST-MK1998	CGACTCTGCTGGGATCTCTC	60.096	CATGGTGACCGTACAACGAA	60.427	33	240	208	6	TCT
EST-MK1999	CCCCTCTCCCCTAATTCAAG	59.89	GATGTGGGTTTGAGGGTTTG	60.21	317	464	148	5	TC
EST-MK2	CCAATGCCTCCCTTCAATAA	59.894	TGCAAGGGATCCTCTGATCT	59.761	981	1323	343	5	CAG
EST-MK20	TCACCTCCTTGGACTTGACC	60.088	TAACCGCTGTGAAACACCAA	60.149	57	366	310	5	CT
EST-MK200	GTGATATGCCCCAAATGGAA	60.532	GCCTCTCTTTCTCTTCTTCTTCTC	58.628	205	453	249	12	AG
EST-MK2000	CAAACCCTCAAACCCACATC	60.21	CTGAGGCTGATTTCGTAGCC	59.978	381	687	307	5	TC
EST-MK2001	CGGAAGGGAATTAGACATGG	59.382	CCCTCAAACACAGCTGGAAT	60.111	119	293	175	5	AT
EST-MK2002	CGGAAGGGAATTAGACATGG	59.382	AGGACCATGAAGACCTGTGG	59.962	422	784	363	5	AT
EST-MK2003	CGTCATCTCGCTCATCGTTA	59.972	CCCTCAAACACAGCTGGAAT	60.111	241	608	368	5	AT
EST-MK2004	GCCGATCACAAGCTATACCC	59.556	TGCACGATCTCCTGTTTGAG	59.984	210	478	269	6	TGA
EST-MK2005	CCCTACTGGTTTTGAATTAGGAAG	59.475	GGAGGTGTAGGCTGAACTGG	59.721	6	358	353	18	AG
EST-MK2006	TCATGCCACTTGCGTATCTC	59.83	GCGCACTAACCCCTAGATGA	60.235	2	238	237	5	GT
EST-MK2007	CCTCTTCTTATTCCCAGCACA	59.322	CAACTCTGGGTGGGTTCATC	60.363	5	311	307	11	CT
EST-MK2008	GTAAACCGCTCGCCTTCTTC	61.247	GCAGTCTCGGTCTCCATAGC	59.981	15	197	183	7	CTC
EST-MK2009	CAGGTTTCTGTTCCCGATCT	59.137	CTCTCCAGATCGAGCCATTC	59.91	365	675	311	12	TC
EST-MK201	ACGATAATCCGGCACAAAAC	59.829	CAAGCGCATTGTATTGGTTG	60.133	239	510	272	5	TC
EST-MK2010	TGGGCTGTGAGGAGATAAGG	60.21	TCCTTTGCAACAACAGCAAC	59.888	208	580	373	5	TTG
EST-MK2011	TTGCAAGCCTTCATCATCAC	59.805	CAAAAGCAGTGTCGGTAGCA	60.05	341	615	275	7	TCA
EST-MK2012	CCATCTCTATTGCACCACGA	59.673	ATGAAAGTGGCCGACATAGG	59.955	122	503	382	8	CT
EST-MK2013	CCTGTTAAAATCCGGGTGAA	59.795	GGGTTTCTGGGCATATGTTG	60.192	4	340	337	8	CT
EST-MK2014	CCCGCCTTTACTGAATACCA	59.953	GAAATGGCGTCCTAGTGCTC	59.843	200	488	289	5	AT
EST-MK2015	AAGCCTCTAATCTGCGTTGG	59.476	CGATTGTGTGTTGGGTGCTA	60.574	1335	1620	286	5	AAAT
EST-MK2016	TCTGTCGCTCTCCTCCAAAT	59.95	GCAGAGGATGTTCCTTGAGC	59.957	0	319	320	6	TC
EST-MK2017	GGCAACGACTTCTCAAGACC	59.851	TTCCTTCATCTTCGCTGCTT	60.096	348	527	180	7	TGA
EST-MK2018	CACAAAGCAGTGGGAATTGA	59.691	GCAGAGGATGTTCCTTGAGC	59.957	49	382	334	5	TC
EST-MK2019	TTGGTTGTTGCAGGGTTGTA	60.004	TTCCTTCATCTTCGCTGCTT	60.096	40	299	260	7	TGA
EST-MK202	TGAATTGGGCCAGAAAGAAG	60.184	TCAGATGATGGGTGGTTCCT	60.326	1209	1600	392	5	GA
EST-MK2020	GCTTGACGGGAATAGCAGAG	59.978	GGGTTCGATTTGATTCTTGG	59.363	448	749	302	5	AT
EST-MK2021	CAGAAGCATCCGTCATCAAA	59.799	GGGTACTGAAGAGAAACGTGAA	58.37	806	1030	225	5	CT
EST-MK2022	TGGACAATGCAGAAAAGCAG	59.988	GGGTACTGAAGAGAAACGTGAA	58.37	1322	1456	135	5	CT
EST-MK2023	CTCTTCCTCCTCCTCGTCCT	59.945	ATTTTCTTTCGCATGCCACT	59.713	267	438	172	7	GA
EST-MK2024	TCTCCCTGAGCCATTTTACC	59.126	GTTTTGCGCCAGAATCTCAT	60.221	34	368	335	6	AC
EST-MK2025	CAGCCTGCATTGAAGAAACA	59.988	GGGGTTGTGGATTGGTGTAG	60.088	218	553	336	6	AC
EST-MK2026	AATAGCAAAAGTGCCCATGC	60.103	GCTGTAAGGGCAGGAATTGA	60.214	1159	1393	235	6	AT
EST-MK2027	GGTCATAACCTGGCAAGCAT	59.962	AAATCCTCCTCCGCTCTCTC	59.919	1210	1551	342	7	GA
EST-MK2028	TCCGATTCTCCTCAATCACC	60.011	AGCGGACTCTTGACATGCTT	60.02	116	458	343	15	CT
EST-MK2029	CACAGCCCAACAACAACATC	60.008	AGCGGACTCTTGACATGCTT	60.02	43	422	380	5	CT
EST-MK203	CCCTGAAGCCTGAAGGTATG	59.688	GGAAAACCAATGACCAACTCA	59.822	322	637	316	10	TG
EST-MK2030	AATGGCCAAGACATGGAGAC	59.934	AGGACATGACCCCAGAAACA	60.363	1195	1416	222	5	GA
EST-MK2031	AGACTCCACCTTTCCCCTTC	59.534	ATGGTTTCGGCAATTACAGC	59.967	40	403	364	5	AT
EST-MK2032	GGCTCGAACTCCTGACCTCT	60.932	AGGGACTGAGTTGCCAAGAA	59.844	5	169	165	5	AC
EST-MK2033	GAAGGAATACTGCCGTCGAG	59.836	GGATTCCCTCTCATCGGTTT	60.272	761	1072	312	6	CTC
EST-MK2034	CGTATCCGGCTTCTTAATCG	59.699	AAGAGATCATCGACGGAACG	60.218	349	476	128	5	AG
EST-MK2035	GGAGCAGATCAGGGTCACAT	60.08	TCCACCTCCCTCTCCCTACT	60.066	126	432	307	6	GA
EST-MK2036	GCACTGAAAGGGTGGTTGAT	59.973	CTCCCATTTCCGGTCTGTTA	59.926	271	470	200	5	AG
EST-MK2037	GGAGCAGATCAGGGTCACAT	60.08	CCACCTCCCTCTCCCTACTC	60.066	590	895	306	6	GA
EST-MK2038	GCTTCCTCAACTTGCTCACC	59.997	CCGTGAGCTTCTTGTCCTTC	59.989	653	955	303	8	GA
EST-MK2039	AAATTCCCAACTGGGTTTCC	60.032	CCTCTTCTTGCTTCCACTTCA	59.601	95	359	265	15	GA
EST-MK204	ACATTCGAGCTGCCTGACTT	60.02	GGGTGTTTGTAACCCATTTGA	59.578	169	487	319	10	TG
EST-MK2040	GGAACTGTCGTCCATGTCCT	59.969	AATTCTGGAATGGCGAGTTG	60.074	314	538	225	5	GA
EST-MK2041	GCACGAAGTTAGGTCAGCTT	57.233	GGAGGGATGATCTGGACAAA	59.862	0	258	259	5	CT
EST-MK2042	CAGTTTTGAGCTTGGGAGGA	60.366	GCAGCAACAACTGCATTCAT	59.878	465	849	385	5	AT
EST-MK2043	TCCTTCTGCTGTTGGTGTTG	59.873	CCAGCTCATGAATGCCAGTA	59.823	439	803	365	5	AT
EST-MK2044	GCAGTCTTCTTCAGGGAACG	59.989	ACCTGTACCCGCAAGCTCT	59.883	420	682	263	5	AG
EST-MK2045	AAGGCTTTGTGGAGGAGGAT	60.074	AAAGGACAGCACCTTTCTCG	59.473	252	497	246	12	AG
EST-MK2046	CGATATGGATTTGTTGCAGAAG	59.609	TTAAATTCCTGGCTGGCTTG	60.202	28	258	231	8	AG
EST-MK2047	CGATATGGATTTGTTGCAGAAG	59.609	GCAGCAGATTGTTGGGAAAT	60.081	28	376	349	8	AG
EST-MK2048	GCTGGCCTCTAACTCCTCCT	59.979	TGGTTTTCGTCCTCTTGCTT	59.853	607	799	193	7	AG
EST-MK2049	GAGAGCAGAGCAGTCTTGCAT	59.913	GAAGCTTGCCGAGAGAGAGA	59.973	5	348	344	5	AG
EST-MK205	GGACGAGAGCTTCAACAAGG	59.989	TCTCTTTCTCTCTCAATCAACCTC	58.288	1059	1438	380	14	AG
EST-MK2050	AGCAATTTGGACGGAAGTGT	59.598	CAACCTTGCCAGCCATTTAT	59.96	536	777	242	17	AG
EST-MK2051	AGTGAGGGAGTGGGGAGATT	59.929	TCCATCTGCGGAGCTTTTAT	59.807	301	671	371	5	AG
EST-MK2052	CATTGTTGGTGGATCCCTTC	60.173	CCAATGTCAACCACAGACCA	60.416	180	571	392	5	TA
EST-MK2053	GAACATGGTGAACCCAAACC	60.073	GCATATGGGTGTTGCTGATG	59.955	112	502	391	7	AC
EST-MK2054	ACCGGCCCTCTGTTATTTCT	59.962	TCATCCTCTTCTCCGATTGC	60.303	1137	1447	311	7	CT
EST-MK2055	AGGCGCACAGAGAGAGAGAG	60.033	GGGTTTGGTGGAGTAGACGA	59.966	12	205	194	6	GAA
EST-MK2056	ATCACCAATCCAATCCTCCA	60.135	TCATTCTCCCATCACCCAAT	60.135	67	228	162	5	TC
EST-MK2057	CCAAGGACACCCACCATTAC	60.088	CTTTCTCCGCCTCCATCTCT	60.862	137	320	184	6	AG
EST-MK2058	CCAAGGACACCCACCATTAC	60.088	TTCGCGCAATAACGAGTTC	59.968	137	398	262	5	GA
EST-MK2059	TGGTTCTGGGACCTTCAATC	59.903	ACCAAGGTGACGAAGGACAG	60.151	670	1069	400	8	CAC
EST-MK206	GGTGCGTCGACAGTTCAGT	59.888	ACACACACACACACACACACAC	58.828	528	711	184	6	TC
EST-MK2060	GCAGCAAAGGAAATTGAAGG	59.823	GGTGTGGAACGACCCTTTT	59.812	550	756	207	8	CAC
EST-MK2061	TGGTTCTGGGACCTTCAATC	59.903	CCTGCCACATTCTTCTTTGG	60.626	364	609	246	8	CAC
EST-MK2062	CCTCTGGTGCCAATTTTGAT	59.933	CTCCGTCAACAACCCATCTC	60.51	797	1143	347	17	AG
EST-MK2063	GCATACCTCCTCCAGTTCCA	60.073	GAAATTCCATTGCCGAGAAA	60.016	257	624	368	6	AC
EST-MK2064	GTGCTTCTATGAGCCCAAGG	59.836	CCCCAAGAGACAAATTTCCA	59.903	292	475	184	8	TTC
EST-MK2065	AATCCAGACCACCTTTCGTG	59.966	GTCCACCAGCCTTTGAATGT	59.973	308	701	394	11	GA
EST-MK2066	TAGCGCTTCCTGCCATATCT	59.967	TAGAACGGCGCTATTGAACC	60.23	675	1010	336	6	AGA
EST-MK2067	GAGCTTCGTGAAATGCATCA	59.955	TAGAACGGCGCTATTGAACC	60.23	1159	1452	294	6	AGA
EST-MK2068	CCTCTATTCCCATGGCTGAA	60.029	GTGATGAGGAAGGAGGTGGA	60.048	303	702	400	6	AGA
EST-MK2069	GATTGAAAATTGAGGCACTCG	59.699	CTGCCAGCGTAAGATGTGAA	60.011	11	198	188	7	GA
EST-MK207	CTTTTGACCCGTTTCGTTGT	60.008	TTGTTGCATACCCAAGCTCA	60.257	522	794	273	11	TC
EST-MK2070	GATTGAAAATTGAGGCACTCG	59.699	TTCGTTTCGGCTGAGACTTT	59.993	11	301	291	7	GA
EST-MK2071	AGAGTGAGAAGAAGTGAGAGAGGA	58.046	GGGTTCTCAGGAGTCACCAA	60.088	18	377	360	13	GA
EST-MK2072	AGAATGCAATGGACCCTCAC	59.934	CAATGGCGGCTTTGAATATC	60.424	1545	1885	341	5	AG
EST-MK2073	CACTCAAACCGACAAGCAGA	60.025	GTGTGAGCGAGCATGAGAGA	60.304	75	236	162	5	TC
EST-MK2074	GGAGTCAATCCCTCCTCTCC	60.012	TGCAACTGTGGAGCTTGAAC	60.032	1009	1270	262	5	TGT
EST-MK2075	TGTTCAAGCTCCACAGTTGC	60.032	CCCAACCTCTTTCCAGTTCA	60.081	1250	1473	224	21	GA
EST-MK2076	CACTCAAACCGACAAGCAGA	60.025	TGTTGTGAAAGAGGGACCTG	58.695	75	328	254	5	TC
EST-MK2077	CCTTCCGTCATCCTCCATAA	59.887	GTTCTTGGAGACGGGATCAA	60.05	106	479	374	5	CT
EST-MK2078	GCAAAATAGAGACACTGCCAAG	59.044	CGTGGAAGCATACTGGGAAT	59.955	54	348	295	5	AAT
EST-MK2079	GACTGGTGCTGAGGTTGTGA	59.872	ACGTGAATCTTTTGGCCATT	59.434	448	846	399	5	CTG
EST-MK208	GGACATGCCATCACACTCAC	59.97	ATAAGCTGTGTGCGCCTTCT	60.044	7	257	251	5	CA
EST-MK2080	GGGAAGGGAGAGAGGAGAGA	59.883	CCCCTATTAGCCCAATCGAC	60.653	1056	1215	160	5	GA
EST-MK2081	CATCCGGCTCAGTAGGTCAT	60.096	GACTTGGTGAAACCCTGGAC	59.405	148	535	388	13	AG
EST-MK2082	TTCCATTCACTTCCTGCAAA	59.247	CAGTGGAGGAGTTTGATCTGG	59.706	125	296	172	8	GA
EST-MK2083	CTTGGAAATCGCCTCATTGT	60.074	GCCGATTCCATCTAGCTGTT	59.297	122	458	337	5	TC
EST-MK2084	CAGTGCAACCCATTCTTGTG	60.152	TCACCAACTCTCTCAGACTCCA	60.026	303	447	145	8	TGG
EST-MK2085	CAACGGATCCCCTTTGTCTA	59.926	TGGTTTGGTTTGGAGGAGAG	60.081	74	251	178	6	AGC
EST-MK2086	CAACGGATCCCCTTTGTCTA	59.926	GTTGTTCGTCCACATGATCG	59.967	74	460	387	6	AGC
EST-MK2087	ATAGCCGGGAGACCAACTTT	59.962	TTGATACTAAGGCGGCAACC	60.096	284	526	243	7	AG
EST-MK2088	CAGAAGGAACCCGAGAACAA	60.224	TACCCAAGGATCAAGCCAAG	60.066	326	560	235	6	AG
EST-MK2089	GAAGAACAGGCCAAGCAAAG	59.993	TTCACCTCACCCTCCTCATC	60.048	107	450	344	5	GA
EST-MK209	CTGGCCCTTATGCTTCACAT	60.096	ATAAGCTGTGTGCGCCTTCT	60.044	215	406	192	10	CA
EST-MK2090	CACAACCCGTAAAACGACCT	59.891	CAGGGACAGCTTCCTCTTTG	59.982	296	600	305	6	GAA
EST-MK2091	TCTAGCAAACCGAGAAGAGC	57.452	CAACGACGACCATGAGATTG	60.112	0	163	164	7	CT
EST-MK2092	CTCTCTAGCTCGCAGACGAAG	59.671	CAACGACGACCATGAGATTG	60.112	27	163	137	9	CT
EST-MK2093	GCGCTTAAATCTCCAGATGC	59.951	CCAAGGGAATCTCCTCTTCA	59.209	195	486	292	8	GA
EST-MK2094	CAGATTGAAGAAGGGAGATCCA	60.569	TGGCAATTGTGCCTGTTTTA	60.111	23	352	330	10	AG
EST-MK2095	ACCAGAAGCCACAACCAAAC	60.012	GGTTTGAGAGGAGGACCACA	60.088	235	539	305	5	AGC
EST-MK2096	CAAGCCAAGCCAATTAGAGC	59.982	GGTTTGAGAGGAGGACCACA	60.088	274	539	266	5	AGC
EST-MK2097	GGAAGCGTAAAACTCGTCCA	60.249	TCATTAGTGGCAAGGGTGCT	60.657	42	421	380	10	CT
EST-MK2098	GGAAGCGTAAAACTCGTCCA	60.249	AAATCCGAATTGGGTGTCTG	59.79	42	394	353	10	CT
EST-MK2099	GCACCAAACACCTTCCGTAT	59.859	CCCCTCAATTCAGACCAAGA	60.042	259	527	269	11	TC
EST-MK21	GCCACCAAGATGAAGGTGAT	59.934	TAACCGCTGTGAAACACCAA	60.149	160	366	207	9	TC
EST-MK210	TAGAAACCTGCCACAGATGC	58.877	TCCCAAATCTCTGAATTGCTG	60.199	217	553	337	6	TA
EST-MK2100	CCAATCAATCCCCTATCACG	60.148	CGAAGTATGGTGGTGGAGGT	59.844	49	311	263	6	CAC
EST-MK2101	ACCAATCAATCCCCTGTACG	59.67	GTGGAGGATGATGAGGAGGA	60.008	85	473	389	6	CAC
EST-MK2102	CGACCGAAAAGTGACCCTAA	60.103	GCTTCATGACACCCTTGGAT	59.934	178	557	380	16	TA
EST-MK2103	CACCACACCAACAATGAAGC	60.008	GTTTCTAGCGAAGGCCAAGA	59.592	126	482	357	8	GAG
EST-MK2104	CCACAGGGTGTTTCCTCATT	59.82	TAGAAAGGCAACCGAAGAGC	59.592	526	650	125	5	TC
EST-MK2105	CAGCAGACAAAGAAGAATCCAG	59.122	CAACGAAACCCTTGTCCACT	60.005	11	199	189	6	TCTA
EST-MK2106	CCCCATTCATTCTTGTTCTCTC	59.94	GAGTCCCCAGTTACGATCCA	59.927	81	217	137	5	AG
EST-MK2107	AGTTAGAGATCCCGCGCTTT	60.36	GCCGATCAAGATAAGGAGGA	59.224	36	347	312	6	AG
EST-MK2108	TTGCTCTGGACACCACACAT	60.162	CCGTTCCTCAGTTGAAGCTC	59.989	590	906	317	6	CA
EST-MK2109	CCGTTCCTCAGTTGAAGCTC	59.989	TTGCTCTGGACACCACACAT	60.162	258	563	306	10	GT
EST-MK211	CCATCCTTGCTGAAGACCAT	60.073	AAAGTGAGGAGACGGAGACG	59.45	252	454	203	9	CT
EST-MK2110	CTCACCCCTCTGCTCACAAT	60.261	GCCGATCAAGATAAGGAGGA	59.224	364	722	359	6	AG
EST-MK2111	TCCTCGAACAGTGAGGACAA	59.388	CTCTGGACGCCACACATAGA	59.855	15	226	212	9	AT
EST-MK2112	CCCCAAGTCATTTTCTGCAT	59.933	TGGTCCGGATAGTTCCTTTG	59.926	267	442	176	5	AAG
EST-MK2113	GCCGATCCTCACTGTAAAGC	59.843	TACATCCCTCCCTCACCAAC	59.779	1	263	263	5	TC
EST-MK2114	GCCGATCCTCACTGTAAAGC	59.843	GCCTCTTCACCAATCGTTTC	59.676	1	222	222	5	TC
EST-MK2115	TGGCAAGGTGAAGCAGTAGA	59.591	TTTCTGGGAGGAGCTGATTG	60.331	104	301	198	5	TA
EST-MK2116	GAAGACTTGCCCGAACTCTG	59.989	CGTCGTCTGTTCGAAGTCAA	60.025	192	441	250	9	AG
EST-MK2117	AATGAGCTCCAAGAGCGTGT	60.02	GGAAAGGTTCCGTGATGAGA	60.05	841	1236	396	6	GA
EST-MK2118	GTTTGGTGTTGCTTGTGCTG	60.347	AGCTTGCACCCTCAATGTTT	59.74	62	434	373	7	CTT
EST-MK2119	AGTGATGTGCCGTTGAGATG	59.707	CAGTGACTCCTCCAGAGTTTGT	58.449	483	879	397	6	AT
EST-MK212	GGCAAATCCAGTGAGTCCAT	59.934	AAAGTGAGGAGACGGAGACG	59.45	85	454	370	9	CT
EST-MK2120	AGTGCTCACTTAAATGCCTGA	57.648	TTGTTTTCCTCCTGTGATGCT	59.726	639	1026	388	6	AT
EST-MK2121	TCGTGGTCTTACTCCAAGCA	59.44	TGCACTGACTTCTGCAATCC	59.992	12	218	207	5	TA
EST-MK2122	TCGTGGTCTTACTCCAAGCA	59.44	GTGGCAATCCATCCTGAACT	59.934	12	312	301	5	TA
EST-MK2123	ATTCCAACCGAGCTGAAGAA	59.813	GTCACGCAGTGAAAACCTCA	59.88	558	942	385	5	TA
EST-MK2124	TCACCACCATCATCGTCATC	60.349	TCGAGGAAGACTTGGAGGAA	59.92	27	292	266	5	CT
EST-MK2125	GTTCATGTTGTCGGCCTCTT	60.119	AGTCACTCCTTTCCGAGCAA	59.989	1228	1556	329	7	GGA
EST-MK2126	TGTGGAAAACCACCAAATGA	59.792	TATATAGGGAGGCGGGTCTG	59.019	1654	1906	253	9	AG
EST-MK2127	GTCAGCGGTCAAACACAGAG	59.467	CATGAATGCTGGCTGCTAAA	59.976	279	614	336	5	ATC
EST-MK2128	CAAGGACGTTTCGCGAGTAT	60.27	GTGGTCAACTCAAGCAAGCA	60.032	360	611	252	5	TCA
EST-MK2129	AACAGGAACCAAGCCCATTA	59.429	TGGCAGACCAGGTAGTCCTC	60.261	542	875	334	6	CA
EST-MK213	ATGGAGGGAGAAGGAGGAAA	60.008	CTACAAGATCCGCAGCATCA	59.972	228	603	376	5	CT
EST-MK2130	TTCCCGTTTCTCTGAGCTGT	59.989	CGCCTTCCTAGCTACCTCCT	59.998	174	353	180	5	CAT
EST-MK2131	TCACCTCCAAACCCTCTCAC	60.088	CGTCGGAGAGGTCGATAAAG	59.83	132	359	228	7	CGA
EST-MK2132	GCCTTACCGTTTGGTGATACA	59.875	TGGAACGACTGGAGGAAATC	60.05	138	464	327	8	CT
EST-MK2133	GCCTTACCGTTTGGTGATACA	59.875	GCAACCAATCCCAGAAGAAA	60.051	137	261	125	8	TC
EST-MK2134	TTTTCCCCACACACACTGG	60.4	GAGGACATGGACCTCATGCT	60.08	183	515	333	13	AT
EST-MK2135	CAAAGAATCGGGAAAGTGGA	60.044	TGAGAAAAGGGGAACTGGAA	59.641	312	707	396	7	CTG
EST-MK2136	CCTGGCTCTCTGCATAGCTT	59.74	ATCTTCATGGCCTTGGGTTT	60.693	865	1024	160	7	AGA
EST-MK2137	TGTCATTTCATTTCGCCTCTC	60.207	ATTTCAAACGAAACCCGATG	59.801	0	206	207	9	CT
EST-MK2138	TGACCCGGATTCTTCTTGTC	60.05	ATTTCGGAGCTCTTCCACAC	59.288	139	470	332	7	GCC
EST-MK2139	CTGCTCAGTCCCTCCAAAAG	59.982	GCAGCCTCTCCCACATAAAA	60.214	472	741	270	5	CT
EST-MK214	GACTGCTGGACACCCTGATT	60.12	AAACCCTAGCAGAACCAGCA	59.875	592	889	298	7	CTT
EST-MK2140	TTGCAGTGCTTGGCATAGAG	60.157	CTCATTTTCCGCCATCAAAC	60.448	1437	1828	392	5	GA
EST-MK2141	CTAAGCCTTCCGTCGTCTTG	60.008	TTTCGAACAGAGGGAGCAGT	59.989	247	553	307	10	AG
EST-MK2142	TGGGAATCGGATGTTTATGG	60.523	TGCACCTCCAGTCATTGCTA	60.413	723	1005	283	5	TG
EST-MK2143	GTGGCATGTGAGGTGCTTTA	59.722	AACGAGCAGCAAAGCTGAAT	60.162	567	844	278	5	TG
EST-MK2144	CCACTCAGATGGGACTCTACTAA	57.505	GTCCTAGCCCAGATGGATGA	60.034	27	383	357	7	TTC
EST-MK2145	GGCAGCGAAACAAATGAAGT	60.257	CTTGCCTGTCAAACCTAGCA	59.072	309	640	332	7	TA
EST-MK2146	GAGAATGAAGAAGGCAGGGTAA	59.725	GCAGAAGCATGCGTAATGAA	59.983	23	354	332	5	GAA
EST-MK2147	CGGGAAAGACAGATGGATGT	59.927	GCCACTGGACGTTGCTAGAC	60.865	144	447	304	6	TG
EST-MK2148	TCCCATCCCTCTTCTCCTTT	60.008	TGAGGCGTTGGTCTTCTTCT	59.989	9	341	333	7	CT
EST-MK2149	CCCGAAAACGAACACAGATT	59.971	ATCGACCACAACGACCTTTC	59.973	78	475	398	5	TGA
EST-MK215	TTGAAATCGAGCATGTGGAA	60.197	AAACCCTAGCAGAACCAGCA	59.875	828	1156	329	7	CTT
EST-MK2150	GAAAGGTCGTTGTGGTCGAT	59.973	GAATGGTGGCTTGGAACAAT	59.797	221	449	229	5	TGT
EST-MK2151	GCTGCTGCTGTTGTTGTTGT	60.104	TCATCAGACCCATCACGAAA	60.048	318	513	196	6	CTG
EST-MK2152	TTTCGTGATGGGTCTGATGA	60.048	GGCTCCGAGTTCTTTGTCTG	59.989	358	695	338	5	TGG
EST-MK2153	GCATATTCGATGGTGGGTTC	60.163	GCTTCTGGTGGTGGTTTTGT	60.012	135	519	385	5	TGA
EST-MK2154	GTGGTAAGGGTGGCAGTGTT	59.891	ACTTCATGCTTTGGGGTTTG	59.971	209	461	253	9	TC
EST-MK2155	AACGCCATAAGCAGAACAGC	60.416	ACAAGAAGCTGGGCACAAAT	59.74	254	484	231	6	GT
EST-MK2156	CTGACATACCGCAAATGGTG	59.988	GAAGCCATGAAGGAAGCAAA	60.331	18	287	270	6	AT
EST-MK2157	TGGCCCTACTTCGATCTCAT	59.653	CCACCACCATCTCTGTTCCT	59.962	402	762	361	5	AGG
EST-MK2158	GATCATGAGGGAAACGGAGA	60.011	CCAGAACTATCGTTGGGTTCA	59.978	827	1109	283	5	GTTCT
EST-MK2159	ATTGGCAAACGCTATTCCAG	60.096	AGTGGGAGGAGAAGGGTTGT	59.968	8	137	130	9	CTT
EST-MK216	GACCTCGTTCTCCAACCTGA	60.238	GATGAAACGCCGGATAGAAA	60.038	39	179	141	5	CT
EST-MK2160	CCGGGATCTTGTTGTCTGTT	59.966	ACCCGCATTTTACTCCTTCC	60.32	244	518	275	9	TA
EST-MK2161	CCAAGCAAGCACCTGTTGTA	59.904	CACAAGACGTGGCACCAATA	60.574	145	438	294	5	TTTC
EST-MK2162	TGGAGCATTAGAGCCGTTTT	59.845	TTGGTTGAAACTTTGCAGGA	59.293	278	483	206	5	TG
EST-MK2163	CCAAATCGGTGATCGTTAAG	58.093	AAAGGGTGTTGGAAATGCTG	59.971	195	593	399	18	AT
EST-MK2164	CGGGAGTTTCGAGGTGAGTA	60.246	GGTCACCATCTGCGACCTAT	59.957	271	603	333	5	TA
EST-MK2165	TCTCGTTCTGCTTTGGCTTT	60.132	AACGGGTGTCAAGCATCTCT	59.727	1339	1527	189	8	AG
EST-MK2166	CAACCCAATTATGGGCAAA	59.218	TGCAGCGTCTTGCTATCATC	60.127	769	1039	271	5	AAG
EST-MK2167	CAGCTAACAAGGCCATGGAT	60.096	GTCATTCAACCCGCCATTAG	60.331	895	1180	286	5	TA
EST-MK2168	ATCCGGAATGAAATCCTCCT	59.728	GCTTCCGGTCACCTAAAACA	60.11	65	408	344	6	CCG
EST-MK2169	ATGATGACCCGTTAGCGTTC	59.962	TCACATCGATCAGCACATGA	59.777	346	730	385	5	TA
EST-MK217	AGTTGGCCTCTTGCTGTTGT	59.914	ACCGGCCTCTTTCTTCTCTC	59.957	59	343	285	5	AG
EST-MK2170	CAGTTGACGGTCTCTCACCA	59.864	AAAGAAAAGCGACGGCAGTA	60.018	80	469	390	8	TA
EST-MK2171	AGCAGCGGAGTCTTTGGTTA	60.015	AAGGCGATTCTGGAGGAAAC	60.578	1005	1129	125	27	TC
EST-MK2172	CCATCCTTGCAATCCTTTGT	59.933	TGGGTTTTCTCTCTTGCCTCT	60.368	425	771	347	5	TC
EST-MK2173	CAGTGAACCGGGCTTTAGAA	60.241	AAGAGCTAACCCGCAGCAT	59.992	223	525	303	5	AT
EST-MK2174	TGTCTAGGCCGTTGACTTGA	59.44	GGCCAGCTTTCTTTGAGTTG	59.993	93	239	147	5	AAG
EST-MK2175	GCATTCATTAGCCGATGGTT	59.929	GAGGGATTTTGTGTGGTTGC	60.362	308	465	158	5	TTA
EST-MK2176	ATTCATTAGCCGATGGTTGC	59.929	ACCGTCTGCTTTTCCATCTG	60.255	310	696	387	5	TTA
EST-MK2177	GGACGGACCATTACAACAAT	57.235	CGAGTAGGAGGAGGAACTGC	59.04	0	157	158	6	AT
EST-MK2178	GATCCCGACTCACAGACGAC	60.689	TGATGCGGAGAGTGTTTGAC	59.837	3	149	147	5	CTTCT
EST-MK2179	CGACTCACAGACGACACCTC	59.442	GGATGGGATTGTGAGAATGG	60.135	8	402	395	5	CTTCT
EST-MK218	CTTCCCTGTTGGAGAAGCAG	59.982	TTGCCACCACTCTCTCTCACT	60.041	530	747	218	5	GA
EST-MK2180	TCGTGAGAAGCTGAAGCAGA	60.008	ACTGGATTGGACGGACAAAG	59.966	360	597	238	5	CCG
EST-MK2181	TTGCAGAGAAGCATCGTGTC	60.144	ATTCGAAAACTCCAGCCAGA	59.813	105	355	251	5	CTC
EST-MK2182	CTGAAGTGAACTCCGGAAGC	59.989	TCTTCCTTCGCTTTGACTCC	59.55	118	475	358	6	AG
EST-MK2183	GTTGGTTTGCTTCTCCGTTC	59.717	CAACCTCTCAAATCCCTCCA	60.042	1150	1521	372	10	AGA
EST-MK2184	CAGAAACTGAGCTCTCTCCGTA	58.887	TTGGGCTTTGAAACAGGAAC	60.088	12	380	369	6	AAC
EST-MK2185	AAGACATTAGAAGCCTCTGACTCC	59.466	GCAAGACCGCAGAGTAGGAC	60.02	8	261	254	6	CT
EST-MK2186	CACCTTTTGACTGCTGCTGA	60.175	AACGCCGTACGTTATCCTGT	59.522	147	518	372	5	AAT
EST-MK2187	TGGTCCACAACTGAAACGAA	60.128	TTCGTGCTTCTTCCAAATCA	59.395	30	205	176	5	AGA
EST-MK2188	AAGGGTGAGGGTGATTCATT	58.297	GCCACCCAGTACCATGAAAG	60.375	420	765	346	5	GAA
EST-MK2189	GGGGTGGAAACTCCCACTAT	60.052	CTGATGCAGCTGTGAGGATG	60.58	19	227	209	5	AAAC
EST-MK219	CTTGAAAACCTCGCCCAAA	61.122	ACCCTTTTGTGGTTGCTGAC	60.012	1	182	182	9	AG
EST-MK2190	GAGGGTGGAAACTCCCACTA	58.989	AGGATGGATGTCCACACGTT	60.246	386	557	172	5	AAAC
EST-MK2191	CGTCTCGCACACGTTACACT	59.97	GAAAATGCTAGACCGCTTGG	59.845	354	735	382	8	TC
EST-MK2192	TCGGAAAACTTTGCTCCATT	59.685	ACTCCCAAACCTCTGCCTCT	60.252	48	328	281	7	CT
EST-MK2193	TGCTGGTTACATTGCTGAGG	59.864	AAGAGCAGCACAAGCCAAAT	60.022	213	561	349	5	GA
EST-MK2194	GAATCAACCCCAGTTTCCAA	59.767	GGAGAGTGAGAGCGATCTGG	60.096	77	408	332	6	CCT
EST-MK2195	TGGTTGTGTGGTTGCTGTTT	60.049	TTCCATCAACTCTCCGATCC	60.011	322	650	329	5	AG
EST-MK2196	TTCCAAGTAACCGTCCCTGA	60.486	TGGTGAAATCCTGCTCTCAA	59.369	69	401	333	10	TG
EST-MK2197	CTGCTGTAGGAGGTCGAAGG	60.005	TTCCACCACCACTCTTTTCC	59.943	758	950	193	5	GGA
EST-MK2198	AAATGCAGGACCCAATATGC	59.791	TGCATTCCACTTGCTCTCAC	59.992	70	406	337	7	TG
EST-MK2199	CAATCAGAAGGGGTGAAAGC	59.67	GAGTGCGCTGTCTCAACAAG	59.776	41	319	279	7	TG
EST-MK22	TCACCTCCTTGGACTTGACC	60.088	AGGCAGAGAAGCGAAAACAA	60.132	57	432	376	5	CT
EST-MK220	AGTCCAACGCCAACAAAATC	59.978	TATGTTGACCAGGCTTGCAC	59.722	347	658	312	5	TC
EST-MK2200	TTTCCACCAGAAGTGCAAGA	59.415	TAGTCCTCCACCACCTGCAT	60.533	486	615	130	12	AC
EST-MK2201	TCGGCAGTGACAGATTCAAG	59.984	GCTCAGCCACGTTTTGCTAT	60.416	1078	1346	269	5	GA
EST-MK2202	GCACCCATTAAGGTTCTGGA	59.933	ATGATGCCCTCGGATGATAG	59.877	1010	1164	155	5	TTTA
EST-MK2203	GAGTTCATCTCATCATCATCACAC	58.528	CTATCTGGGCCATCACCACT	59.95	34	233	200	6	CA
EST-MK2204	TATCTGGGCCATCACCAAGT	60.34	AATGCCTTGAATGCCCATAG	59.923	255	649	395	5	AT
EST-MK2205	GTCGCAGCGTAACTGCATAA	60.044	AGTCCGTAAGGCTGAAGCAA	60.015	116	304	189	5	TA
EST-MK2206	CGCCTCTCCAGCTTTGTAAAT	60.745	TCTTCTGGGGTTTGGTCTTG	60.081	33	263	231	5	TC
EST-MK2207	TGGGACAGTGTGGAAGATGA	60.088	CGAAATTGGCAGAGCGTAAT	60.23	878	1223	346	6	GAT
EST-MK2208	TGTGTGTGTGTGTGTGTGAAAA	59.554	CCAAAGAGCAACCCCTATCA	60.066	35	248	214	5	AT
EST-MK2209	AAATCAGGAAGGGGATCCAG	60.264	CTATCCCTCCTCCCAACTCC	59.89	352	480	129	6	GAG
EST-MK221	TCAATTTTAGACTCCGCCTTC	58.455	ATGCTCAGATTGGGGATTTG	59.894	9	362	354	5	TC
EST-MK2210	GAGAGACCTGAAGCCCTCCT	59.952	CCGTTTTCCCTAATCAACCA	59.795	28	371	344	9	GA
EST-MK2211	GAGAGACCTGAAGCCCTCCT	59.952	CAAAGCAGCAGCAACAACAT	60.058	28	344	317	9	GA
EST-MK2212	ATCAAATATCCCGGCATCAA	60.117	GGGAAGGAATGCTAGTGCTG	59.836	325	523	199	8	TG
EST-MK2213	AAAACCCAGCTCCCAAAACT	59.976	GTGCGCTCTGCAATTAAACC	60.782	172	336	165	20	GA
EST-MK2214	ACCCCGACATCTTGAGAAAA	59.526	ATTTTGGGGAGAGGAGGAGA	60.008	34	254	221	5	TA
EST-MK2215	CCACAAAGCCCTCTACAAGC	59.875	CTGAGAAGGCCGAGAAGATG	60.088	140	477	338	5	CT
EST-MK2216	TCATTCCTTGACAACCACCA	59.935	CAGGTTCAAGCAGGACAGGT	60.298	673	866	194	5	AAG
EST-MK2217	AAGGCCAAGACGATCAAATG	60.074	AATCCCTTGGTCTGCAACAC	59.973	1128	1498	371	8	AT
EST-MK2218	AATCCCTTGGTCTGCAACAC	59.973	AAGGCCAAGACGATCAAATG	60.074	135	505	371	8	TA
EST-MK2219	TTGGCGGTGGAACTTTTATC	59.938	TCTGCAATTGTCTGGAGCAC	59.992	1240	1460	221	5	AT
EST-MK222	CACCTCCACCAACCAAATCT	59.82	TATGCCCTCCGAATCTATCG	60.016	212	537	326	5	GGC
EST-MK2220	CCAGGACCACCACCATAACT	59.697	TGGTGAAACAAAACCCACAA	59.834	415	769	355	7	TA
EST-MK2221	CGACAAAAGCAATTTGAAGC	58.558	CGCAAACACTTCTCTCCTCA	59.161	3	297	295	5	TC
EST-MK2222	TCTCCGATTTCATCGATTCC	59.975	TGGCATTGTGAGCTGTTACC	59.722	86	319	234	6	CT
EST-MK2223	TACGAACACCCTCCTCATCC	59.927	TCGATGAAGACTGCGACTGA	60.711	34	208	175	5	TCT
EST-MK2224	AACACCCTCCTCATCCTCCT	59.929	TGATGGGTTTGGATTGTGAA	59.75	295	560	266	8	TCA
EST-MK2225	CCACCTACCCAGAACCAGAA	59.959	TCTGTTGGTGGTTCATTCCA	59.935	222	453	232	5	GGT
EST-MK2226	TGAAGGGGTTGGAACTGAAG	60.081	CCACCAGCCTTCTGAACATT	60.111	145	472	328	5	GGT
EST-MK2227	AAGCGAGAAGTCCACAATCC	59.288	TCTCATCTCTCCAATCACTCTCTG	60.016	425	605	181	9	AG
EST-MK2228	CAGCTGCTTGAGCTTCCTCT	60.035	TCTCATCTCTCCAATCACTCTCTG	60.016	74	303	230	9	AG
EST-MK2229	CCATCGAGATCCACCAAAAC	60.317	TGACCTCGACCTCCATTAGG	60.065	10	383	374	5	ACC
EST-MK223	CGATAGATTCGGAGGGCATA	60.016	CATTGAGCAGGTGAGAACGA	59.984	518	754	237	5	GA
EST-MK2230	TGAGATTGGCAGACCAGATG	59.787	CGTCCTTGACGATGATGATG	60.072	363	751	389	12	TC
EST-MK2231	CGAACCGGAGAATTACCAGA	60.066	CTTGTTCTGCTGCTGCTGTC	59.929	241	611	371	8	CT
EST-MK2232	CGAACCGGAGAATTACCAGA	60.066	TCCTCGTTGTCCTCAACAATC	60.104	241	453	213	6	CT
EST-MK2233	CCGACGCTTCTTAGAGTGCT	59.78	TGGATCTGCACCATTGAAAA	60.049	320	656	337	5	TCT
EST-MK2234	CGGCACATCTGCATCATTAC	60.104	TCTGAATCCTAAATCCCAATCC	59.27	68	435	368	5	AG
EST-MK2235	CAGCGACAGTCAAGCAAGAG	59.922	AAAGGAAAGAGGCCGAAGAG	59.955	309	438	130	6	TC
EST-MK2236	TCTCCCAATGCGATGTATGA	60.033	AAGCGGCCACTAGAGTTTGA	60.015	236	439	204	5	TCA
EST-MK2237	GAAAACACCCTCGAAAGCAA	60.227	CCGAAAGCCAGAGAGAGAGA	59.82	286	578	293	6	TCTA
EST-MK2238	TCGTTGGATTCTCTCTGCAA	59.522	CCCCATCTTCCCCTTAATACA	60.02	359	553	195	6	CT
EST-MK2239	GCATCCATCCATATCCATCC	59.943	TTGCTCTTGTGGTGATCGTC	59.837	1	252	252	9	AG
EST-MK224	ATGAGATTGGCTTCGGTCTG	60.218	GGTTTGCACAAGTCTGCTCA	60.032	699	1040	342	6	TA
EST-MK2240	AAGGCAAAGACAAGGAGCAA	59.993	AAACTCGAAAAGCCCCAAAC	60.463	117	382	266	5	AAG
EST-MK2241	GCATCCATCCATATCCATCC	59.943	TGTGGTGCTCCTTGTCTTTG	59.873	1	140	140	9	AG
EST-MK2242	GCATCCATCCATATCCATCC	59.943	GCCGTCCTCCTTCTTCTTGT	60.766	1	325	325	5	AAG
EST-MK2243	CAAAGACAAGGAGCACCACA	59.873	CCCAAACATGCACCTACAAG	59.047	121	468	348	5	TCA
EST-MK2244	GAGATGTACCCAGGCAGAGC	59.834	CCATATGAAGCACCAGCAGA	59.823	179	571	393	5	CCG
EST-MK2245	TGCTCTGCTGGTGCTTCATA	60.709	CCTCGTCTTCCTCCTCCTCT	59.945	359	528	170	7	CT
EST-MK2246	GTGGGTGAGGCATCGTTAAT	59.82	CTCCCTCTGCCTTCTGTCTG	60.127	209	474	266	7	GAG
EST-MK2247	GTCCCCACTGACATGAACCT	59.817	CATCATCAGCAGAACCCAAG	59.241	48	221	174	8	CT
EST-MK2248	GTCCCCACTGACATGAACCT	59.817	GGAACGATCAAGAACCCAAA	59.91	48	288	241	8	CT
EST-MK2249	GTCCCCACTGACATGAACCT	59.817	CACTGAGAAACGCCAAACAA	59.881	48	419	372	9	TC
EST-MK225	AAAATTTCTGGCGGAGACCT	60.074	CCATCGTCAGTAACCACCAA	59.415	339	652	314	5	AT
EST-MK2250	GGTGTATTGCAGTTTCCGTTG	60.414	GGTCACGATCCGATACATCC	60.166	2	346	345	8	GA
EST-MK2251	CTGCCGCAATTAGGGTTTTA	60.089	TGGACCATCCCTTCAAACAT	60.173	195	502	308	5	GAG
EST-MK2252	CAAAACTTGCTGCACTTCCA	60.027	ACAACCTTGCCATCCTTGAC	59.973	41	418	378	5	CT
EST-MK2253	AATGCCGACAGAAAGTGACC	60.119	CTTGCAGTACCAGCCAGACA	60.049	205	569	365	5	AT
EST-MK2254	TAAGCCGAGGCTACCAAAGA	59.975	GCAATTTCCTTCTATGCCAAAC	59.976	757	994	238	5	TG
EST-MK2255	ACAGGTGGGACTTGGTCTTG	60.002	AAAACAAACAATGCCGGAAG	59.975	99	425	327	8	TC
EST-MK2256	TCCACCCTTCAGAATTGTCC	59.903	CCGATTCATTTCTACCGTCAA	59.946	1122	1398	277	6	AAG
EST-MK2257	TGAACCCTGAACCCTAGACC	58.989	TCGTGTTGCCCTTAATTTCC	59.938	661	963	303	7	AC
EST-MK2258	CGTGGTGTCTGGAAATGCTA	59.716	AAATTGGCTGGGTGTGGTTA	60.227	739	1114	376	7	TC
EST-MK2259	GGAAATGCCAAGACCTCAAA	60.051	GCATTCAAGTCTGCACGAAA	59.995	658	980	323	8	GA
EST-MK226	GACCGACAGCAGAAGCAGAT	60.564	AGCTCCGACGAAAGTGAAAA	59.993	27	412	386	8	TC
EST-MK2260	CCCTCAGTCAGCCTTTTCTG	59.982	CCTTGTTTCAGAGGGAGGAA	59.255	616	922	307	7	AG
EST-MK2261	CCCTCAGTCAGCCTTTTCTG	59.982	TCTTCTTTCGCCTTTCAAGC	59.708	1142	1349	208	13	AG
EST-MK2262	TCAAGAAGATGGAAGCAAAGG	59.438	GGCACCTTACAAACATGAGC	58.229	5	334	330	10	AG
EST-MK2263	CCGTTGACGTCGAATTTCTT	60.11	ATTTCCCATTTCCCAAATCC	59.83	592	858	267	10	AG
EST-MK2264	AATGGAGACCGGAGGAGAAT	59.896	CGATCCATTTTCCACATTGAC	60.185	811	1005	195	5	AG
EST-MK2265	TCCCTCAAAATACACCACCA	58.821	GCCTCCATTTTCCAGTTGAC	59.532	16	284	269	5	AG
EST-MK2266	TGGAGAGGCGGTAATTCTGT	59.694	TCTTGCTGCCGTAGGAATCT	59.978	1	250	250	6	AT
EST-MK2267	TCTTGCCCAGCTCGTACTTT	60.015	GAGCTACTGCATGTGGGTGA	59.862	218	607	390	6	AG
EST-MK2268	TCGCCTGAAGAAGGAAAGAA	60.066	CCACAGTGTTGACAGCAAGC	60.51	66	342	277	5	TC
EST-MK2269	TCTCCCCTTCCTCTCTCCTC	59.883	GGCTGAGGCTGTTGATTTTC	59.82	110	276	167	5	CTT
EST-MK227	GCACGGCCTCTCTTCTCTT	59.694	CATCCATGGTGGAGATGTTG	59.762	18	386	369	5	TC
EST-MK2270	CTTCCAAGAACCTGGCCTTT	60.601	TTAGGCCCATGATCGAAGAG	60.17	784	1135	352	5	TCT
EST-MK2271	CGCAGTCCCATAGACCATTT	59.955	CCCTTCCACTCTCTCAGCTTT	60.002	82	453	372	16	AG
EST-MK2272	GACTCGGCAGGAGAGACTTG	60.135	TGTGGAAAAGCCCGATTTG	61.931	1081	1349	269	7	TTG
EST-MK2273	AGTGAACGGAGCTCGGAGTA	60.012	AAAGGCGACTTCCCAGAGAG	60.892	1255	1499	245	5	AG
EST-MK2274	TGCCATACGAACACCAAGTC	59.572	AAAGGCGACTTCCCAGAGAG	60.892	1590	1931	342	5	AG
EST-MK2275	ATTGGCGGAGAGAATTAGGG	60.411	CTCACACATTCACCGCCTTC	61.669	298	442	145	7	AG
EST-MK2276	CTGGCGCACTTAACTTCCTC	60.015	AGGGATTCATGCCAACACAT	60.203	35	327	293	6	TGC
EST-MK2277	CTGGCGCACTTAACTTCCTC	60.015	AAGCTCCAACTCCTCTGCAA	60.134	35	414	380	5	TGC
EST-MK2278	CTGGCGCACTTAACTTCCTC	60.015	CAAAATTGGGTCACCATTCC	60.029	35	430	396	5	TGC
EST-MK2279	CTACAATTCCCAACGGACCA	60.745	TAACAGAAACGGCGGGTATC	59.96	319	473	155	7	TC
EST-MK228	TTCGAAACCCAGAAGCCTAA	59.817	ACAAGCACCACACCATCAAA	60.008	414	776	363	5	AT
EST-MK2280	GCTCCTTGCTCACAAGAACTG	60.186	CCGGCACTGGAGAGATCTAA	60.353	2	197	196	6	GA
EST-MK2281	GCTCCTTGCTCACAAGAACTG	60.186	GCTATCTCCGCGAATGAGAC	59.946	2	194	193	6	GA
EST-MK2282	TCACATAGCAAACCGGATCA	60.073	CTGCGACTGCTCTACACCAA	60.199	155	528	374	5	AT
EST-MK2283	AGAACCAAGCTGAACGGAAA	59.853	CGAACTCCTGGAAACTCGAC	59.844	259	650	392	5	ACA
EST-MK2284	TGCTCTCTTCTCCTTTCTCTTCTC	59.915	TTGCTGCTGCTATTGTTGCT	59.782	0	158	159	8	CT
EST-MK2285	AGGCAGTTCACCACTCTGGA	60.861	CTGCAAAATAGCGGACATGA	59.833	112	417	306	5	TC
EST-MK2286	GGGGAGCCGTAAGAGAGAGT	59.84	CTGACACTATGAAAACCCTTCG	58.765	1543	1700	158	7	GAA
EST-MK2287	GTCCAAAAGGACCAAAACCA	59.807	TGTGTGAGATGGAGCAGAGG	59.98	54	252	199	6	AAG
EST-MK2288	CGTCTGATCCCGTTGCTATT	60.096	CTGTGGCTGCTGTTGTTGTT	59.946	241	584	344	8	CAA
EST-MK2289	CCGAATCTTCCTCCTCCTTC	60.147	TGGATTATCTCGGGCAAAAG	60.031	915	1162	248	5	CTT
EST-MK229	GCACGGCCTCTCTTCTCTT	59.694	TGGGTTTTGATCTCCGTTTC	59.91	18	264	247	5	TC
EST-MK2290	CAGCCAGAATACCCTTTCCA	60.066	ACCCTTCGCTCTCTCTCCAT	60.358	1296	1486	191	13	GA
EST-MK2291	TGTGTGGCTGATTTGGTTGT	60.008	TTCTTTCGCGGCAGTAGAAT	59.982	118	317	200	5	TC
EST-MK2292	ATTGGTTCGATTCTGCCAAC	59.939	TCCACCCTTCATTCTTGGTC	59.903	906	1289	384	5	CT
EST-MK2293	AACCAACTGCATTGACACCA	60.008	CTCCAACAGCAACAACCAGA	59.873	1393	1674	282	5	TTC
EST-MK2294	GACTTTGTCTTCCGGACTCG	59.844	CCCTGTCAACTGCGGTTATT	59.993	118	469	352	13	AG
EST-MK2295	CGTGCAGAGTGTTGCAGTTT	60.096	AAAGGCAAATGGGTTGTACG	59.861	38	338	301	7	GA
EST-MK2296	CTGTGCGGGAATAGTGAGGT	60.134	TCATACGGCCCTCTACCAAC	59.955	552	823	272	5	GA
EST-MK2297	GAGCTAACAGGAGGGAAGCA	59.574	AGAAGAAAGGCCAAACAGCA	59.993	18	291	274	6	AG
EST-MK2298	TGGCTTTAGGAATTGGGATG	59.894	TTCGAAATGGAAGGCAAAAC	60.053	592	781	190	6	TTC
EST-MK2299	TGGCTTTAGGAATTGGGATG	59.894	TCTACTTGTTGCGCCAACTG	60.05	339	636	298	6	TTC
EST-MK23	GCCACCAAGATGAAGGTGAT	59.934	AGGCAGAGAAGCGAAAACAA	60.132	160	432	273	9	TC
EST-MK230	AGGAATGGGCATTTGTTCAG	59.933	TTGCACAAGCACAACACCAT	61.192	592	904	313	5	AT
EST-MK2300	TGCAGAAGCTTAAACCCATT	57.515	GGGCTGGAGTAGAATGGAAA	59.126	577	954	378	7	TC
EST-MK2301	AGAATGGGATTGGTCGACAG	59.927	CCTTGATCCGCATCTGTTTT	60.074	125	416	292	8	GA
EST-MK2302	GGGGAGGATCGGAATAAGAA	60.224	TTCGTCTTCTCTCCCGTTTG	60.366	279	400	122	8	GA
EST-MK2303	CATGGGTCGCTTAGTCCTCT	59.308	CGGAGAACTCTCGGAAACAG	59.982	10	316	307	12	TC
EST-MK2304	CAGTAATCATGGCGTGCAGT	59.746	GAACTTGCCGAAGAGGTTTG	59.853	31	284	254	5	AAG
EST-MK2305	TAGTGGGAGTGAGGCCAAAA	60.626	CCCAACCACCTCTCTGTCAT	59.962	1594	1842	249	5	GAA
EST-MK2306	TGAGCAGGAGAACAGACCAA	59.545	CACCTTGCAGTTGTCAGCAT	59.905	13	401	389	5	TC
EST-MK2307	GCGCTTGAAAACCAGTTCAT	60.257	GCTTTTCCATCAGGTTCTCG	59.813	0	317	318	6	TC
EST-MK2308	ACGAGGAGAGAGCCATGAAA	59.95	AGCACAAGTCCTCCCACAAT	59.579	1498	1677	180	9	TC
EST-MK2309	CTCTTCCCCTCGGCTACTCT	59.972	CACTCAATTGCCTCCGAAAT	60.074	108	457	350	7	AAG
EST-MK231	AGGAATGGGCATTTGTTCAG	59.933	ACAAGCACCACACCATCAAA	60.008	629	939	311	5	AT
EST-MK2310	GATTGATTCAGGGACGAGGA	60.011	GCAAGAACCCCAAAACCTTC	60.836	284	520	237	5	GAT
EST-MK2311	CGAATCTGGAGGAAAGCAAG	59.948	CCCTTACAGAGGCAACAAACA	60.154	1106	1330	225	12	TC
EST-MK2312	GCCAGAGATTTGCTAGGTGAA	59.467	GCATGTCGTTTCTGGAAGGT	60.119	46	368	323	5	AC
EST-MK2313	TCTTCCAGACCAAAGGGAAA	59.641	TTGCAGGTAGCAGATTGGTG	59.864	723	895	173	5	AT
EST-MK2314	GGAACTGCTGTCGTCACAAA	59.88	TGAGATTACAACCCGCATGA	60.073	644	889	246	21	AT
EST-MK2315	ACATATCCGCAGACCAGTCC	59.957	ATCCCGGCCTTTACAGTTCT	59.962	740	904	165	15	AG
EST-MK2316	ATGCCACGCGTTTTAGAGAT	59.736	AGAGAGAGACGGACGCTGAC	59.738	65	271	207	6	AAG
EST-MK2317	GCTGACTTTGGCTTGCTCTT	59.763	GTCTGCCCATTTCACCTTGT	59.973	151	495	345	5	TC
EST-MK2318	GAAAAGCCAGAGCGATCTCA	60.624	GTCGCAGATTTCGATGTTCA	59.805	40	306	267	5	CT
EST-MK2319	GGGACCTCAACGGTCAACTA	59.966	GTTGATGTTGCTGCTGGAGA	59.992	161	480	320	6	CAA
EST-MK232	AAACCTCTGTTTCGGTGTGG	60.005	AATTCGTCACTTCCCAGCTT	58.792	494	849	356	5	AT
EST-MK2320	TCTCCAGCAGCAACATCAAC	59.992	GAAGCGAAACCACCAACAAT	59.978	329	629	301	5	CAG
EST-MK2321	GTTGGGCGATTCAAAACCTA	59.938	TGGCTGTCTTCTGGCAATC	59.934	612	754	143	9	TA
EST-MK2322	GCCTCGGACAAAGGTTGTTA	60.11	TCCAAAGTTGTGCGTTTTGA	60.271	581	851	271	9	TA
EST-MK2323	TTCAAAACGCACAACTTTGG	59.746	GCAAGAAAGGCTGGCATAAG	59.982	831	1121	291	16	TA
EST-MK2324	CACAACCCTGACACCCTTCT	60.002	ATTCCGCAATCAACGTAAGC	60.103	1132	1510	379	7	AGA
EST-MK2325	ACCTCGTCCATGGTCTGTTC	59.969	GCGGTTCAAATCCATCAACT	59.939	739	1116	378	8	TCT
EST-MK2326	GCCTTTGCCTTCTTCTCCTT	59.962	GGCTGAAGAGTTGGATGAGG	59.803	538	807	270	5	TTC
EST-MK2327	CATGAAGCCAAAGATGAGCA	59.948	GCAGGACCACCACAAATCTT	59.973	445	724	280	8	CT
EST-MK2328	CACATTCTCTTCCCCTTTTACG	59.994	TTGAAGTGAGCGTCCAACTG	60.025	21	362	342	5	TC
EST-MK2329	TTCGAATCTCCGAAGCTTGT	59.955	GGTGCGTCGACAGTTCAGT	59.888	314	588	275	9	GA
EST-MK233	GTATTGCCCATTCCACTCCA	60.723	ACCCGTATACCACCCACTCA	60.111	519	844	326	6	GA
EST-MK2330	CTCTTAGGCGCAGGTTTCAC	60.015	GGAGCCCAGGATATGTTTCA	59.894	37	272	236	5	AG
EST-MK2331	TGAAATGGGCTGGACTTACC	59.933	TCTCGATCGTCTCTCCGATT	59.91	30	308	279	9	TC
EST-MK2332	TGAAATGGGCTGGACTTACC	59.933	CAAGAAGATGGAAGGCTTGG	59.807	30	347	318	9	TC
EST-MK2333	GCTCCTGCTTCTCAGCTGTT	59.898	TGCTGCTGAGTTTGTGAAGG	60.175	337	605	269	7	GCA
EST-MK2334	GGCCCTGAGGAAAGTAAACC	59.94	CGAATTGGGGATTGCTATGT	59.784	297	545	249	7	CTC
EST-MK2335	GGCTTTCGTCTTCCTCCTTT	59.827	TTTGTATCTGGCTGCACTCG	60.011	264	439	176	7	AG
EST-MK2336	CGAGTGCAGCCAGATACAAA	60.011	AGCCTTCAATCGAACCTTCA	59.813	293	620	328	5	AG
EST-MK2337	TGGATGGCTGGACTTTTCTT	59.67	TGGGTATCTGGGCTTTTGTC	59.933	686	1060	375	6	AGG
EST-MK2338	AAAACATGGCAACCTTCTGC	60.118	CTTGCACCCCAAATTGTCTT	59.971	538	811	274	5	CA
EST-MK2339	GCGACAGGGATCAAAGAGTG	60.801	TGCCAGGAGACTTGTCCTTT	59.844	0	217	218	5	GA
EST-MK234	AATTTTGCTGACCGAACTGG	60.11	TCACAGTCGCTCTGCTTCTC	59.446	94	477	384	20	AG
EST-MK2340	GCGACAGGGATCAAAGAGTG	60.801	ACAAATGGTTTTGCCAGGAG	59.971	0	228	229	5	GA
EST-MK2341	CGATTTTAGGCTAGGCGATG	59.832	CCAGATTAAAGGCAGGTTCG	59.702	80	378	299	5	GA
EST-MK2342	TTTACCTTTGCGATCGGACT	59.708	CCAGATTAAAGGCAGGTTCG	59.702	963	1155	193	5	GA
EST-MK2343	CATTTGGCCATTGCTCTTCT	60.214	CACCACCTGGTACTGGTGAA	59.435	505	778	274	9	CT
EST-MK2344	TCTCTCTCTCTCTCTCTCCACGA	60.021	CTGTGGTTCGACTGCTGGTA	59.897	0	242	243	6	TC
EST-MK2345	CTCAAGTTTCCCAGCGTCTC	59.989	ATCCAGCCGTTCTGGTACAC	59.997	196	584	389	6	ACC
EST-MK2346	GAATGGGCGCGTAATAGAAA	60.061	AGAACCTGAAGGCGACTCAA	59.989	242	421	180	5	AG
EST-MK2347	GAATGGGCGCGTAATAGAAA	60.061	TGAGGGCTGCTTCTTCAGAT	60.096	241	637	397	5	AG
EST-MK2348	GAATGGGCGCGTAATAGAAA	60.061	ATCATTCCCACAGCATCCTC	59.893	241	425	185	5	AG
EST-MK2349	GCACAAACTCGTAGGCAACA	59.911	AGTACCGCCAAGACAACGAC	60.179	424	736	313	7	GGA
EST-MK235	GATTTCGGCGATGATAGGAA	60.001	AGCGCCCAGTAACTTGCTTA	60.039	1182	1414	233	6	CT
EST-MK2350	CGATCCCAGCTCCAGTTTTA	60.206	TTATCTACGATCGCGTGCTG	59.999	28	368	341	5	AT
EST-MK2351	AGGCATAGTCAGGGTGGTTG	59.989	ATATACCGGCCTCCATTTCC	60.006	171	485	315	5	CT
EST-MK2352	CGGTTGGTCTCTCTTTCTCG	59.982	CTTCTTCTTCTTCTTCTTCTTCCTC	57.801	219	463	245	10	GA
EST-MK2353	GGCACAAAAGGGTGTAGCTC	59.74	CCGTATTCGATGACGAGGAT	59.917	597	873	277	5	CTT
EST-MK2354	ATGAGAAGGCACAAGCGAGT	60.02	GAACTTGCGGTGAAGAGGAG	59.989	153	446	294	5	TTC
EST-MK2355	CTCATTCGTCAAAGCAACGA	59.988	TCTGTGCATCAAAACCCAAG	59.691	3	363	361	5	AG
EST-MK2356	CTCATTCGTCAAAGCAACGA	59.988	TCTTCCATTTCTCTGCGTCA	59.522	3	337	335	5	AG
EST-MK2357	GGATAAGCCTGTTCCGATGA	60.036	ATCACCGTCGTATGCACAAA	59.995	562	724	163	5	GGT
EST-MK2358	GGCACTTCCTGGTTCGTCTA	60.255	CACACGGTCACACCATAACA	58.839	0	248	249	5	AT
EST-MK2359	GCGATGAAGCCCAATAGTTC	59.674	TCTCTCTCTCTGAATGTGATTGC	58.685	63	449	387	5	AATCA
EST-MK236	AGGCGCGGGTTATAGAAACT	60.116	ATGCCTTCAAATCAGCTCGT	59.843	22	308	287	5	TGC
EST-MK2360	CAGATCCCCATGTCAATTCC	60.135	AAGAGAACACCAAGCAAAACTAGAC	59.448	662	781	120	9	AT
EST-MK2361	CCTAGACAAGCTGCCATCG	59.556	TGGTGGAACCATTTCACAGA	59.935	1	153	153	7	TG
EST-MK2362	TTCCCAAATGCAGACCAAAT	60.309	GCCTGTTGCAGAAACTACCC	59.74	73	358	286	5	TC
EST-MK2363	CATCGAGTTTGGGAGAAAGC	59.813	TGGTGGAACCATTTCACAGA	59.935	598	968	371	7	TG
EST-MK2364	TATTCACCGCCAAGTTTTCC	59.938	CACGCACCAGCAAAAGATTA	59.872	203	440	238	5	AT
EST-MK2365	GCAGATCCCACTTCAGCTTC	59.957	CGAAACAGAGAGAGCGAGAAA	59.883	664	979	316	5	TC
EST-MK2366	AAACGGAGAGAAGCGCATAA	59.982	CAATTCCCAGAAACCCAGAA	59.903	20	309	290	13	AG
EST-MK2367	GACGTTATAGGAAGCTGGAACA	58.403	CACACACACACACCCACAAA	59.923	32	268	237	6	AGA
EST-MK2368	GGAAGCTGTTGAGGGACAAA	60.232	CACACACACACACCCACAAA	59.923	88	268	181	5	TC
EST-MK2369	TTCTGGGTTTCTGGGAATTG	59.903	CTTTTCCAGCGATCTTCAGG	59.948	221	550	330	8	GT
EST-MK237	ATGCCTTCAAATCAGCTCGT	59.843	AGGCGCGGGTTATAGAAACT	60.116	1498	1705	208	5	AGC
EST-MK2370	CAACGAAGTCTCTCATCTCATCA	59.487	TCTTCTGGGAGAGGTTTCCA	59.773	8	138	131	6	TC
EST-MK2371	CTCCGGTTTCAAGCTCTACG	60.008	CGACGGATGCAAGTAAAACC	60.502	468	774	307	5	CAA
EST-MK2372	CCGACCCAAGAATCGTACAC	60.375	GGAGAGGATATCTCACATGTTGC	59.982	689	870	182	15	TC
EST-MK2373	TTCCTCTCCCTCCTTCCTTC	59.749	GCCGGCTCCTAACTTCAATA	59.32	832	1152	321	26	GA
EST-MK2374	TGAGAACTTGCCTCCGATCT	59.95	CTGTCGGTCTTCTCCCTCTG	59.978	333	605	273	7	TC
EST-MK2375	GGTGGTGGTAGAGTGCGTTT	60.035	TCCCAACCCTTTTATCTCACC	60.173	292	509	218	12	CT
EST-MK2376	TTTCTCTCTCTAACTTTCCCTCTCC	59.916	GCAAATCTCAACGGCTCTTC	59.962	5	184	180	8	CT
EST-MK2377	CAGAGCCAAACCGATGAGAT	60.218	ACAAATACCAAACCCCACGA	60.088	111	381	271	5	AG
EST-MK2378	GAAGAGCCGTTGAGATTTGC	59.962	TGGAGCGAGACAGAGACTGA	59.846	165	551	387	5	TC
EST-MK2379	CAGAGCCAAACCGATGAGAT	60.218	ATGGCAAGGGTACACAGAGG	59.989	137	340	204	5	AG
EST-MK238	TTGTCTCTTTCTCCCAATACTTCC	60.005	TGCTCTACTGCATCACAACCT	58.538	71	198	128	8	GA
EST-MK2380	TCCCCTTAGAATCGGGAGAT	59.859	CTTGGTCCGCCATGTAAGTC	60.517	671	955	285	15	CT
EST-MK2381	TCTGAATGTGGCCTTGTACG	59.716	CGCTTCGTTCTTTCCAGTTT	59.494	837	1139	303	16	CT
EST-MK2382	AGCAGCAAACCAAAAGCACT	60.059	CTTGGTCCGCCATGTAAGTC	60.517	711	967	257	5	CT
EST-MK2383	AAAGTCGGGATTTCCCTTGT	59.805	TTCAACCAACCGTCTTCTCC	60.088	696	1067	372	7	AG
EST-MK2384	CGAGTGCTGGCAGATATTGA	59.972	GCACGCTTCCTTTCTTCATC	59.962	186	523	338	5	GA
EST-MK2385	CGTCACTACCACCCGTGTAA	59.485	TCCTGCTGGAAGAGAAGCAT	60.096	17	149	133	6	TCT
EST-MK2386	CAAGCGTACAACAGGGGACT	60.171	AACACCAGCCCGTTGAATAG	59.993	655	955	301	5	TA
EST-MK2387	ATCTTCTGTGGCGCTCTTGT	60.02	CCCACATCACCAAATTTTCC	60.029	344	512	169	5	TCT
EST-MK2388	CACAGATGAAGCACCACCAC	60.162	CCTGAGGAGCCTGGTATGAA	60.21	171	488	318	5	CTC
EST-MK2389	TGCAAAGTCTTCGTCTTGGA	59.566	TGTTTGTTGGCTGATGGTGT	60.008	4	132	129	7	GA
EST-MK239	GGAGTACAAATAAGAAAGGTGCTGA	60.07	AAGGGTGCTGGAAGAAGGAT	60.074	21	412	392	19	AT
EST-MK2390	TAGAACAATTGCACCCACCA	59.964	GCCAGGTGGTTCAGATCAAG	60.656	99	238	140	7	GAA
EST-MK2391	CTGCACCAAAAGGATTTTCA	58.745	TGGTTTGCATTTGCTGATGT	60.119	331	716	386	5	AC
EST-MK2392	GAACTGAAGCCGGTTGTTGT	60.156	GGCCTCATCGTCTGCATTAC	60.634	756	1010	255	9	TA
EST-MK2393	TGCAGCAAGACCATGTGAGT	60.473	GGCCTCATCGTCTGCATTAC	60.634	85	272	188	9	TA
EST-MK2394	GCAGACCTTCAACTTCGAAAA	59.485	GCTCTGTTGCCTCGTGTTTA	59.076	890	1238	349	5	AT
EST-MK2395	CGGTTCGTCTTCTCATCTCC	59.803	ATTGATCGGCTTCGTATTGC	60.067	99	245	147	7	AG
EST-MK2396	CGGTTCGTCTTCTCATCTCC	59.803	GTCGATCGGATGCAAAGATT	60.043	99	280	182	7	AG
EST-MK2397	TTTGGGATGGATTTGTTGTG	59.222	GTCGATCGGATGCAAAGATT	60.043	351	722	372	7	AG
EST-MK2398	TGGGTCTGGACGCTAATTTC	60.074	ATTGATCGGCTTCGTATTGC	60.067	353	677	325	7	AG
EST-MK2399	ACAAGACTCAGCCCAGCAGT	60.057	TTCCCTGCCAAGAACAAATC	60.051	332	636	305	5	GCT
EST-MK24	GCCAAATTGTTCCGATTGAT	59.768	GGGAGCTGACTCCAGCATAG	59.973	1102	1470	369	5	AC
EST-MK240	AAGAATGCCGAAACGAAGTG	60.249	CATTTTCGACCCAACACTGA	59.541	155	492	338	5	CGG
EST-MK2400	ATCCCTTCCCGTTTCAGTTC	60.306	CTTGGCTTCGTTCCTTGGTA	60.241	19	207	189	7	TC
EST-MK2401	GTTTCAGTTCGCCGTCTCTC	59.997	CTTGGCTTCGTTCCTTGGTA	60.241	29	207	179	5	CT
EST-MK2402	CACAGGCATCACATGACAGA	59.213	TGCCATGCACTTGATGTTTT	60.119	16	146	131	5	AT
EST-MK2403	CACTTGTCCAGCAAGGCATA	59.864	GGAGCACCATTTGGGTAAGA	59.933	176	559	384	6	GC
EST-MK2404	ATTTCAGAAGGGCATTCACG	60.074	GCAAACCTCCCCTCTTTTCT	59.691	1755	1938	184	7	GA
EST-MK2405	ATGCCGATGACTCTTGCTCT	59.981	TGTGAAACCCTCGCTCTCTT	59.989	1126	1525	400	7	AG
EST-MK2406	AGCAAGGAGAAGCACGAGAG	59.891	GGTGGAATGAGAGTGGTGGA	60.934	336	558	223	9	GA
EST-MK2407	ATCCCTTCACACACCTTTGC	59.973	GAAAACGAAGAAGGCACTCG	59.993	24	340	317	20	CT
EST-MK2408	TGTTGATGGGTGCTGTTGAT	59.967	TGTAATCCCTCCCTCACACC	59.779	935	1146	212	5	CT
EST-MK2409	GGGAGGTCTTCAAGTGCAAA	60.232	CAGCAACCATCTCTTCGTGA	59.984	15	296	282	6	AAG
EST-MK241	CATCTCCTCCTTCAGGTGCT	59.405	CCCACACACCCCATACTTTT	59.569	192	528	337	8	TC
EST-MK2410	AGCCAAAAGCACCAAGAAGA	59.993	AGAGAGATCGGTTGGGAGGT	60.073	35	190	156	5	GCA
EST-MK2411	CAGCTTTCCTCCTCCTCCTT	59.95	CAGCAACCATCTCTTCGTGA	59.984	131	296	166	10	TC
EST-MK2412	CCGCTGCTTCTTCTTCTTCT	58.958	CAGCAACCATCTCTTCGTGA	59.984	41	195	155	10	TC
EST-MK2413	TGTTGTCATCGAGCTTGACC	59.837	CCACTATTCTTCATCTTCTTCATCC	59.539	80	440	361	6	AG
EST-MK2414	TCCCAATCTCGAAGTCCCTA	59.623	ATCTCCGATGCCCTCAACTA	59.653	756	1103	348	5	CG
EST-MK2415	GCAACCTGAAGGCAAAGAAA	60.365	GCTGTACGTCTGCAATGGTG	60.333	616	955	340	5	TG
EST-MK2416	CTAAACGCATGCTCTCACCA	60.011	GGTTTGATGGAGGTGTCAGG	60.363	116	490	375	5	ACC
EST-MK2417	ATGAGAACTCCCACCACGTC	59.969	CAATTTTGAGACCCCAGAGC	59.67	195	574	380	5	ACC
EST-MK2418	AAAACATTGGTAGCCCTCACA	59.485	CCAAACTCCTCGGATCTCTG	59.797	0	131	132	7	TC
EST-MK2419	GCCGTGGATATGAAAGCAAT	59.929	TTTCACCCAAGCTTTTGAGC	60.365	488	707	220	5	TCG
EST-MK242	CCCACTCTGATCCAACCAAT	59.779	CAAATCAACCGCCCAAAA	60.435	194	489	296	6	TTC
EST-MK2420	GCCGTGGATATGAAAGCAAT	59.929	GCAGCAGCAACAAGAACAAG	59.788	468	715	248	5	TCG
EST-MK2421	GCCCTCTGAGATTTTGCTTG	59.955	CTCCGCCATGAACTAGAAGG	59.83	358	481	124	9	AG
EST-MK2422	GAGTTCAACACGCTCCCTTC	59.851	CCAAAGGATCAACAGGCTCTC	61.138	313	433	121	6	TG
EST-MK2423	CCCTTCAGAATCCTCCATCA	60.003	CCAAAGGATCAACAGGCTCTC	61.138	298	437	140	8	TG
EST-MK2424	GCATTCCATGTGATCTCCAA	59.456	TTGCCCTTGTGAAGCTTTCT	59.993	568	819	252	6	CA
EST-MK2425	AAGCATTCCATGTGGTCTCC	59.934	TTGCCCTTGTGAAGCTTTCT	59.993	491	748	258	6	CA
EST-MK2426	TCCCATTCCTTCATCAGACC	59.862	CCGATGGTACGGAGTTGAGT	59.989	1	201	201	6	TC
EST-MK2427	CTCTAGGTCCGAGGTGATGG	59.673	TCCATGGCTTCTCTCTCCAG	60.488	620	772	153	6	GGT
EST-MK2428	AGCGGCTGATCGTAGATACC	59.321	TCCTCCATGGCTTCACTCTC	60.349	115	335	221	6	GGT
EST-MK2429	TTGTTGTTGGGATGAGACGA	60.088	AGACCTCACCACCAGTCCAC	60.006	388	750	363	7	TTG
EST-MK243	CAAATCAACCGCCCAAAA	60.435	CCCACTCTGATCCAACCAAT	59.779	10	305	296	10	CT
EST-MK2430	CGCATAACACAAGAGCAGGA	60.011	CGGAGAGATAGAGGAGACCAGA	59.972	766	1023	258	5	TC
EST-MK2431	TTGCTCAGAGATCCCATTCC	60.158	CGCGGATTATGCTTTTCAAT	60.061	205	557	353	5	CT
EST-MK2432	CGATTCAAATTGCGGTCTTT	60.074	CCAACAGTGTACTGGCGATG	60.175	61	452	392	5	TTC
EST-MK2433	TAACGGCGACTTGCATAACA	60.273	AGGCAACAAACCCACAAATC	59.836	91	460	370	6	AAG
EST-MK2434	CTTGAAATCCCCACCTCAAA	59.903	GAGCCAGACTCACCGTTGTT	60.307	31	426	396	6	AAG
EST-MK2435	GTGCTGGTGCCAAAAGTACA	59.764	CAAGCATACCAGCCTCCAAT	60.096	1536	1838	303	5	ATG
EST-MK2436	CAGAACACGACACGCTTGAT	59.905	ACCTGGCAGCACTTTGAACT	59.914	313	479	167	8	AC
EST-MK2437	TCCTTCTTCCCATCCATCTG	60.003	GCAAACTGCTCGAAGGTGTA	59.076	828	1107	280	8	AAG
EST-MK2438	TCCTTCTTCCCATCCATCTG	60.003	ACACTTGCAAACTGCTCGAA	59.64	928	1219	292	5	AAG
EST-MK2439	TGTGGGTCTGGGTTTAGGAG	59.959	ACTCGCAAACTGCTCGAAAG	60.71	978	1147	170	8	AAG
EST-MK244	CCCACACACCCCATACTTTT	59.569	GGCGGAGTTTCCATTATCAA	59.901	219	482	264	8	AG
EST-MK2440	TCAACCAACCCACACTCTTG	59.565	GTTTTGCAGAGCATGCAGAC	59.602	33	215	183	11	TC
EST-MK2441	CCCTCCTTCTCAATGATGGTA	58.992	TGGTCAGAGGAGGAAGATGC	60.349	15	281	267	6	GA
EST-MK2442	GGGAATGAGTGCGAATTTGT	59.939	GGAACAGTTTTCTGAGGAGGTTT	60.029	206	469	264	8	GA
EST-MK2443	TTGGGATATAAGAGGAGGAGGA	59.046	AGACGACACTGCATGTTTGC	59.912	30	414	385	9	AG
EST-MK2444	CCATTCGCATCTGCAATATC	59.094	TCTCACTTGCAGCCTCTGTG	60.333	188	567	380	9	AG
EST-MK2445	AGATGGTTGAGGCAGTGAGG	60.261	GGGAAGGAGATAACGTGCTG	59.694	0	372	373	10	GA
EST-MK2446	ACGTTAACCCGCCAGTAACA	60.42	GTGGGTGTGAGGGGAGTAGA	59.962	328	491	164	8	CTT
EST-MK2447	GTGGGTGTGAGGGGAGTAGA	59.962	ACGTTAACCCGCCAGTAACA	60.42	304	467	164	8	GAA
EST-MK2448	GGGAAGGAGATAACGTGCTG	59.694	AGATGGTTGAGGCAGTGAGG	60.261	117	489	373	10	CT
EST-MK2449	TTAAACCAGCACCGTTGTGA	60.149	GCTTTGGTAGCGTCCTTGAG	60.015	76	373	298	10	TTC
EST-MK245	GGGTGAACCATTTCGAGCTA	60.074	CTCAGATTTGGCACCCTTTC	59.67	142	452	311	5	AAG
EST-MK2450	AAAACCGTGGATTCATCTGG	59.79	CAGAAAGGGCTCAACTCCTG	59.982	1239	1607	369	6	TGC
EST-MK2451	TCCGAACCAACCTCAAATTC	59.91	CCACCACCTGCTCCTGTACT	60.174	339	675	337	5	CCA
EST-MK2452	CCACCACCTGCTCCTGTACT	60.174	TCCGAACCAACCTCAAATTC	59.91	139	475	337	5	GGT
EST-MK2453	GAAGCAGACCTTCGACTTGG	59.989	ACCTAGAGCTCGCCTCTCCT	59.745	692	844	153	5	GA
EST-MK2454	CTAGCATGTGGAGGCCTTGT	60.277	CAAGAAACAGGGGCATTGAT	59.933	266	404	139	8	TC
EST-MK2455	GAAACAGGGGCATGGATATG	60.155	TGGCACTCGCCATATTGTAG	59.712	483	839	357	6	GT
EST-MK2456	CCAGGACTCCAAATGGAAGA	60.042	CGAGGTGTGAAGAGGAGGAG	59.978	31	198	168	9	CTT
EST-MK2457	GCCCGACGAAGAGAGACATA	60.362	AGAAGCGCATTTTCTCGAAG	59.73	11	285	275	6	AG
EST-MK2458	ATTTTGCTCCCCTCAGAGAC	58.324	GCTCTGCTTCAGTTGGGTTC	59.997	24	227	204	5	CT
EST-MK2459	ACCCTCAAATGTTGCAGACC	59.973	CGAGCGAAAGAGGAAAACAG	60.125	105	466	362	6	TC
EST-MK246	ACCGACACAAATCCGAGAAG	60.111	CCCACCAAACAAAGAAAGGA	59.942	4	141	138	6	AGA
EST-MK2460	CTTTGCTCTCGGAATCCATC	59.773	GGCATCAATTCCCAGCTTTA	60.038	355	559	205	6	TC
EST-MK2461	CTTTGCTCTCGGAATCCATC	59.773	AGTGCTGACCAAAGGCAACT	59.914	355	626	272	6	TC
EST-MK2462	ACTCCCACTCCGACTCTCTG	59.425	GGTCCCCTTCTTTCCCATTA	60.124	4	199	196	7	TC
EST-MK2463	CTCGCAAAGATCACACCAAA	59.84	CAGCTGCTCCAATGTTGAAA	59.988	292	432	141	5	GA
EST-MK2464	AAATCCCCAACACTGCACAT	60.24	CAGCATTTTCCTCCTGCAAT	60.214	71	451	381	11	AG
EST-MK2465	TCCTTGACGCTCATCACAAA	60.39	AACGAGTCAAAGCTCCTTCA	57.671	567	907	341	12	TG
EST-MK2466	TGCTGTTTGTGCTGTTCTCC	60.032	AAACCCTCAAACCCGTTTCT	59.842	133	431	299	5	AG
EST-MK2467	GGTCAAGTGGCACCATTTCT	59.973	AACTCTCCAAAGCCACCATC	59.141	324	473	150	8	GA
EST-MK2468	CCCACCAGACATCCCTTCTA	59.92	GCTCAAAACCCTCCTCCTC	58.804	391	770	380	11	AG
EST-MK2469	TATGCCTCCCAATTCTCACC	59.894	TGAACAGGATGGAGGAGGAG	60.191	72	410	339	5	CCT
EST-MK247	GGGATTCCGGGTTAGAGAAA	60.258	CGTTGTGCTGGATTTGAGAA	59.84	2	175	174	8	AG
EST-MK2470	ATGAATTTCCCGTGATCCAA	60.133	CAAGGTTCGTGATTGCCTTT	60.11	1466	1610	145	5	AT
EST-MK2471	AATCCGCTGTGTCTTGGAAC	60.119	TGGAAACCTCAAGGCAACTC	60.232	199	446	248	7	CTT
EST-MK2472	ATTGCACTCAACCACCCAGT	60.431	CGCTCAATACGTCTGCGATA	59.999	223	467	245	5	AT
EST-MK2473	GCCAAACAATTCCGAAAGAA	60.053	AAAGTACGCCTGGGGAGATT	59.962	374	609	236	10	AT
EST-MK2474	AAATACGTGGGAGCTGGTTG	59.993	GGAGCAAAAGCAAGTTCCAG	59.993	282	467	186	6	TTC
EST-MK2475	AGAAGGGAGGGAGGTCCATA	59.89	CCAGAGTGAAACTCAGACAGGA	59.494	1104	1331	228	5	TC
EST-MK2476	TGCCTCGCTGTATGTAGCTG	60.18	GACTGCGCTGCTCTCTTTCT	60.043	96	478	383	5	GA
EST-MK2477	CAGGTCTGGGCCTCACTATC	59.679	ACTGCGCTGCTCTCTTTCTC	60.043	202	477	276	5	GA
EST-MK2478	AGTCGGGACGATGACGATTA	60.483	TGACGTCGAAAACAGAGACG	60.025	113	411	299	5	GTG
EST-MK2479	ATCTGTTTCTAGTACAAGGGTGGT	57.387	GCAGGATTTGCTGTCCTGAT	60.226	57	176	120	5	AT
EST-MK248	GGGATTCCGGGTTAGAGAAA	60.258	AGAGAGAGAGGGGTGGGGTA	60.066	2	301	300	8	AG
EST-MK2480	CCAATTCCACTTGCCAATCT	59.933	GGCGAAACAGAGGAAAACAG	59.853	1112	1415	304	8	CA
EST-MK2481	TCTGTTTCTAGTACAAGGGTGGTAA	58.396	ATTTGACATCCGCGATGATT	60.304	58	310	253	5	AT
EST-MK2482	CTCATCTCAACCGCAAATCC	60.603	ATCAATCTGAAAGCCCAACG	60.074	177	424	248	5	CT
EST-MK2483	TCTCTGGTTTCCCATTCTATCC	59.42	TAATGTAGGGGCCGATGAAG	59.916	3	214	212	5	TC
EST-MK2484	GTGGAGATCGATGGAGCATT	60.042	ATTCCTTGGTCAGCTTGTGG	60.111	147	527	381	11	TC
EST-MK2485	TCAGCGCATGCTACCATTTA	60.378	CATCACACATAATTCGCCTCA	59.557	664	944	281	6	AAG
EST-MK2486	AAAAGGGGAGACGAAATCA	57.161	CGGAGGAGTGAACGGAATAG	59.688	0	210	211	16	AG
EST-MK2487	GAACAAACCCACTTCCGACT	59.04	GTACCCGTAACCTTGCTGGA	59.993	1	223	223	7	CAA
EST-MK2488	ATGAACGCTCAGGAACAACC	60.119	AAGCTCAGAATGCAGGGAAA	59.955	131	512	382	7	GTG
EST-MK2489	AACGCTCAGGAACAACAACC	60.156	AAGCTCAGAATGCAGGGAAA	59.955	134	515	382	7	GTG
EST-MK249	TTCTCAAATCCAGCACAACG	59.84	CTGCATCTGCACCACTTCAT	59.862	156	554	399	6	CT
EST-MK2490	ACCTCCCTCCACACAAAATG	59.82	TTGCACCAAGCTTCAAACAG	60.027	24	153	130	5	TTC
EST-MK2491	TTCTCACACGTTGGACGAAT	59.139	TTCAGCTTTCCAGCACTCAA	59.716	10	273	264	9	GA
EST-MK2492	TCTGGCTTACCATCCTCCAC	60.073	TTTCTGACTTGGGTTCTCCA	58.258	900	1250	351	8	AG
EST-MK2493	GCCACCAAAACAGGGTGATA	60.755	TCCCACGTCTATCTGCTTCC	60.218	7	291	285	8	AT
EST-MK2494	CTGCACAACCTTGCTATCCA	59.864	GCTTGTGGCTGTCAATCAAAT	60.133	566	800	235	9	AG
EST-MK2495	TGATTCCAACACAACCCAGA	59.935	GCTTGTGGCTGTCAATCAAAT	60.133	664	913	250	9	AG
EST-MK2496	CACCAGACGCAACATCATTC	60.12	GTCCGGCTTCGTTGATTTTA	60.074	161	542	382	5	CAG
EST-MK2497	ACCTCCTCGTTAGGCCATTT	59.962	CGCAACAGAGTGAACCAAAC	59.339	844	1208	365	5	GT
EST-MK2498	AAGGCTGGCATAACCACAAC	60	TCACCCAAAACCCAACTCTC	59.943	631	1018	388	7	AG
EST-MK2499	TTTTCTGCAAGACCCAATCC	60.051	TCACCCAAAACCCAACTCTC	59.943	1580	1791	212	5	GT
EST-MK25	GCCAAATTGTTCCGATTGAT	59.768	CTTGCAGGAGAGGAGCTGAC	60.284	1102	1476	375	5	AC
EST-MK250	GTTCACGCGGTTTCTCAAAT	60.118	TCCTTCCTGATGCTGGTCTT	59.803	145	512	368	6	CT
EST-MK2500	CCAATGATGGGAGGAAACTG	60.309	AGAGCTCAAATGGGCTGTGT	59.874	425	553	129	6	CCG
EST-MK2501	TGACCCTTGAGGTATTTGGTG	59.838	AATCCAAGAGGCGATGCTTA	59.807	1058	1455	398	7	TG
EST-MK2502	CAATCTCGGACGTCTTCCAT	60.073	TCAAGGGAGGGAGAGAGTGA	59.913	171	547	377	5	CAC
EST-MK2503	GATTTGGGCCTCAACTGAAA	60.051	GGTGGAGGTGGAGAAGTTGA	60.088	205	449	245	8	TC
EST-MK2504	CCCAACTCCTCCTTTTAATCC	58.945	GAATCCATCAACTGGGTGCT	59.934	3	175	173	13	TC
EST-MK2505	TACTCCACATTGCCAACACC	59.42	GGGGTTCTGGGTTTTCTTTC	59.783	271	651	381	5	AG
EST-MK2506	GCAGAAACCTCTCGATGCTC	60.104	CGGCCGACTCTTTCTAAATG	59.839	158	503	346	5	AC
EST-MK2507	GAGTCGAAGCTCAGCGAAAC	60.285	GCCTTGTGTTGGTTTGTGG	59.992	325	536	212	5	GA
EST-MK2508	AGACCAAATGGGAGTGCTTG	60.111	CAAGCTCATGACGAAACCATT	60.125	192	436	245	5	GA
EST-MK2509	GAACTTCCAAGCCTCTGTGC	59.997	GATTGCACTGATTCCCCAGT	59.934	111	461	351	7	GAA
EST-MK251	GGGATTCCGGGTTAGAGAAA	60.258	GAGACTGCTCGATGTCACCA	59.988	1	297	297	8	AG
EST-MK2510	CAGAAGAGAGAGAGGAGAGAAGTGA	59.952	GCGTCTGTGGACTGAGATGA	59.988	53	211	159	5	AG
EST-MK2511	AGTCCACAGACGCCAGAGAG	60.608	TGCACTGAGGACAGACTTGG	60.022	199	584	386	7	AG
EST-MK2512	GGCACAGGATGGACTCTGTT	60.12	ACGGGAATCTTGATGCTTTG	60.074	262	508	247	5	TG
EST-MK2513	ATCCGCCAGTGTCAGAAAAG	60.255	GGCCTCCTTAACAAGTGCTG	59.875	257	639	383	5	GAA
EST-MK2514	GAAATTGAATCGACGGGTTG	60.309	CTGAAACACAAACCCTAAGCTC	58.061	1298	1552	255	7	GAG
EST-MK2515	CCAAATCGAGAGGGTTGAAA	60.044	CACTACACCACCTGGCACCT	61.039	247	539	293	5	AGA
EST-MK2516	GCTCGGAGGAACATCGTTTA	60.214	GAATCCCACCACCAATCAAG	60.173	882	1072	191	8	CT
EST-MK2517	CGAGCTCAAACCCATGAAAT	60.074	TCAAGATCTCCTCTCTCCTCTCTC	59.74	1476	1621	146	9	AG
EST-MK2518	GCGTGCAATCACATTCTTTG	60.265	GATGAGCGAGATGACGATGA	59.907	182	528	347	5	CT
EST-MK2519	GCGTGCAATCACATTCTTTG	60.265	GGGGACAAGGATAACGATGA	59.75	1271	1612	342	9	CT
EST-MK252	ATTTGAGAAACCGCGTGAAC	60.118	TCACACCCACAGGAAAACAA	59.976	295	610	316	8	TC
EST-MK2520	ACAGAGCTTTCATGGCGTTT	59.882	ATCCCAAAACCCAGTTCTCC	60.169	209	598	390	5	CT
EST-MK2521	TTCCAAGAAGGGTCGAACAC	60.088	TCCTTCCAACTTTTCCCAAC	59.003	139	516	378	5	GA
EST-MK2522	AAACGACGACTTTGTGATTGC	60.169	GATTCGGAACAAGGGCACTA	60.074	4	125	122	6	GA
EST-MK2523	GAGAGGGAGTAGTGCCCTTG	58.891	TTCTCAGGATCCAAGCAACC	60.195	97	300	204	5	CT
EST-MK2524	CTCGAGCGACTTGAGCTTCT	60.035	CTCTTCCAATCCCCACTTCA	60.042	1220	1460	241	8	AGA
EST-MK2525	TCTCATGGATTCCCCTCAAA	60.395	CTCAAGGAACTAGGCGCAAC	60.015	191	365	175	5	CT
EST-MK2526	CGTCACCATCGTCTTCTTCA	59.831	AATCCAACCTCGACACCTTG	59.966	9	393	385	5	CA
EST-MK2527	CAAGGTGTCGAGGTTGGATT	59.966	AACGTCTCCTGGTCCATGTC	59.969	300	647	348	5	TGA
EST-MK2528	CAAGAACCAAGTCCCCAAAA	59.942	TGCTATGAAGCAAGCGTTTC	59.21	80	223	144	5	ATT
EST-MK2529	CAAGAACCAAGTCCCCAAAA	59.942	GGGTTCATGATTTCGCTGTT	59.939	80	327	248	5	ATT
EST-MK253	ATGCTGCGTATGCATGTTTC	59.724	AGGGAAGGGTTTCGTCACTT	59.972	334	642	309	5	TAT
EST-MK2530	TGCTGCAACATCCTCCATTA	60.22	AGTCGCATTCCATTCCAAAC	59.939	188	414	227	6	CTA
EST-MK2531	TGCTGCAACATCCTCCATTA	60.22	TGCCTCAGGAATGGACCTAC	60.073	188	466	279	6	CTA
EST-MK2532	AGGATCTCCAGCACCAACAC	60.12	TCTTGGTTTGCGCTCCTAGT	60.015	346	671	326	5	TC
EST-MK2533	CCGAACCCAGAAATAAAGCA	60.067	ACCTTGGCTGCTTCTCTCAA	60.134	68	446	379	6	GA
EST-MK2534	CTCAAGGAGGACCAGTTGGA	60.229	TGCTTCACAGCAAGGTGTTC	60.032	196	560	365	5	GAA
EST-MK2535	TTCCTTCCAACCAACGAAAC	59.948	GAATTGACGAGGCGGTAAAA	60.074	43	385	343	12	CT
EST-MK2536	TGTTCCTTGGCTTGAACTCC	60.232	ACCGCCTTCAACAACATAGG	59.993	161	519	359	5	TGC
EST-MK2537	TTGATGGGTTTTGGGTGATT	60.029	CCCCTTTCCTCTGTTCCTCT	59.671	181	449	269	8	GAA
EST-MK2538	TGTTCCTTGGCTTGAACTCC	60.232	TCATACCGCCTTCAACAACA	60.111	427	777	351	5	TGC
EST-MK2539	TTCCCTCTGAAAATCCATCG	60.006	CGTTTTGGAATGGAGAGGAA	60.044	33	227	195	8	TC
EST-MK254	TTGGGTTTGGGAAGAAGATG	59.903	TGAATGCGAAGAGAGAGAGAGA	59.454	276	436	161	6	CT
EST-MK2540	GTTCTCCCTGCCCTTCTTTC	60.19	TGCCCTAAATTCCCATTCAC	59.762	156	482	327	8	GA
EST-MK2541	CTCGCCCAATGATAGAGAGC	59.939	AGCCGACCAGATCGTAGATG	60.24	1144	1338	195	5	CTT
EST-MK2542	GGCCAAAACCAACACCTCTA	59.971	CGGGCGTCATGTACCTAAAA	60.876	1087	1440	354	5	AAT
EST-MK2543	AGCTCCCATGCCTTTGTAGA	59.836	CCAACCACACTCACTCCTCA	59.705	857	1242	386	9	AG
EST-MK2544	CATTGTTTTGGAGCCCATCT	59.933	TCCACCCTCGTCAATTTCTC	60.05	710	911	202	5	GAC
EST-MK2545	TGCGGTCAAAAGAGGGATAG	60.206	CCATCATTTTGGGTCTTGGT	59.647	268	591	324	10	CT
EST-MK2546	AGTCGTTGGTCTAGCCCTCA	59.867	AGGCTCGTACCCACTTGTTG	60.171	550	853	304	6	AGG
EST-MK2547	AACACTGGAACCCACAGACC	59.859	GAGAACCAAGTCGAGCAACC	59.851	70	339	270	6	AG
EST-MK2548	ACCTCCTCAGCAGTCCAGAA	59.986	CTGAAACCCACAAACCCAGT	59.861	1206	1399	194	5	CCT
EST-MK2549	TCACAATGTTTCGGTGTCGT	60.008	AATCGTGTTCCCTGTTCTGG	59.966	48	412	365	5	TTC
EST-MK255	TCCTCATCTCTGCCACTCCT	59.945	TTTCTCCCGTGTTGGAAGTC	60.088	56	224	169	7	TC
EST-MK2550	ATGTTTCGGTGTCGGATCTC	59.934	AATCGTGTTCCCTGTTCTGG	59.966	113	478	366	7	TTC
EST-MK2551	GGCCTTTAACGACACCACAT	59.859	CACCAGACACACTTGCATCC	60.162	350	624	275	8	GGA
EST-MK2552	CCAAATTTCCGATGACGAGT	59.933	GTTGCAGACAAGGAGGTGGT	60.159	316	482	167	8	AG
EST-MK2553	CACCTGCACCTTCTCCAGTT	60.298	ACAACCTGGGTCTTTTGACG	60.005	73	206	134	6	TCA
EST-MK2554	AGATGTGCAGGGGCTGATAC	60.104	GGCTCCACAACCTCATCATT	59.934	641	967	327	5	CT
EST-MK2555	TTGCAAGTTGTGCAGTGTGA	60.071	GTTTGAGCGGTTTTCTGAGG	59.853	592	956	365	6	TCG
EST-MK2556	GTTGCATCTTGTGAGCTGGA	59.992	GCTGGTCCAAGTGCTCTTTC	59.997	850	1136	287	5	GCT
EST-MK2557	CCACCGAATGTAACCTGACC	60.232	CCCAATCAAACCCTCTGCTA	60.066	46	401	356	5	TC
EST-MK2558	CCGATTGCTTAGATTCCTTCG	61.051	TCATCAACTCGCCACTTCTG	59.984	42	302	261	5	TG
EST-MK2559	TCATTGCCATTATCCAACCTC	59.776	TGACCCAGAAGCTGAAACCT	59.844	14	286	273	5	TC
EST-MK256	TGCAGGAATCTCAGTGTGTG	58.341	CATGACTTGCGGCTGAATAA	59.833	374	748	375	9	TG
EST-MK2560	GGAACCAGGAGATGGAGACA	60.048	GAACCACCAAAACCAGCAAT	59.836	533	744	212	8	GAA
EST-MK2561	CAAACTTCTTCCGCTTCTGC	60.132	TTCCATTTCAGGACGAGAGG	60.187	58	421	364	5	CT
EST-MK2562	AAGCCCTGGATGTTCATCTG	60.073	CCTCAACTTGGGCTGAAAAG	59.846	229	527	299	5	AT
EST-MK2563	TGACTCCGATTGTGAGCTTG	59.984	ACACCAGCAACAACAACACC	59.493	75	449	375	7	TGC
EST-MK2564	CCGCGAAAATTTACACACAG	59.226	TCCCTCCAATGCCAGATTAG	60.029	225	612	388	6	TC
EST-MK2565	CAGCACCCATTCACTCTTGA	59.831	GCCAAGCATATGGGAGAAAG	59.668	88	240	153	6	AC
EST-MK2566	GGTTCTGCCATGCAAGAGTT	60.263	CATTGCTGGGTAAAGGAAGG	59.564	157	507	351	5	TG
EST-MK2567	AGCGTCTTGCTGAGGTCACT	60.205	AAATCCGTGACGACTCCATC	59.934	677	981	305	8	AAG
EST-MK2568	GGTCCTCCCTCACACGACTA	60.112	CGCCCGTATGTTCTCGTACT	60.154	108	292	185	5	GTG
EST-MK2569	GGTCCTCCCTCACACGACTA	60.112	GAAATAGAAGGCGGTGTTGC	59.713	169	500	332	7	GGA
EST-MK257	TAGTTCGCCAACAATGTCCA	60.111	ATTGTGTCCTTGCCCTTCAT	59.41	123	316	194	6	TG
EST-MK2570	TCTCAACATGCCGGACATTA	60.073	GCTGGAGGTGCTTGAGAAAC	59.997	119	447	329	7	CT
EST-MK2571	GACATTTCCGTCCCTGAGAA	60.05	ATTCCGTTCTCGTTCGCTAC	59.34	327	474	148	6	GA
EST-MK2572	TTCCCCTTTCTCCCATATCC	60.089	CACGTCTCCTCTGCATCAAA	59.984	9	391	383	20	TC
EST-MK2573	CTCTCGCTCTCCTCTCCTCA	59.962	CCAAATTCGTCTTCCTCAGC	59.813	106	277	172	5	CT
EST-MK2574	CTCTCGCTCTCCTCTCCTCA	59.962	GCAGCAGAACAAAACCCAAT	60.118	163	327	165	5	CT
EST-MK2575	TCTCTCTCTCCTCGCTCTGG	59.962	GCAGCAGAACAAAACCCAAT	60.118	184	327	144	6	TTC
EST-MK2576	TCACCGTCTCACCATCAAAG	59.676	CAAGTGCATCAATTGCAAGG	60.257	22	374	353	5	TC
EST-MK2577	AGGATGGAAGGAAGAGAGAGG	58.89	GTACGCCCGACCTCAACTAA	60.132	3	343	341	5	GA
EST-MK2578	AGGATGGAAGGAAGAGAGAGG	58.89	CCAACTTCTCCGATGGTCA	59.615	3	179	177	5	GA
EST-MK2579	AGGATGGAAGGAAGAGAGAGG	58.89	ATTCGATACGTCACCCGAAC	59.82	3	257	255	5	GA
EST-MK258	CATGACTTGCGGCTGAATAA	59.833	TGCAGGAATCTCAGTGTGTG	58.341	1042	1416	375	9	AC
EST-MK2580	GCAGCCTTGTCCAAAGTCA	59.976	GAAGCGAGAGAGAGCTCCAA	59.973	94	458	365	5	TC
EST-MK2581	AGGATTTCATTCACACCATGC	59.811	GAAGCAAAGCAAAGCAAAGG	60.131	658	803	146	7	TCT
EST-MK2582	TCACACAGAAAGAGACAGAGAGC	58.883	CGTATTGAAAGGGCTGTTGC	60.637	49	279	231	8	GA
EST-MK2583	TGGATCTCTCCCAAAACCAG	60.042	CCAGATTGCCGTTCGTATTT	59.96	71	387	317	5	CT
EST-MK2584	CCTTTTCCCTTCCCACTCTC	60.045	GAATTTGGTTTTCGCCTTCA	60.053	1379	1703	325	9	TC
EST-MK2585	CCCCAAACCCTAATCCCTAA	60.007	AATGGGCGTGCATCTTAATC	59.929	1534	1723	190	9	TC
EST-MK2586	CCCCAAACCCTAACCCTAAA	60.041	TTCCAGTCGGGCTTAATTTG	60.067	2	249	248	7	TC
EST-MK2587	GACGTCGACAAATACGCAAA	59.735	TGGCCCACCTTTTGACATTA	61.254	275	660	386	11	AT
EST-MK2588	ATTCAAAGGCCCACTCTCCT	60.074	TGCAAAGCCAACAAGAACTG	60.027	5	126	122	5	GA
EST-MK2589	CTGTCACGGCGAGATCTGT	59.996	GTTTGAGGTTCAATCCAGCA	58.697	191	455	265	9	CT
EST-MK259	TACAGCGGTTCCTTCAGGTC	60.255	GAGCAAACCCGATCCACTTA	60.074	381	582	202	7	TC
EST-MK2590	CCATTCCTGCTTTGTCCCTA	60.066	TGGTGCTTCTCCACTTCTCC	60.386	129	496	368	10	CT
EST-MK2591	ATGAAGCCTCCCTTCCAAGT	60.074	ACCCACAAAAGGCCACATTA	60.227	169	447	279	5	TC
EST-MK2592	CCCTGCTCTAAACCACCTCA	60.246	ATTGCCATCCAAAGCCATTA	60.289	1233	1422	190	5	GA
EST-MK2593	CGATTTTCTCGGCTGTCTTC	59.955	GCCATGGTAACAACTGCAAA	59.59	204	575	372	5	CA
EST-MK2594	GGAAATGCACTGAGAGCTGA	59.116	TTGGATCGAACACGAAAACA	60.088	26	306	281	8	CT
EST-MK2595	TGCACCCTCTGCCTAGACTT	60.012	CCTCCAAAATGACCAAGGAA	59.903	1310	1526	217	7	TC
EST-MK2596	CAAAACCCAAGGCGATTCTA	60.067	GACGTCCCTGAACCCTAACA	59.966	249	534	286	5	AAC
EST-MK2597	GGGCAATAGAAGACGGCATA	60.06	ATTCCAGACCGGAGTTGTTG	59.966	185	451	267	5	GATC
EST-MK2598	GGTTGGTTTACCGGAAAGGT	60.089	ATGCTTCATCCACCCTCAAG	60.073	49	380	332	6	TC
EST-MK2599	GGACGAAAATGGAAGCAAAA	60.053	GATGGCTTGCTTGATGGAGT	60.226	346	713	368	7	CT
EST-MK26	AGAGACAGAGAGAGAGAGAGAGACA	57.417	CGTCTCTTCAAGGAGGCAAG	60.126	6	147	142	8	AG
EST-MK260	ATGGTGGGAGTTTCGATTTG	59.79	TGAAATCTTCCTCCCTTTGC	59.244	35	158	124	5	AGA
EST-MK2600	CGGTCCACGAATTCTTTGTT	59.971	ACAGCAACACCCATTTCTCC	59.973	767	1002	236	5	TGA
EST-MK2601	GCAATCTGTGCTTGGCTATG	59.449	AAGCCTTCTGTTGCTGTGGT	59.914	359	594	236	5	CA
EST-MK2602	CAGAAGCTGAACACGAATGC	59.596	GGTTCTTTGATGCACCTTGG	60.495	710	994	285	5	TA
EST-MK2603	TGGGTTTGACCCTTCTTCTG	60.081	TTCTCCTTTCTCAACGATACCA	58.834	704	1074	371	8	AG
EST-MK2604	CCCACTCTTCATTTCGCATT	60.074	TCTCCGGTGAGGTTCAAATC	60.05	154	398	245	6	CCG
EST-MK2605	TGTCTGTTGAAGGCTTGGTG	59.873	TGGGAATGTCTGACCAATGA	59.893	238	447	210	5	GGT
EST-MK2606	TACTTGGCTGTTGTGGAGCA	60.449	ATGCAGCAGCCTAAAATTGG	60.23	297	457	161	5	TA
EST-MK2607	AACCACCGATGTGGAGAGAC	59.969	ATCCAATGGCCTACAACAGG	59.813	1323	1519	197	5	AG
EST-MK2608	GGGAAATGATGGAAGCTTGA	60.014	CCTAGTCTCCCTCCGTCACA	60.252	316	447	132	5	AG
EST-MK2609	TCCCTCGATCTCCCCTAAAC	60.401	CTGTAGGTCCCATGGTCACA	59.388	76	380	305	5	TTC
EST-MK261	ATGGTGGGAGTTTCGATTTG	59.79	TTCAAGGCTGCACAAGAATG	59.988	35	334	300	5	AGA
EST-MK2610	GAAACAGAGAGAAAGAGCCAACA	60.047	GGAGCTGAGAAGCTCGAAGA	59.973	0	333	334	6	TA
EST-MK2611	GAGGAGGGCAAGTGGTTAGA	59.284	GGAGCTGAGAAGCTCGAAGA	59.973	180	333	154	5	AG
EST-MK2612	TGAATCCTCCGAAATGGAAC	59.871	TCAGCCTCTACTCCCCTGAA	59.943	246	620	375	5	GCA
EST-MK2613	GGGAATTTCTGAACCACACC	59.239	AATCCCCGAACCCTAAATTG	60.013	16	377	362	9	TC
EST-MK2614	AACGAAGGCGAGATCATTCA	60.744	GGACGGACTTGCAGAAGAAG	59.989	123	369	247	6	TCT
EST-MK2615	GGACGGACTTGCAGAAGAAG	59.989	CCGGTATAGTCCAGCTCCAG	59.711	233	603	371	6	GAA
EST-MK2616	ACAGACATCCTCGCTCTTGG	60.408	TTCACCACCACAACAGCATT	60.008	326	636	311	6	GTG
EST-MK2617	CCCATTCGTAGTCCAGCATT	59.955	CAAAACCCTTCCCGTAGTGA	59.964	703	1084	382	8	AG
EST-MK2618	TGAGAACGTCGATTCCCTCT	59.803	CCTTGAGAACCTTGGCTTTG	59.846	22	280	259	6	CT
EST-MK2619	CAAAGCCAAGGTTCTCAAGG	59.846	AATGCCACCAGAAACGAAAC	59.978	261	545	285	5	CGC
EST-MK262	CCCTTTAGTTGACCCAAGCA	60.103	TGGCTCCTCTGTAAGCAGGT	60.012	222	587	366	8	AC
EST-MK2620	GCGAGCCTTGGTACATTGAT	60.103	CCCGAACCATGTGACTCTCT	60.112	262	638	377	5	GAG
EST-MK2621	CCAAGCAAGCAAATCCAAGT	60.249	GACGAAACCATCTCCATCTCTC	60.081	179	446	268	5	CT
EST-MK2622	GGCCAAGCAAGCAAATCTAA	60.343	GACGAAACCATCTCCATCTCTC	60.081	212	446	235	5	CT
EST-MK2623	GGAACCACTTTCTTGGGACA	59.943	GCAGCAAAACACCGAAGCTA	61.463	13	412	400	5	TG
EST-MK2624	GGAACCACTTTCTTGGGACA	59.943	GATCGGCATAAATCGAAGGA	60.001	147	485	339	5	TG
EST-MK2625	CCTCAATTGCAGAGAGCACA	60.136	CATCAGCCTACGAGCACAAA	60.011	41	190	150	7	CAG
EST-MK2626	CAAGGACGGAATCCACAGTT	59.966	CATCAGCCTACGAGCACAAA	60.011	279	518	240	7	CAG
EST-MK2627	GAAGAAGACAACGACGGAGAA	59.463	CATTCTTCCTTCGCCTGAGA	60.474	3	361	359	5	AAG
EST-MK2628	AAAGCGCAGAAGAGTTGAGC	59.904	CCCCAGAAAGCACTTGACAT	60.111	603	979	377	6	GCC
EST-MK2629	GAAGACAACGACGGAGAAAGA	59.463	GATGAGAGGGAAGACGGTGA	60.199	6	141	136	5	AAG
EST-MK263	TCTCTCTCGCCTCCCCTTC	61.969	CACTCCCTAAGCCAACCTCA	60.246	30	202	173	8	TC
EST-MK2630	ATGATGGGAGGTTTGAGCAC	59.934	TCCTACAACAGATTCCAACCAA	59.471	1127	1357	231	10	TC
EST-MK2631	ACGGAAGGTCGGAGGTAGTT	59.994	CCTCCAAGGGAAAATCATCA	59.864	261	525	265	5	GCT
EST-MK2632	TTGTCGTCGTCGTCATTCTC	59.837	AGGACGCCCCTCTCTTTTAG	59.842	187	558	372	5	GGC
EST-MK2633	GGGGCAGTAGGGGTGTAAAT	60.074	ATATAAAGGCCCAGCCCAGT	59.82	267	539	273	6	TTC
EST-MK2634	AGCACTGTAGAGAGAGAAAGAGGA	58.138	CTGGAGATCGAGAAGCGAAG	60.232	52	202	151	7	GA
EST-MK2635	GCACTGTAGAGAGAGAAAGAGGAGA	59.857	CTGGAGATCGAGAAGCGAAG	60.232	53	202	150	8	AG
EST-MK2636	CATCAGAAACGACGATGACG	60.263	AGTCGCTTTCAACACGCTTT	60.059	120	514	395	5	CGC
EST-MK2637	CATCGATCGTAAGCCCTAGC	59.829	CCCAACCAATATATACACCCTCTG	60.685	559	686	128	15	GA
EST-MK2638	AGAAGCCCTGGAGAGGAAAG	59.95	CAATGACATGGACGATGAGG	59.918	385	598	214	8	AC
EST-MK2639	GTCCAGCTTTGAAGGCAGTC	59.997	ATGCTGCTGTCTGTGCAACT	59.654	235	531	297	5	AC
EST-MK264	GGATCCCGAGGAGAACAGAT	60.421	TCAAGACTTCATCCCACAGC	58.802	600	954	355	5	GT
EST-MK2640	TTTAATTGCCATCGTGTCCA	59.93	CTGAGATCGAGATGGGTTTG	58.23	63	192	130	5	CT
EST-MK2641	CTGTCTTCCCCAACAAGCTC	59.844	ACCACTCTCACTTGCCGTCT	59.907	1597	1806	210	6	AG
EST-MK2642	TTCGGTTCCTCCACATTTTC	59.91	CCTCCTCATCCTCTGCTCAC	59.945	825	1140	316	5	GAA
EST-MK2643	TTCGGTTCCTCCACATTTTC	59.91	ATCACTTCGGTGCCTTCAAC	60.119	825	1184	360	5	GAA
EST-MK2644	CCCAAAGCTTGGACCTTTCT	60.601	GAAGGCGAAGAGGAAGATGA	59.508	2	394	393	14	TC
EST-MK2645	CTTCGAGGGTTTCTTTGCTG	59.986	TATTTACGCGCCAAAACCAT	60.335	939	1248	310	6	GA
EST-MK2646	AGAATGGGGACGAGAGAGGT	60.073	GCACCCGAAAAGAGTAGCAG	60.015	130	449	320	5	TC
EST-MK2647	TCTCTCATTCACAGAATACTCGACA	60.309	GAGACTGACTGCGGTGTGAA	60.03	2	400	399	17	TC
EST-MK2648	TTCACACCGCAGTCAGTCTC	60.03	GGGAAAGACTTGTGGCAGAT	59.141	381	674	294	5	CCA
EST-MK2649	AAGGACCCTCCACGTCATC	59.912	GGCCGGTAAGTTCAGATCAA	60.074	510	787	278	5	CCA
EST-MK265	GGATCCCGAGGAGAACAGAT	60.421	AAAAGGCAGTTCAACCGAAA	59.724	82	449	368	6	GT
EST-MK2650	GCCCTGTCAAGACAAAGCTC	59.997	GGCGAAGACGACGAGATAAG	59.978	558	856	299	8	TCT
EST-MK2651	TTGGCTAGGTTCCTTGTTGG	60.103	GCAGTCATGCTCAACTGGTC	59.425	263	595	333	6	TATC
EST-MK2652	CGGAGAGCCATCATTCTGTT	60.218	TCTAGCCGCCTCCAGAGATA	60.074	120	499	380	5	CT
EST-MK2653	GTGCAGGGATTGACCAGAGT	60.12	CCGAAATCGGCAATACAATC	60.289	214	588	375	7	AG
EST-MK2654	GAGTCGTCGTCGTCTTCCTC	59.993	GCTCCAATTCAAAGTCGTCTC	58.925	221	438	218	7	GA
EST-MK2655	CTATCCAACGGCTCTCCAAA	60.206	CCTTCCCTTCCTCTCCCTCT	61.07	245	491	247	7	GAT
EST-MK2656	AGCGAAAGCGGACAGAATAA	59.982	ATTTTGCAGGTTTCCGTGAG	60.11	898	1101	204	5	TA
EST-MK2657	TCTCTCTTCTCCACCCTCCA	59.913	CGGGCAAAGAGAAAGAAGTG	59.986	36	189	154	5	AC
EST-MK2658	TTCCCACAGACAGCGCTAAT	60.796	TTGTTGCTGAACCCAAGACA	60.278	77	456	380	11	AG
EST-MK2659	TGTTGCAGCAGAGAACCCTA	59.591	CATCGTTGACCACAGTTGCT	59.751	294	636	343	11	CT
EST-MK266	GGTACTGGTTTCGCAAAGGA	60.11	GGGAGTCTAGGCGGTTTTGT	60.496	86	481	396	7	CT
EST-MK2660	TGCATGTGGTGGAAGATTGT	59.967	AAAGCAAAGGGACACACACC	60.012	8	259	252	10	AG
EST-MK2661	TGCATGTGGTGGAAGATTGT	59.967	TCCCTTGAAAACTCGCCTAA	59.817	8	136	129	10	AG
EST-MK2662	AGACCGTCCATTTGTTTTGG	59.83	TTGGTCTATGGCGGTTTCTC	60.074	25	378	354	6	AG
EST-MK2663	GAGAGAGAGCGAGCGAGAGA	60.269	AGCAATTTCAGATCGGATGG	60.036	28	384	357	8	AG
EST-MK2664	TCTGATGTTGCGCTGAAAAC	59.995	ATTTCGTGCTTTGCTTTCGT	59.889	134	386	253	5	TTC
EST-MK2665	GAGGTGTGTGTGTGAGAGTCG	59.344	CGTGGAAATGATGTGACCAG	59.96	42	266	225	5	TC
EST-MK2666	TGACGATGACGAAGAAGACG	59.984	GAAAGAAGCGAGACCTCGTG	60.134	175	555	381	5	CTT
EST-MK2667	GGTGGCTGAGGTTCTGACAT	60.12	GGTGGCTGAGGTTCTGACAT	60.12	280	541	262	12	AT
EST-MK2668	CAAGCCGATAAGCATCCATT	60.06	TGACGGATGATGGAAAACAA	59.9	323	681	359	6	GA
EST-MK2669	TTTACTGCATCAGGCCACAG	59.864	CCACAACGATCTCCCTCTTC	59.655	58	264	207	5	GA
EST-MK267	TATCACCATCACCGCTCGTA	60.096	CTCCACCATCTTGACCTCGT	60.112	321	707	387	5	TA
EST-MK2670	CTACACCCCAAAACCTCCTG	59.444	GAGCCAAATGAGGAGTGGAG	59.803	111	325	215	5	CTT
EST-MK2671	TCGATTTTGAACACGGATGA	60.049	GAAGCAGGAGATGGCTTTTG	59.955	44	279	236	9	AG
EST-MK2672	TCGATTTCAAACACGGATGA	60.049	GCGTTTGGTAAACCAGCTTC	59.752	625	939	315	5	AG
EST-MK2673	GAGAGCGAAATCCAGTCCAG	59.95	CAAGCAGCATCAAAATCCAA	59.809	1005	1242	238	9	GA
EST-MK2674	CGCTGGAACTACAAGTGAGC	58.677	TCACGTGGATTACGCAAAGA	60.257	57	226	170	5	AC
EST-MK2675	CCAAAGCAAACCCACCTTTA	59.968	TTGAGGATGAGGAGGAAGGA	59.731	44	332	289	6	CCT
EST-MK2676	GGGAGCAGGAGTAGGAGGAG	60.349	TTGACATCCATGAGCTCCAA	60.201	577	963	387	6	TCA
EST-MK2677	GAAACCACCTCACCTTCGAC	59.555	AAGCTCATCCCCGTCCTAGT	60.096	1188	1568	381	5	CGG
EST-MK2678	ACGCAGGTTCATACGCTTTT	59.775	CTCATCCCCGTCCTAGTCAA	60.065	1438	1565	128	5	GAC
EST-MK2679	ATGATGTGATCGGTGGAGGT	60.208	CTCATCCCCGTCCTAGTCAA	60.065	1289	1583	295	5	CGG
EST-MK268	CCGCTCGTATCATCTTCTCC	59.797	TCTAGAGCGGCCATTCAGAT	59.939	846	1133	288	5	TA
EST-MK2680	TCTACGGCTTCCACAACCTC	60.255	GATCATCGCCACTTCTGGAT	60.042	94	474	381	5	CCT
EST-MK2681	AGTTGGTGCAATTCGGAAAC	59.978	AAATCTTCTTCTGCGCTCCA	60.096	385	654	270	5	GGT
EST-MK2682	GGCCTCATCTTTTGGGTTTT	60.299	CACCCTAGCGATGGACATTT	59.955	158	277	120	5	AG
EST-MK2683	TTGTTTGCTTTGCTTTGCAC	60.037	CTCTGGTGTGCTGTTCCAGA	60.022	41	160	120	5	AG
EST-MK2684	GCCTCTTTCACTCCCTCTTTC	59.452	TTCAGCCCTTTTCTGCTTGT	59.993	87	267	181	5	TC
EST-MK2685	TCACAGACCTGCTCGTCATC	59.988	GAAAATCCAATGCTCCTCCA	60.014	282	529	248	5	GAC
EST-MK2686	CGACATAGCCTCTTTCACTCC	58.947	TTCAGCCCTTTTCTGCTTGT	59.993	81	268	188	5	TC
EST-MK2687	CTCACCGTTATCCCCAGCTA	60.088	CGAAGGGGTATTCTTCGTCA	60.066	300	532	233	6	AT
EST-MK2688	CTTCTTTGGAGGAGGTGCTG	59.982	AACACGCACAGGAGTAGAGGA	59.922	601	942	342	8	CT
EST-MK2689	TTGGATTTGCCGATCTACCT	59.528	CGCAAGTCAAGTTGGTGAAA	59.881	52	347	296	5	GAA
EST-MK269	ACCGCAGAGAGAGAATCGAA	60.096	TAGCCGAGATTTGACCGACT	59.836	275	551	277	6	TC
EST-MK2690	GCAGCTATGGGACTGAGGAC	59.834	TCTGCTGCCCTTGCTAAACT	60.154	39	202	164	6	AGC
EST-MK2691	CACCGCCGTCGATACTTTAC	60.523	GGTCGGAGATGAAGATCCAA	60.011	300	575	276	5	TC
EST-MK2692	CACAACCAATGGCACCAATA	60.234	GGTGATACCGGTTCTCTGGA	59.927	216	524	309	5	TC
EST-MK2693	CCTTGCCTTTTGACTTCAGC	59.993	TTGGTGCTTCGATGTTTGAG	59.84	89	464	376	5	TC
EST-MK2694	CCCGGAGTTATATGGCAAGA	59.916	GGTGATACCGGTTCTCTGGA	59.927	59	456	398	5	TC
EST-MK2695	AGGAAGTACCACAGTTCCACCT	59.043	CTCCGCCATGGAATTAGTGT	59.955	18	139	122	5	TC
EST-MK2696	CCTTTCTTAAAGCCCAACGA	59.334	TGTCAAGCTCTCCAATGCAC	59.992	2	387	386	5	AAGGA
EST-MK2697	CAAATGCGTGTTCATCGTCT	59.722	CTTTCGTCACAAGCTCCACA	60.025	68	444	377	9	AG
EST-MK2698	GTGCCAAATGTGACGACAAC	60.016	GCTTCCACCTTATGCCTCAA	60.214	969	1356	388	8	TG
EST-MK2699	AGCTCCCATTCCCTCATCTT	60.037	AATGCCTGAGAGGGATGTTG	60.073	1356	1532	177	5	CA
EST-MK27	CAGAGAGAGAGAGAGAGACAGAGAG	57.565	CGTCTCTTCAAGGAGGCAAG	60.126	11	147	137	8	AG
EST-MK270	ATCGGTGTCAAGGACAGCTC	60.269	TGGCAAAGAGACGACTGAAA	59.566	108	245	138	6	AC
EST-MK2700	CTGTTGTGGGTGGTGATGAG	59.997	AACCACCGCGTAAAACAAAC	59.904	92	450	359	11	AG
EST-MK2701	GCTGCATCATCAATCTCCAC	59.201	AGCAGCAAACGTAGCCAGAT	60.044	867	1258	392	7	AT
EST-MK2702	TGCTGCGGTACCTCTAATCC	60.235	TAGGCTGGAGCTTTGCTTTT	59.248	263	587	325	8	TG
EST-MK2703	GCTGCGGTACCTCTAATCCA	60.235	AAAGGCCATCCAGTAGTCCA	59.55	263	661	399	8	TG
EST-MK2704	ATGGTCAACGAGAAGGTTGG	59.966	TGGAGAGTGTTTTGCACGAG	60.025	683	912	230	5	AC
EST-MK2705	CCCATGCTGTTTGTTTGATG	59.964	GACAGAGAGGGTCACGCAGT	60.467	1483	1672	190	14	CT
EST-MK2706	ACCACCGTTAGTTCGTCACC	59.891	CCCATGCTGTTTGTTTGATG	59.964	110	371	262	14	AG
EST-MK2707	TGGCACGTTTTAGCTGCAAT	61.708	AACAAAGCCACTTTAGATGTCG	58.451	2	210	209	11	AT
EST-MK2708	GTTCAGCTCCTCCTCCTCCT	59.952	TGCTCCGAACTCTCCACTTT	59.989	267	647	381	6	GGA
EST-MK2709	GTTCAGCTCCTCCTCCTCCT	59.952	ATGCTCGAATCCTCCGAAAC	61.491	427	627	201	6	GGA
EST-MK271	TCACCAAACCCAAACCCTAA	60.198	ACCACTTGCCATACCTGGAG	59.989	117	317	201	9	TC
EST-MK2710	GGGGAAGTGCTGAAGTGAAG	59.844	CGGTGGGAGAGAAATGTGAT	59.927	336	456	121	6	TA
EST-MK2711	ATGTGGAGTCTGAGCGTGTG	59.897	CGGCAGTAGCAATCTCCATT	60.235	1311	1664	354	5	CAG
EST-MK2712	GAAATCGCCTTTCAATCAGC	59.791	CATTGTTGCCTCCACCTTCT	60.111	172	545	374	6	GAA
EST-MK2713	GCGGCTTCACTAAATATCTCC	57.987	AGGACTAGGCCGATTTGGAT	59.925	23	200	178	5	TCT
EST-MK2714	GCTTACGAGGAGGCTCTGAA	59.717	CGGAATTGACCACAAAACCT	59.83	182	533	352	6	TA
EST-MK2715	GTCAATTCCGGCAGCTAATC	59.674	CGCACAGCTCCTTTCTCTCT	59.891	313	516	204	5	AG
EST-MK2716	TATCCCCGAGAGAGTCGAGA	59.903	GCGACCTTCCAAGCTCAGTA	60.538	376	505	130	7	TCT
EST-MK2717	GCCTAATTTCCAGCCACAAA	60.074	CGCTCACTCACTTCTTGCAG	59.922	168	452	285	5	GA
EST-MK2718	GCCTAATTTCCAGCCACAAA	60.074	TCTAGTCTCCCACGCCACAC	61.279	103	454	352	5	TGA
EST-MK2719	CGAGAGAAACCAAAGCCCTA	59.448	TCGTCCTTCCTCGCATTATC	60.177	20	301	282	8	AGA
EST-MK272	CCTAATCTCTCCGTCGACCA	60.21	TGAACAAACTTCACCCACCA	59.976	132	530	399	5	TC
EST-MK2720	GGGAAAGGCGCATAATAAGG	60.761	TTGGACAGTGGAGATTGGTG	59.52	78	320	243	6	CT
EST-MK2721	CCGTGGATCTTCACCAGAAT	59.927	TCATTCCCTGTGGTTGTTTG	59.389	1310	1657	348	5	TA
EST-MK2722	CCTGAGATTCGAGGAGTTCG	59.943	TCCAATTTCCACACACCTTT	57.894	227	439	213	6	AAG
EST-MK2723	GGCATTTCTCCAACCAAAAG	59.546	ATAACCAACGATGGCTCAGG	59.955	12	409	398	5	TG
EST-MK2724	TCATCCAGAAGGATTTGCTG	58.797	TGGCATCTACATGGGATTGA	59.883	232	521	290	12	AT
EST-MK2725	GGCTCACAACATTTTCTCAATACC	61.075	AATGACCGTCTTGGCTTCAT	59.556	22	356	335	12	AT
EST-MK2726	AATCACCGATCAGCAAAAGC	60.221	TTTCCTCCTCCTCGGTTTCT	60.183	956	1147	192	5	GAA
EST-MK2727	CAACCCCATTCTCGTCAGTT	59.966	CCTTCGTTCTCGTACGTTCTC	58.994	340	703	364	5	GA
EST-MK2728	GTCCAGCAGGTGTGGAGTTT	60.159	AACAACTTCGGGTTGGACTG	60.005	3	337	335	5	AG
EST-MK2729	AACAACTTCGGGTTGGACTG	60.005	GAGCCGAGTGATCTGGGTAG	59.827	854	1106	253	5	CT
EST-MK273	TCACCAAACCCAAACCCTAA	60.198	CCAAACTCTCCTCCTTCACG	59.837	117	472	356	5	TC
EST-MK2730	AACAACTTCGGGTTGGACTG	60.005	AGAGCCGAGTGATCTGGGTA	59.827	854	1107	254	7	CTT
EST-MK2731	AACAACTTCGGGTTGGACTG	60.005	TATCACCCCTAATCGCGTGT	60.352	854	1161	308	6	TC
EST-MK2732	GTGGGAAGCGTGTAATGGAC	60.384	CATTGTGGTCACACCTCCTG	59.997	26	315	290	5	GA
EST-MK2733	CGTCACCCGTGTAATGGAA	60.374	ATGGTTGAGCGACCTTTCAG	60.255	3	332	330	8	TC
EST-MK2734	CGTCACCCGTGTAATGGAA	60.374	GAGGTGAAATTGGCCGTAAA	59.938	3	323	321	8	TC
EST-MK2735	GGATTCCGTCAGTTCCTCAA	60.05	ACGAAGTCCCCAACACTCAC	60.009	538	830	293	15	AG
EST-MK2736	TCTTCTCCAAACCCCGAAAT	60.797	CCTGCTGAAAATCCACTGCT	60.397	8	223	216	10	TCT
EST-MK2737	CGTCCGTCCACTCTCTCTTC	59.986	CCTGCTGAAAATCCACTGCT	60.397	23	307	285	11	TCT
EST-MK2738	GACTAGTGTCTCCCTTGTCTTCTAA	57.401	CCACTATGCCCTGGTTCTGT	59.989	3	361	359	5	TAT
EST-MK2739	GACTCCGATTCGACACCATT	59.934	CAAAGAGTAGGGCGGATTTG	59.702	439	649	211	6	TCT
EST-MK274	CAAGTTGCAGTTTGGCATTC	59.322	TTCATCTCCTCAGCCGTTCT	59.95	445	721	277	10	GA
EST-MK2740	AGCTTGTTGTTCTGGGAGGA	59.844	GATTTCAATGACGACGACGA	59.654	943	1065	123	5	TCT
EST-MK2741	ATCAAACGCCCATTAAGCTG	60.096	GCACATTGCCATCAATCAAG	60.08	74	437	364	5	CCG
EST-MK2742	TGGCTGGAAATTTGTGATGA	60.049	CAAGCTTTGGCCCATAAATC	59.547	528	779	252	5	TGC
EST-MK2743	AAAGACAGCAACGGGTGAAG	60.291	AACTTGCCATGGACTGAAGG	60.111	1449	1811	363	5	AG
EST-MK2744	TGAAGACGTTCTCGCCTTTT	59.993	GTGTGCCTTGTGTGACTGCT	59.948	330	519	190	5	TA
EST-MK2745	CCGAGAAAGGAGAAGAGCAA	59.688	TTCCCTCAAAACCGGAAGTA	59.541	34	194	161	8	GA
EST-MK2746	CCGAGAAAGGAGAAGAGCAA	59.688	CGAAAGTACCCAGGTTGCAG	60.679	34	178	145	6	GA
EST-MK2747	GTCGAGCTCTTCGAATCTGG	60.096	TTCGATTGCAGCAGAACAAC	59.995	980	1135	156	5	AGT
EST-MK2748	TCTGACGGAGAAGCATGTTG	59.984	TCCTCCCCAATTTGACAGAC	59.903	747	1085	339	5	AGT
EST-MK2749	AAAAGCTGGAGAATGCAGGA	59.955	TCCTTATTCGGGTCAACTGC	60.074	212	503	292	5	AGT
EST-MK275	ACGGAGAAGAGAGAGGGACA	58.974	CCATTCTCGGTAGAGCAAGC	59.978	5	158	154	6	AG
EST-MK2750	AGAAGCTGAAAGGGGAGGAG	59.95	AGTCCGACGCAGAAAGACTG	60.589	172	436	265	7	CT
EST-MK2751	GAGGATGAGCCAAACAGAGC	59.957	CCGCAGCTTCTACACCTTTC	60.015	352	658	307	5	AGT
EST-MK2752	CTCCGAATGAGGAAAATGGA	60.006	AGTCCGACGCAGAAAGACTG	60.589	88	436	349	7	CT
EST-MK2753	ACGTCGTCGAGGATTCTGTC	60.269	ACCTCTCCACCACATTCGTC	59.969	984	1132	149	8	GAA
EST-MK2754	GCGCTCTCTGCTTCTCTGTT	60.043	AATTCGCCTGCCTCAATATG	60.06	210	497	288	8	CAC
EST-MK2755	GCGCTCTCTGCTTCTCTGTT	60.043	ACACTTTGCGGCTTGAAAAT	59.752	210	515	306	8	CAC
EST-MK2756	GAGATGAGCCTATGGCTTGG	59.797	CTCAGCGCACACAATCCTAA	60.011	333	511	179	6	AT
EST-MK2757	GGCATGAATCAGAGGAAGGA	60.158	GAAGACAGAACCCAGCAGAAA	59.463	1164	1348	185	5	CAT
EST-MK2758	CTCTTTCTCAACCCCAGCAG	59.982	GTTTCTCTCGCCGATCTGTC	59.957	326	531	206	5	GA
EST-MK2759	CACGACCCCTACGAAAGAAA	60.103	GCTGCTGGGGTTGAGTAGAT	59.313	280	586	307	5	AT
EST-MK276	TCTTCATGTGGTAAGCAGTCG	58.937	AATGGCTCCAGGGCTTTAAT	59.93	10	393	384	5	AT
EST-MK2760	GATGCCTGAGTTGGGTTGTT	59.973	TGCAAGCTATAGATAGAGAGCAAAG	58.65	1580	1761	182	6	AT
EST-MK2761	CCACTCAGGAGCTTTTCCAG	59.982	CCTCTTCTCTTCCTCCTCCTC	58.627	7	313	307	8	GA
EST-MK2762	TCATTGGTTGCAGTTGGGTA	59.964	GCCAAGACGACAGAGACACA	60.03	440	578	139	11	AG
EST-MK2763	TGTGATTCGGCTGTATTTGG	59.542	CTTGGTAAGCCAATCCCTGA	60.066	344	671	328	8	TC
EST-MK2764	ATCAGCTTCCACCTCCTCAA	59.803	GGCAGAGATGGTGTCGTTCT	60.269	169	352	184	6	CCT
EST-MK2765	CACAACTGACAACCCCATCA	60.416	CCATCAGGAGACTTGGGAAA	60.042	5	376	372	11	TC
EST-MK2766	CAAGTTTGCAGTGCCTTTCA	60.027	CCCAATTATGATGCGACTCC	60.296	285	440	156	5	ATG
EST-MK2767	GGGCAGTAGCAGATGGTGAT	60.104	AATTAAAACGGCCTCGGTCT	59.966	1236	1439	204	7	CAT
EST-MK2768	GACGAGGCTTGAGTTTCCTG	59.989	TTCAAGGCCCAACTTACGTC	60.11	124	425	302	5	TA
EST-MK2769	CTGGTGCATGTTTTGGAATG	59.964	TCCCTTTCTCCTTGCTCTCA	60.065	438	732	295	5	TC
EST-MK277	TTTGTCGGAATTGGTGATGA	59.9	GGCAAATCTCCTGCCAAATA	60.038	904	1235	332	12	AT
EST-MK2770	TTGGTGCTTTCACTGCTTTG	60.027	TTGAGGGGAGCTCTACTTGC	59.574	19	405	387	7	CT
EST-MK2771	CCTGGGCAAAACCAATGTTA	60.722	CCGTTGAGCTACCACCAAAT	59.993	149	294	146	8	CT
EST-MK2772	TCCTCAACCATCTTCCCAAC	59.903	TGCCAACCAAAACTGAGAGA	59.415	197	463	267	11	AAC
EST-MK2773	GCCTCATCCACCTTCTCCTT	60.596	CTGTTCGATTTTCCCCTCAA	60.044	0	201	202	6	AG
EST-MK2774	CACACCAAAGCAAAGAGAGAGA	59.656	CGATTCGAACACAAAAGCAA	59.849	1	183	183	8	GA
EST-MK2775	ACACTCCCTCCCTCCCAAT	60.721	GATGGACCTGCACCCACTAT	59.81	87	297	211	5	CTT
EST-MK2776	CAGAAATCCAAGGGAAGCAA	60.184	GTCGAACTTGGTGGCGTAAT	60	159	529	371	5	CTC
EST-MK2777	TAGAGGGAATCTGGGGAAGG	60.393	AATTCCTATGCGAGCGAGAA	59.945	349	583	235	9	TGA
EST-MK2778	GATCGTGGTTGCTTCCTGTT	60.119	AATTCCTATGCGAGCGAGAA	59.945	348	474	127	6	AG
EST-MK2779	AGGCAGAGGAGTGTGATTGG	60.261	AACCAAGAGCAAAGCCAGAA	59.993	10	186	177	5	TC
EST-MK278	TGTGACGTGCGTGTATGAGA	59.894	AACGAGAGAGGCAGCAAGAG	59.891	1349	1602	254	8	TC
EST-MK2780	AGACATTCCACGTCCACCTC	59.969	TTTGAAGATGCTCGTGATGC	59.955	1318	1488	171	5	ACC
EST-MK2781	ATATCCGGTTGGGCATACAA	60.038	CGGGCTTCTGTCAATTTCAT	60.074	257	609	353	5	AT
EST-MK2782	TCACTCGATGCCCATCTACA	60.225	TGAACGACACCTTCAGCTTG	60.025	254	570	317	6	CCG
EST-MK2783	CAGCAGCCATTTGAGAGAAA	59.148	CATCATGCTACCCAAAAGCA	59.688	8	235	228	5	AG
EST-MK2784	CAGCAGCCATTTGAGAGAAA	59.148	TGCTACCCAGAAGCAAAAGC	60.523	8	201	194	5	AG
EST-MK2785	TGTCAACCAGAACCCATTGA	59.935	CGAAAGCTTCATTCCGATTT	59.297	110	449	340	5	GGC
EST-MK2786	AAATCGGAATGAAGCTTTCG	59.297	CGCTTCCACTTGTTCCTGTT	60.291	365	492	128	5	GGT
EST-MK2787	AACAGACACAGCAGCAATGG	59.905	CGAAAGCTTCATTCCGATTT	59.297	86	449	364	5	GGC
EST-MK2788	TTTCTGCCGATGACAAAGAA	59.395	CGCTTCCACTTGTTCCTGTT	60.291	107	492	386	5	GGT
EST-MK2789	GGATTTATCCGGTGCAGAGA	60.036	GAACGTCCGACCGAGCTA	59.942	1384	1632	249	12	CT
EST-MK279	AACGAGAGAGGCAGCAAGAG	59.891	TGTGACGTGCGTGTATGAGA	59.894	150	403	254	8	GA
EST-MK2790	GGATTTATCCGGTGCAGAGA	60.036	TGGTCCCTCAAGGTTAGTGG	59.959	116	398	283	7	TCA
EST-MK2791	ATTGGGGCCATAATCAAACA	60.016	GAACGTCCGACCGAGCTA	59.942	325	523	199	12	CT
EST-MK2792	AGAACTGTATCCGGCCAAAA	59.569	CCGTCTGGTTGGAGTCTTTC	59.697	113	503	391	5	AAT
EST-MK2793	CTTCTTCCTCTTCCCGTTCC	60.183	CCCCTTCAGAAAGTGATAGCC	60.082	862	1012	151	5	TC
EST-MK2794	TTCTGGGGAACGCTTTGTAT	59.569	CTGGGTCCCTTCACTATTCTG	58.656	1481	1868	388	5	TC
EST-MK2795	AGTGGACACCTGGGAAGTTG	60.002	CCCCTTCAGAAAGTGATAGCC	60.082	699	1050	352	5	TC
EST-MK2796	AACGCCTGGAATGCTATGAG	60.235	TTTCACGTTGTGGAAACCAA	59.981	564	822	259	18	TC
EST-MK2797	AAAAGAGGTGCAGCAGAAAA	57.757	AGGGTTGTAATGGGGCTAGG	60.2	18	255	238	7	AT
EST-MK2798	AGTGAGGCGAGAAGCTGAAC	59.751	TATCACGCTCCGCCTAAAAC	60.23	83	454	372	8	GAA
[truncated: 7,019 more rows]
