# Supplementary material for: Genomic and transcriptomic sequencing of Rosa hybrida provides microsatellite markers for breeding, flower trait improvement and taxonomy studies
Source: BMC Plant Biol. 2018 Jun 15;18:119. doi: 10.1186/s12870-018-1322-5 (PMC6003205; doi:10.1186/s12870-018-1322-5)
Supplement: Supplementary file 5 — Primers which can be mapped onto the peach, apple, raspberry and strawberry genomes are listed in Additional file 5. (XLSX 1286 kb) [file 12870_2018_1322_MOESM5_ESM.xlsx]

## Sheet: Genomic_SSR
Geno-MK10
Geno-MK100
Geno-MK1000
Geno-MK100000
Geno-MK100001
Geno-MK100002
Geno-MK100005
Geno-MK100006
Geno-MK100007
Geno-MK100008
Geno-MK10001
Geno-MK100010
Geno-MK100013
Geno-MK100014
Geno-MK100016
Geno-MK100017
Geno-MK100018
Geno-MK100019
Geno-MK10002
Geno-MK100020
Geno-MK100022
Geno-MK100023
Geno-MK100024
Geno-MK100026
Geno-MK100028
Geno-MK100029
Geno-MK10003
Geno-MK100030
Geno-MK100031
Geno-MK100032
Geno-MK100033
Geno-MK100034
Geno-MK100035
Geno-MK100036
Geno-MK100037
Geno-MK100038
Geno-MK100039
Geno-MK10004
Geno-MK100040
Geno-MK100041
Geno-MK100042
Geno-MK100043
Geno-MK100044
Geno-MK100045
Geno-MK100047
Geno-MK100048
Geno-MK10005
Geno-MK100050
Geno-MK100052
Geno-MK100053
Geno-MK100054
Geno-MK100055
Geno-MK100056
Geno-MK100057
Geno-MK100059
Geno-MK100060
Geno-MK100061
Geno-MK100062
Geno-MK100063
Geno-MK100064
Geno-MK100065
Geno-MK100066
Geno-MK100067
Geno-MK100068
Geno-MK100069
Geno-MK10007
Geno-MK100070
Geno-MK100071
Geno-MK100072
Geno-MK100073
Geno-MK100074
Geno-MK100075
Geno-MK100077
Geno-MK100078
Geno-MK100079
Geno-MK10008
Geno-MK100080
Geno-MK100081
Geno-MK100082
Geno-MK100083
Geno-MK100084
Geno-MK100085
Geno-MK100086
Geno-MK100087
Geno-MK100088
Geno-MK100089
Geno-MK10009
Geno-MK100090
Geno-MK100091
Geno-MK100092
Geno-MK100093
Geno-MK100095
Geno-MK100097
Geno-MK100098
Geno-MK100099
Geno-MK1001
Geno-MK10010
Geno-MK100100
Geno-MK100101
Geno-MK100104
Geno-MK100105
Geno-MK100106
Geno-MK100107
Geno-MK100108
Geno-MK100109
Geno-MK10011
Geno-MK100111
Geno-MK100112
Geno-MK100113
Geno-MK100114
Geno-MK100115
Geno-MK100116
Geno-MK100117
Geno-MK100118
Geno-MK100119
Geno-MK10012
Geno-MK100121
Geno-MK100122
Geno-MK100123
Geno-MK100124
Geno-MK100125
Geno-MK100126
Geno-MK100127
Geno-MK100129
Geno-MK10013
Geno-MK100130
Geno-MK100131
Geno-MK100132
Geno-MK100133
Geno-MK100135
Geno-MK100136
Geno-MK100137
Geno-MK100138
Geno-MK100139
Geno-MK10014
Geno-MK100140
Geno-MK100141
Geno-MK100142
Geno-MK100143
Geno-MK100144
Geno-MK100146
Geno-MK100148
Geno-MK100149
Geno-MK10015
Geno-MK100150
Geno-MK100151
Geno-MK100152
Geno-MK100153
Geno-MK100154
Geno-MK100155
Geno-MK100156
Geno-MK100158
Geno-MK100159
Geno-MK10016
Geno-MK100160
Geno-MK100161
Geno-MK100162
Geno-MK100163
Geno-MK100164
Geno-MK100165
Geno-MK100166
Geno-MK100167
Geno-MK100168
Geno-MK100169
Geno-MK10017
Geno-MK100170
Geno-MK100171
Geno-MK100172
Geno-MK100173
Geno-MK100174
Geno-MK100175
Geno-MK100176
Geno-MK100177
Geno-MK100178
Geno-MK100179
Geno-MK10018
Geno-MK100180
Geno-MK100181
Geno-MK100182
Geno-MK100183
Geno-MK100184
Geno-MK100185
Geno-MK100186
Geno-MK100187
Geno-MK100188
Geno-MK100189
Geno-MK10019
Geno-MK100190
Geno-MK100191
Geno-MK100192
Geno-MK100193
Geno-MK100194
Geno-MK100195
Geno-MK100197
Geno-MK100198
Geno-MK100199
Geno-MK1002
Geno-MK10020
Geno-MK100200
Geno-MK100201
Geno-MK100202
Geno-MK100203
Geno-MK100204
Geno-MK100206
Geno-MK100207
Geno-MK100208
Geno-MK100209
Geno-MK10021
Geno-MK100210
Geno-MK100211
Geno-MK100212
Geno-MK100215
Geno-MK100216
Geno-MK100217
Geno-MK100218
Geno-MK100219
Geno-MK10022
Geno-MK100220
Geno-MK100221
Geno-MK100222
Geno-MK100224
Geno-MK100225
Geno-MK100226
Geno-MK100227
Geno-MK100228
Geno-MK100229
Geno-MK10023
Geno-MK100230
Geno-MK100231
Geno-MK100232
Geno-MK100233
Geno-MK100234
Geno-MK100236
Geno-MK100237
Geno-MK100238
Geno-MK100239
Geno-MK10024
Geno-MK100240
Geno-MK100241
Geno-MK100242
Geno-MK100243
Geno-MK100244
Geno-MK100245
Geno-MK100246
Geno-MK100247
Geno-MK100248
Geno-MK100249
Geno-MK100250
Geno-MK100252
Geno-MK100253
Geno-MK100254
Geno-MK100255
Geno-MK100256
Geno-MK100257
Geno-MK100258
Geno-MK10026
Geno-MK100260
Geno-MK100261
Geno-MK100262
Geno-MK100263
Geno-MK100265
Geno-MK100267
Geno-MK100268
Geno-MK100269
Geno-MK10027
Geno-MK100270
Geno-MK100271
Geno-MK100272
Geno-MK100273
Geno-MK100274
Geno-MK100275
Geno-MK100276
Geno-MK100277
Geno-MK100278
Geno-MK100279
Geno-MK100280
Geno-MK100281
Geno-MK100282
Geno-MK100283
Geno-MK100284
Geno-MK100285
Geno-MK100286
Geno-MK100287
Geno-MK100288
Geno-MK100289
Geno-MK10029
Geno-MK100290
Geno-MK100292
Geno-MK100293
Geno-MK100294
Geno-MK100295
Geno-MK100296
Geno-MK100298
Geno-MK100299
Geno-MK1003
Geno-MK10030
Geno-MK100300
Geno-MK100301
Geno-MK100302
Geno-MK100303
Geno-MK100304
Geno-MK100305
Geno-MK100306
Geno-MK100307
Geno-MK100308
Geno-MK10031
Geno-MK100310
Geno-MK100311
Geno-MK100312
Geno-MK100313
Geno-MK100314
Geno-MK100315
Geno-MK100316
Geno-MK100318
Geno-MK100319
Geno-MK10032
Geno-MK100320
Geno-MK100321
Geno-MK100322
Geno-MK100323
Geno-MK100324
Geno-MK100326
Geno-MK100327
Geno-MK100328
Geno-MK100329
Geno-MK10033
Geno-MK100330
Geno-MK100331
Geno-MK100332
Geno-MK100334
Geno-MK100335
Geno-MK100336
Geno-MK100337
Geno-MK100338
Geno-MK100339
Geno-MK10034
Geno-MK100340
Geno-MK100341
Geno-MK100342
Geno-MK100344
Geno-MK100345
Geno-MK100346
Geno-MK100347
Geno-MK100348
Geno-MK100349
Geno-MK10035
Geno-MK100350
Geno-MK100351
Geno-MK100352
Geno-MK100353
Geno-MK100354
Geno-MK100355
Geno-MK100356
Geno-MK100357
Geno-MK100358
Geno-MK100359
Geno-MK10036
Geno-MK100360
Geno-MK100361
Geno-MK100362
Geno-MK100363
Geno-MK100364
Geno-MK100365
Geno-MK100366
Geno-MK100367
Geno-MK100368
Geno-MK100369
Geno-MK10037
Geno-MK100370
Geno-MK100371
Geno-MK100372
Geno-MK100373
Geno-MK100374
Geno-MK100376
Geno-MK100377
Geno-MK100378
Geno-MK100379
Geno-MK10038
Geno-MK100380
Geno-MK100381
Geno-MK100382
Geno-MK100383
Geno-MK100384
Geno-MK100385
Geno-MK100386
Geno-MK100387
Geno-MK100388
Geno-MK100389
Geno-MK10039
Geno-MK100390
Geno-MK100392
Geno-MK100393
Geno-MK100394
Geno-MK100395
Geno-MK100396
Geno-MK100399
Geno-MK1004
Geno-MK10040
Geno-MK100401
Geno-MK100402
Geno-MK100403
Geno-MK100404
Geno-MK100405
Geno-MK100406
Geno-MK100407
Geno-MK100408
Geno-MK100409
Geno-MK10041
Geno-MK100410
Geno-MK100411
Geno-MK100412
Geno-MK100413
Geno-MK100414
Geno-MK100415
Geno-MK100416
Geno-MK100417
Geno-MK100418
Geno-MK100419
Geno-MK100420
Geno-MK100423
Geno-MK100424
Geno-MK100425
Geno-MK100426
Geno-MK100427
Geno-MK100428
Geno-MK100429
Geno-MK10043
Geno-MK100430
Geno-MK100431
Geno-MK100432
Geno-MK100433
Geno-MK100434
Geno-MK100435
Geno-MK100436
Geno-MK100437
Geno-MK100438
Geno-MK100439
Geno-MK10044
Geno-MK100440
Geno-MK100441
Geno-MK100442
Geno-MK100443
Geno-MK100444
Geno-MK100445
Geno-MK100446
Geno-MK100447
Geno-MK100448
Geno-MK100449
Geno-MK10045
Geno-MK100450
Geno-MK100451
Geno-MK100452
Geno-MK100453
Geno-MK100454
Geno-MK100455
Geno-MK100457
Geno-MK100458
Geno-MK100459
Geno-MK10046
Geno-MK100460
Geno-MK100461
Geno-MK100462
Geno-MK100463
Geno-MK100464
Geno-MK100465
Geno-MK100466
Geno-MK100467
Geno-MK100468
Geno-MK100469
Geno-MK10047
Geno-MK100470
Geno-MK100471
Geno-MK100472
Geno-MK100473
Geno-MK100474
Geno-MK100475
Geno-MK100476
Geno-MK100477
Geno-MK100478
Geno-MK100479
Geno-MK100480
Geno-MK100483
Geno-MK100484
Geno-MK100486
Geno-MK100487
Geno-MK100488
Geno-MK100489
Geno-MK10049
Geno-MK100490
Geno-MK100491
Geno-MK100492
Geno-MK100493
Geno-MK100494
Geno-MK100495
Geno-MK100496
Geno-MK100497
Geno-MK100498
Geno-MK100499
Geno-MK1005
Geno-MK10050
Geno-MK100500
Geno-MK100501
Geno-MK100502
Geno-MK100503
Geno-MK100504
Geno-MK100505
Geno-MK100507
Geno-MK100508
Geno-MK100509
Geno-MK10051
Geno-MK100510
Geno-MK100511
Geno-MK100512
Geno-MK100514
Geno-MK100516
Geno-MK100517
Geno-MK100518
Geno-MK100519
Geno-MK10052
Geno-MK100520
Geno-MK100521
Geno-MK100523
Geno-MK100525
Geno-MK100526
Geno-MK100527
Geno-MK100528
Geno-MK100529
Geno-MK10053
Geno-MK100531
Geno-MK100532
Geno-MK100533
Geno-MK100534
Geno-MK100535
Geno-MK100536
Geno-MK100537
Geno-MK100538
Geno-MK100539
Geno-MK100540
Geno-MK100541
Geno-MK100542
Geno-MK100543
Geno-MK100544
Geno-MK100545
Geno-MK100548
Geno-MK100549
Geno-MK100550
Geno-MK100551
Geno-MK100552
Geno-MK100553
Geno-MK100554
Geno-MK100555
Geno-MK100556
Geno-MK100557
Geno-MK100558
Geno-MK100559
Geno-MK10056
Geno-MK100560
Geno-MK100561
Geno-MK100562
Geno-MK100563
Geno-MK100564
Geno-MK100565
Geno-MK100566
Geno-MK100567
Geno-MK100568
Geno-MK100569
Geno-MK100570
Geno-MK100571
Geno-MK100572
Geno-MK100573
Geno-MK100574
Geno-MK100576
Geno-MK100577
Geno-MK100579
Geno-MK10058
Geno-MK100580
Geno-MK100581
Geno-MK100582
Geno-MK100583
Geno-MK100584
Geno-MK100585
Geno-MK100586
Geno-MK100587
Geno-MK100588
Geno-MK100589
Geno-MK100590
Geno-MK100591
Geno-MK100592
Geno-MK100593
Geno-MK100594
Geno-MK100595
Geno-MK100596
Geno-MK100597
Geno-MK100598
Geno-MK100600
Geno-MK100601
Geno-MK100602
Geno-MK100604
Geno-MK100605
Geno-MK100606
Geno-MK100607
Geno-MK100608
Geno-MK100609
Geno-MK10061
Geno-MK100610
Geno-MK100611
Geno-MK100612
Geno-MK100613
Geno-MK100614
Geno-MK100615
Geno-MK100616
Geno-MK100617
Geno-MK100618
Geno-MK100619
Geno-MK10062
Geno-MK100620
Geno-MK100621
Geno-MK100622
Geno-MK100623
Geno-MK100624
Geno-MK100625
Geno-MK100626
Geno-MK100628
Geno-MK100629
Geno-MK10063
Geno-MK100631
Geno-MK100632
Geno-MK100633
Geno-MK100634
Geno-MK100635
Geno-MK100636
Geno-MK100637
Geno-MK100638
Geno-MK100639
Geno-MK10064
Geno-MK100640
Geno-MK100641
Geno-MK100642
Geno-MK100643
Geno-MK100644
Geno-MK100645
Geno-MK100646
Geno-MK100647
Geno-MK100648
Geno-MK100649
Geno-MK10065
Geno-MK100650
Geno-MK100652
Geno-MK100653
Geno-MK100654
Geno-MK100655
Geno-MK100656
Geno-MK100657
Geno-MK100658
Geno-MK100659
Geno-MK10066
Geno-MK100660
Geno-MK100661
Geno-MK100662
Geno-MK100663
Geno-MK100664
Geno-MK100665
Geno-MK100666
Geno-MK100667
Geno-MK100668
Geno-MK10067
Geno-MK100670
Geno-MK100671
Geno-MK100672
Geno-MK100673
Geno-MK100674
Geno-MK100675
Geno-MK100676
Geno-MK100677
Geno-MK100678
Geno-MK100679
Geno-MK10068
Geno-MK100680
Geno-MK100681
Geno-MK100682
Geno-MK100683
Geno-MK100684
Geno-MK100685
Geno-MK100686
Geno-MK100687
Geno-MK100688
Geno-MK100689
Geno-MK10069
Geno-MK100690
Geno-MK100691
Geno-MK100692
Geno-MK100693
Geno-MK100694
Geno-MK100695
Geno-MK100696
Geno-MK100697
Geno-MK100698
Geno-MK100699
Geno-MK1007
Geno-MK10070
Geno-MK100700
Geno-MK100701
Geno-MK100702
Geno-MK100703
Geno-MK100704
Geno-MK100705
Geno-MK100707
Geno-MK100708
Geno-MK100709
Geno-MK100710
Geno-MK100711
Geno-MK100713
Geno-MK100714
Geno-MK100715
Geno-MK100716
Geno-MK100717
Geno-MK100718
Geno-MK100719
Geno-MK10072
Geno-MK100721
Geno-MK100722
Geno-MK100723
Geno-MK100724
Geno-MK100725
Geno-MK100726
Geno-MK100727
Geno-MK100728
Geno-MK100729
Geno-MK10073
Geno-MK100730
Geno-MK100731
Geno-MK100733
Geno-MK100734
Geno-MK100735
Geno-MK100736
Geno-MK100738
Geno-MK100739
Geno-MK10074
Geno-MK100740
Geno-MK100741
Geno-MK100742
Geno-MK100743
Geno-MK100744
Geno-MK100745
Geno-MK100746
Geno-MK100747
Geno-MK100748
Geno-MK100749
Geno-MK10075
Geno-MK100750
Geno-MK100751
Geno-MK100752
Geno-MK100753
Geno-MK100754
Geno-MK100756
Geno-MK100757
Geno-MK100758
Geno-MK100759
Geno-MK10076
Geno-MK100761
Geno-MK100762
Geno-MK100763
Geno-MK100764
Geno-MK100765
Geno-MK100766
Geno-MK100767
Geno-MK100768
Geno-MK100769
Geno-MK10077
Geno-MK100770
Geno-MK100771
Geno-MK100772
Geno-MK100773
Geno-MK100774
Geno-MK100775
Geno-MK100776
Geno-MK100777
Geno-MK100778
Geno-MK100779
Geno-MK10078
Geno-MK100781
Geno-MK100782
Geno-MK100784
Geno-MK100786
Geno-MK100788
Geno-MK100789
Geno-MK10079
Geno-MK100790
Geno-MK100791
Geno-MK100792
Geno-MK100793
Geno-MK100794
Geno-MK100795
Geno-MK100796
Geno-MK100798
Geno-MK100799
Geno-MK10080
Geno-MK100800
Geno-MK100801
Geno-MK100802
Geno-MK100803
Geno-MK100805
Geno-MK100806
Geno-MK100807
Geno-MK100808
Geno-MK100809
Geno-MK10081
Geno-MK100810
Geno-MK100811
Geno-MK100813
Geno-MK100814
Geno-MK100815
Geno-MK100816
Geno-MK100817
Geno-MK100818
Geno-MK100819
Geno-MK10082
Geno-MK100820
Geno-MK100821
Geno-MK100823
Geno-MK100824
Geno-MK100825
Geno-MK100826
Geno-MK100827
Geno-MK100828
Geno-MK100829
Geno-MK100830
Geno-MK100831
Geno-MK100832
Geno-MK100833
Geno-MK100834
Geno-MK100835
Geno-MK100836
Geno-MK100838
Geno-MK100839
Geno-MK10084
Geno-MK100840
Geno-MK100841
Geno-MK100842
Geno-MK100843
Geno-MK100844
Geno-MK100845
Geno-MK100846
Geno-MK100847
Geno-MK100849
Geno-MK10085
Geno-MK100850
Geno-MK100851
Geno-MK100852
Geno-MK100853
Geno-MK100854
Geno-MK100855
Geno-MK100856
Geno-MK100857
Geno-MK100858
Geno-MK100859
Geno-MK10086
Geno-MK100860
Geno-MK100861
Geno-MK100864
Geno-MK100865
Geno-MK100866
Geno-MK100867
Geno-MK100868
Geno-MK10087
Geno-MK100870
Geno-MK100871
Geno-MK100872
Geno-MK100874
Geno-MK100875
Geno-MK100876
Geno-MK100877
Geno-MK100878
Geno-MK100879
Geno-MK10088
Geno-MK100880
Geno-MK100881
Geno-MK100882
Geno-MK100883
Geno-MK100884
Geno-MK100885
Geno-MK100886
Geno-MK100887
Geno-MK100888
Geno-MK10089
Geno-MK100890
Geno-MK100891
Geno-MK100892
Geno-MK100893
Geno-MK100894
Geno-MK100896
Geno-MK100897
Geno-MK100898
Geno-MK100899
Geno-MK1009
Geno-MK100900
Geno-MK100901
Geno-MK100902
Geno-MK100903
Geno-MK100904
Geno-MK100905
Geno-MK100906
Geno-MK100907
Geno-MK100908
Geno-MK10091
Geno-MK100910
Geno-MK100911
Geno-MK100913
Geno-MK100914
Geno-MK100915
Geno-MK100916
Geno-MK100918
Geno-MK100919
Geno-MK100920
Geno-MK100922
Geno-MK100924
Geno-MK100925
Geno-MK100926
Geno-MK100927
Geno-MK100928
Geno-MK100929
Geno-MK10093
Geno-MK100930
Geno-MK100931
Geno-MK100932
Geno-MK100933
Geno-MK100934
Geno-MK100935
Geno-MK100936
Geno-MK100937
Geno-MK100938
Geno-MK100939
Geno-MK100940
Geno-MK100942
Geno-MK100943
Geno-MK100944
Geno-MK100945
Geno-MK100946
Geno-MK100947
Geno-MK10095
Geno-MK100950
Geno-MK100951
Geno-MK100952
Geno-MK100953
Geno-MK100954
Geno-MK100955
Geno-MK100956
Geno-MK100957
Geno-MK100958
Geno-MK100959
Geno-MK10096
Geno-MK100960
Geno-MK100961
Geno-MK100962
Geno-MK100963
Geno-MK100964
Geno-MK100965
Geno-MK100966
Geno-MK100967
Geno-MK100968
Geno-MK100969
Geno-MK10097
Geno-MK100970
Geno-MK100971
Geno-MK100972
Geno-MK100973
Geno-MK100974
Geno-MK100975
Geno-MK100977
Geno-MK100978
Geno-MK100979
Geno-MK10098
Geno-MK100980
Geno-MK100981
Geno-MK100982
Geno-MK100983
Geno-MK100985
Geno-MK100986
Geno-MK100987
Geno-MK100988
Geno-MK100989
Geno-MK10099
Geno-MK100990
Geno-MK100991
Geno-MK100992
Geno-MK100993
Geno-MK100994
Geno-MK100995
Geno-MK100996
Geno-MK100997
Geno-MK100998
Geno-MK100999
Geno-MK101
Geno-MK1010
Geno-MK10100
Geno-MK101000
Geno-MK101001
Geno-MK101002
Geno-MK101003
Geno-MK101004
Geno-MK101005
Geno-MK101006
Geno-MK101007
Geno-MK101008
Geno-MK101009
Geno-MK10101
Geno-MK101010
Geno-MK101011
Geno-MK101013
Geno-MK101014
Geno-MK101015
Geno-MK101016
Geno-MK101017
Geno-MK101018
Geno-MK101019
Geno-MK10102
Geno-MK101020
Geno-MK101021
Geno-MK101022
Geno-MK101023
Geno-MK101024
Geno-MK101025
Geno-MK101026
Geno-MK101027
Geno-MK101028
Geno-MK10103
Geno-MK101030
Geno-MK101031
Geno-MK101032
Geno-MK101033
Geno-MK101034
Geno-MK101035
Geno-MK101036
Geno-MK101037
Geno-MK101038
Geno-MK10104
Geno-MK101040
Geno-MK101041
Geno-MK101042
Geno-MK101043
Geno-MK101044
Geno-MK101045
Geno-MK101046
Geno-MK101048
Geno-MK101049
Geno-MK10105
Geno-MK101050
Geno-MK101051
Geno-MK101052
Geno-MK101053
Geno-MK101055
Geno-MK101056
Geno-MK101057
Geno-MK101058
Geno-MK101059
Geno-MK10106
Geno-MK101060
Geno-MK101061
Geno-MK101062
Geno-MK101064
Geno-MK101065
Geno-MK101066
Geno-MK101067
Geno-MK101068
Geno-MK101069
Geno-MK10107
Geno-MK101070
Geno-MK101071
Geno-MK101072
Geno-MK101073
Geno-MK101074
Geno-MK101075
Geno-MK101076
Geno-MK101077
Geno-MK101078
Geno-MK101079
Geno-MK101080
Geno-MK101082
Geno-MK101083
Geno-MK101084
Geno-MK101085
Geno-MK101086
Geno-MK101089
Geno-MK10109
Geno-MK101090
Geno-MK101091
Geno-MK101092
Geno-MK101093
Geno-MK101094
Geno-MK101095
Geno-MK101096
Geno-MK101097
Geno-MK101098
Geno-MK101099
Geno-MK1011
Geno-MK10110
Geno-MK101100
Geno-MK101101
Geno-MK101102
Geno-MK101103
Geno-MK101104
Geno-MK101105
Geno-MK101106
Geno-MK101108
Geno-MK101109
Geno-MK101110
Geno-MK101111
Geno-MK101112
Geno-MK101113
Geno-MK101114
Geno-MK101116
Geno-MK101117
Geno-MK101118
Geno-MK101119
Geno-MK10112
Geno-MK101120
Geno-MK101121
Geno-MK101122
Geno-MK101123
Geno-MK101124
Geno-MK101125
Geno-MK101126
Geno-MK101127
Geno-MK101129
Geno-MK10113
Geno-MK101130
Geno-MK101131
Geno-MK101132
Geno-MK101133
Geno-MK101134
Geno-MK101135
Geno-MK101136
Geno-MK101137
Geno-MK101138
Geno-MK101139
Geno-MK10114
Geno-MK101140
Geno-MK101141
Geno-MK101142
Geno-MK101143
Geno-MK101144
Geno-MK101145
Geno-MK101146
Geno-MK101147
Geno-MK101148
Geno-MK101149
Geno-MK10115
Geno-MK101150
Geno-MK101151
Geno-MK101152
Geno-MK101153
Geno-MK101154
Geno-MK101155
Geno-MK101156
Geno-MK101157
Geno-MK101158
Geno-MK101159
Geno-MK10116
Geno-MK101161
Geno-MK101162
Geno-MK101163
Geno-MK101164
Geno-MK101165
Geno-MK101166
Geno-MK101167
Geno-MK101168
Geno-MK101169
Geno-MK10117
Geno-MK101170
Geno-MK101171
Geno-MK101172
Geno-MK101173
Geno-MK101174
Geno-MK101175
Geno-MK101176
Geno-MK101177
Geno-MK101179
Geno-MK10118
Geno-MK101180
Geno-MK101181
Geno-MK101182
Geno-MK101183
Geno-MK101184
Geno-MK101185
Geno-MK101186
Geno-MK101187
Geno-MK101188
Geno-MK101189
Geno-MK10119
Geno-MK101190
Geno-MK101191
Geno-MK101192
Geno-MK101193
Geno-MK101195
Geno-MK101196
Geno-MK101197
Geno-MK101198
Geno-MK101199
Geno-MK1012
Geno-MK10120
Geno-MK101200
Geno-MK101202
Geno-MK101203
Geno-MK101204
Geno-MK101206
Geno-MK101207
Geno-MK101208
Geno-MK101209
Geno-MK10121
Geno-MK101210
Geno-MK101211
Geno-MK101212
Geno-MK101213
Geno-MK101214
Geno-MK101215
Geno-MK101216
Geno-MK101217
Geno-MK101218
Geno-MK101219
Geno-MK101220
Geno-MK101221
Geno-MK101222
Geno-MK101223
Geno-MK101224
Geno-MK101225
Geno-MK101226
Geno-MK101227
Geno-MK101228
Geno-MK101229
Geno-MK10123
Geno-MK101230
Geno-MK101231
Geno-MK101232
Geno-MK101233
Geno-MK101234
Geno-MK101235
Geno-MK101236
Geno-MK101237
Geno-MK101238
Geno-MK10124
Geno-MK101240
Geno-MK101241
Geno-MK101242
Geno-MK101243
Geno-MK101244
Geno-MK101245
Geno-MK101246
Geno-MK101248
Geno-MK101249
Geno-MK10125
Geno-MK101250
Geno-MK101251
Geno-MK101253
Geno-MK101254
Geno-MK101255
Geno-MK101256
Geno-MK101257
Geno-MK101258
Geno-MK101259
Geno-MK10126
Geno-MK101260
Geno-MK101261
Geno-MK101262
Geno-MK101263
Geno-MK101264
Geno-MK101265
Geno-MK101267
Geno-MK101269
Geno-MK10127
Geno-MK101270
Geno-MK101271
Geno-MK101272
Geno-MK101273
Geno-MK101274
Geno-MK101275
Geno-MK101276
Geno-MK101277
Geno-MK101278
Geno-MK101279
Geno-MK101280
Geno-MK101281
Geno-MK101282
Geno-MK101283
Geno-MK101284
Geno-MK101285
Geno-MK101286
Geno-MK101287
Geno-MK101288
Geno-MK101289
Geno-MK101290
Geno-MK101291
Geno-MK101292
Geno-MK101293
Geno-MK101294
Geno-MK101295
Geno-MK101296
Geno-MK101297
Geno-MK101298
Geno-MK101299
Geno-MK1013
Geno-MK101300
Geno-MK101301
Geno-MK101302
Geno-MK101303
Geno-MK101304
Geno-MK101305
Geno-MK101306
Geno-MK101307
Geno-MK101308
Geno-MK10131
Geno-MK101311
Geno-MK101312
Geno-MK101313
Geno-MK101314
Geno-MK101315
Geno-MK101316
Geno-MK101317
Geno-MK101319
Geno-MK10132
Geno-MK101320
Geno-MK101322
Geno-MK101323
Geno-MK101324
Geno-MK101325
Geno-MK101326
Geno-MK101327
Geno-MK101329
Geno-MK101330
Geno-MK101331
Geno-MK101332
Geno-MK101333
Geno-MK101334
Geno-MK101335
Geno-MK101336
Geno-MK101337
Geno-MK101338
Geno-MK101339
Geno-MK101340
Geno-MK101341
Geno-MK101342
Geno-MK101343
Geno-MK101344
Geno-MK101345
Geno-MK101346
Geno-MK101347
Geno-MK101348
Geno-MK101349
Geno-MK10135
Geno-MK101350
Geno-MK101351
Geno-MK101352
Geno-MK101353
Geno-MK101354
Geno-MK101355
Geno-MK101356
Geno-MK101357
Geno-MK101358
Geno-MK101359
Geno-MK10136
Geno-MK101360
Geno-MK101361
Geno-MK101362
Geno-MK101363
Geno-MK101364
Geno-MK101365
Geno-MK101366
Geno-MK101367
Geno-MK101369
Geno-MK10137
Geno-MK101370
Geno-MK101371
Geno-MK101372
Geno-MK101373
Geno-MK101374
Geno-MK101375
Geno-MK101376
Geno-MK101377
Geno-MK101378
Geno-MK101379
Geno-MK10138
Geno-MK101380
Geno-MK101381
Geno-MK101382
Geno-MK101383
Geno-MK101384
Geno-MK101385
Geno-MK101386
Geno-MK101387
Geno-MK101389
Geno-MK10139
Geno-MK101390
Geno-MK101391
Geno-MK101392
Geno-MK101393
Geno-MK101394
Geno-MK101395
Geno-MK101396
Geno-MK101397
Geno-MK101398
Geno-MK101399
Geno-MK1014
Geno-MK10140
Geno-MK101400
Geno-MK101401
Geno-MK101402
Geno-MK101403
Geno-MK101404
Geno-MK101405
Geno-MK101406
Geno-MK101407
Geno-MK101408
Geno-MK10141
Geno-MK101410
Geno-MK101411
Geno-MK101412
Geno-MK101413
Geno-MK101415
Geno-MK101416
Geno-MK101417
Geno-MK101418
Geno-MK101419
Geno-MK10142
Geno-MK101420
Geno-MK101421
Geno-MK101422
Geno-MK101423
Geno-MK101424
Geno-MK101425
Geno-MK101426
Geno-MK101428
Geno-MK101429
Geno-MK10143
Geno-MK101430
Geno-MK101431
Geno-MK101432
Geno-MK101433
Geno-MK101434
Geno-MK101435
Geno-MK101437
Geno-MK101438
Geno-MK101439
Geno-MK10144
Geno-MK101440
Geno-MK101441
Geno-MK101442
Geno-MK101444
Geno-MK101445
Geno-MK101446
Geno-MK101447
Geno-MK101448
Geno-MK101449
Geno-MK101452
Geno-MK101453
Geno-MK101454
Geno-MK101455
Geno-MK101456
Geno-MK101457
Geno-MK101458
Geno-MK101459
Geno-MK101460
Geno-MK101461
Geno-MK101462
Geno-MK101463
Geno-MK101464
Geno-MK101465
Geno-MK101466
Geno-MK101467
Geno-MK101468
Geno-MK101469
Geno-MK101472
Geno-MK101473
Geno-MK101474
Geno-MK101475
Geno-MK101476
Geno-MK101477
Geno-MK101478
Geno-MK101479
Geno-MK10148
Geno-MK101481
Geno-MK101482
Geno-MK101484
Geno-MK101485
Geno-MK101486
Geno-MK101487
Geno-MK101488
Geno-MK101489
Geno-MK10149
Geno-MK101490
Geno-MK101491
Geno-MK101492
Geno-MK101494
Geno-MK101496
Geno-MK101497
Geno-MK101499
Geno-MK1015
Geno-MK101500
Geno-MK101501
Geno-MK101502
Geno-MK101503
Geno-MK101504
Geno-MK101505
Geno-MK101506
Geno-MK101507
Geno-MK101508
Geno-MK10151
Geno-MK101510
Geno-MK101511
Geno-MK101512
Geno-MK101513
Geno-MK101514
Geno-MK101515
Geno-MK101516
Geno-MK101517
Geno-MK101518
Geno-MK101519
Geno-MK10152
Geno-MK101520
Geno-MK101521
Geno-MK101522
Geno-MK101523
Geno-MK101524
Geno-MK101525
Geno-MK101526
Geno-MK101527
Geno-MK101528
Geno-MK10153
Geno-MK101530
Geno-MK101531
Geno-MK101532
Geno-MK101533
Geno-MK101534
Geno-MK101535
Geno-MK101536
Geno-MK101537
Geno-MK101539
Geno-MK10154
Geno-MK101540
Geno-MK101541
Geno-MK101542
Geno-MK101543
Geno-MK101544
Geno-MK101545
Geno-MK101547
Geno-MK101548
Geno-MK101549
Geno-MK101550
Geno-MK101551
Geno-MK101552
Geno-MK101554
Geno-MK101556
Geno-MK101557
Geno-MK101558
Geno-MK101559
Geno-MK101560
Geno-MK101561
Geno-MK101562
Geno-MK101563
Geno-MK101564
Geno-MK101565
Geno-MK101566
Geno-MK101567
Geno-MK101568
Geno-MK101569
Geno-MK10157
Geno-MK101570
Geno-MK101571
Geno-MK101572
Geno-MK101573
Geno-MK101574
Geno-MK101575
Geno-MK101576
Geno-MK101577
Geno-MK101578
Geno-MK101579
Geno-MK10158
Geno-MK101581
Geno-MK101582
Geno-MK101583
Geno-MK101584
Geno-MK101585
Geno-MK101586
Geno-MK101587
Geno-MK101588
Geno-MK101589
Geno-MK10159
Geno-MK101590
Geno-MK101591
Geno-MK101592
Geno-MK101593
Geno-MK101595
Geno-MK101596
Geno-MK101597
Geno-MK101598
Geno-MK101599
Geno-MK1016
Geno-MK10160
Geno-MK101600
Geno-MK101601
Geno-MK101602
Geno-MK101603
Geno-MK101604
Geno-MK101605
Geno-MK101606
Geno-MK101607
Geno-MK101608
Geno-MK101609
Geno-MK10161
Geno-MK101610
Geno-MK101611
Geno-MK101613
Geno-MK101614
Geno-MK101615
Geno-MK101616
Geno-MK101617
Geno-MK101618
Geno-MK101619
Geno-MK10162
Geno-MK101620
Geno-MK101621
Geno-MK101622
Geno-MK101623
Geno-MK101624
Geno-MK101625
Geno-MK101626
Geno-MK101627
Geno-MK101628
Geno-MK101629
Geno-MK10163
Geno-MK101630
Geno-MK101631
Geno-MK101632
Geno-MK101633
Geno-MK101634
Geno-MK101636
Geno-MK101638
Geno-MK101639
Geno-MK10164
Geno-MK101640
Geno-MK101641
Geno-MK101642
Geno-MK101643
Geno-MK101644
Geno-MK101645
Geno-MK101646
Geno-MK101647
Geno-MK101649
Geno-MK10165
Geno-MK101650
Geno-MK101651
Geno-MK101652
Geno-MK101653
Geno-MK101654
Geno-MK101655
Geno-MK101656
Geno-MK101657
Geno-MK101658
Geno-MK101659
Geno-MK10166
Geno-MK101660
Geno-MK101662
Geno-MK101664
Geno-MK101665
Geno-MK101666
Geno-MK101667
Geno-MK101668
Geno-MK10167
Geno-MK101671
Geno-MK101672
Geno-MK101673
Geno-MK101674
Geno-MK101675
Geno-MK101676
Geno-MK101677
Geno-MK101678
Geno-MK101679
Geno-MK10168
Geno-MK101680
Geno-MK101681
Geno-MK101682
Geno-MK101683
Geno-MK101685
Geno-MK101686
Geno-MK101687
Geno-MK101689
Geno-MK10169
Geno-MK101691
Geno-MK101692
Geno-MK101693
Geno-MK101694
Geno-MK101695
Geno-MK101696
Geno-MK101698
Geno-MK101699
Geno-MK1017
Geno-MK101701
Geno-MK101702
Geno-MK101703
Geno-MK101704
Geno-MK101705
Geno-MK101706
Geno-MK101707
Geno-MK101708
Geno-MK101709
Geno-MK10171
Geno-MK101710
Geno-MK101711
Geno-MK101712
Geno-MK101713
Geno-MK101714
Geno-MK101715
Geno-MK101716
Geno-MK101718
Geno-MK101719
Geno-MK10172
Geno-MK101721
Geno-MK101722
Geno-MK101723
Geno-MK101724
Geno-MK101725
Geno-MK101726
Geno-MK101727
Geno-MK101728
Geno-MK101729
Geno-MK10173
Geno-MK101730
Geno-MK101731
Geno-MK101732
Geno-MK101733
Geno-MK101734
Geno-MK101735
Geno-MK101736
Geno-MK101737
Geno-MK101738
Geno-MK101739
Geno-MK101740
Geno-MK101741
Geno-MK101742
Geno-MK101743
Geno-MK101744
Geno-MK101745
Geno-MK101746
Geno-MK101747
Geno-MK101748
Geno-MK101749
Geno-MK10175
Geno-MK101750
Geno-MK101751
Geno-MK101752
Geno-MK101753
Geno-MK101754
Geno-MK101755
Geno-MK101756
Geno-MK101757
Geno-MK101758
Geno-MK101759
Geno-MK101760
Geno-MK101761
Geno-MK101762
Geno-MK101763
Geno-MK101764
Geno-MK101765
Geno-MK101766
Geno-MK101767
Geno-MK101768
Geno-MK10177
Geno-MK101770
Geno-MK101771
Geno-MK101772
Geno-MK101773
Geno-MK101774
Geno-MK101775
Geno-MK101776
Geno-MK101777
Geno-MK101778
Geno-MK101779
Geno-MK10178
Geno-MK101780
Geno-MK101781
Geno-MK101782
Geno-MK101783
Geno-MK101784
Geno-MK101785
Geno-MK101786
Geno-MK101787
Geno-MK101788
Geno-MK101789
Geno-MK10179
Geno-MK101790
Geno-MK101791
Geno-MK101792
Geno-MK101793
Geno-MK101794
Geno-MK101795
Geno-MK101796
Geno-MK101798
Geno-MK101799
Geno-MK1018
Geno-MK10180
Geno-MK101801
Geno-MK101802
Geno-MK101803
Geno-MK101804
Geno-MK101805
Geno-MK101806
Geno-MK101807
Geno-MK101808
Geno-MK101809
Geno-MK10181
Geno-MK101810
Geno-MK101811
Geno-MK101813
Geno-MK101814
Geno-MK101815
Geno-MK101816
Geno-MK101819
Geno-MK10182
Geno-MK101820
Geno-MK101821
Geno-MK101822
Geno-MK101823
Geno-MK101824
Geno-MK101825
Geno-MK101826
Geno-MK101827
Geno-MK101828
Geno-MK10183
Geno-MK101830
Geno-MK101831
Geno-MK101833
Geno-MK101834
Geno-MK101835
Geno-MK101836
Geno-MK101837
Geno-MK101838
Geno-MK10184
Geno-MK101840
Geno-MK101841
Geno-MK101843
Geno-MK101845
Geno-MK101846
Geno-MK101847
Geno-MK101848
Geno-MK101849
Geno-MK10185
Geno-MK101850
Geno-MK101851
Geno-MK101852
Geno-MK101853
Geno-MK101854
Geno-MK101855
Geno-MK101856
Geno-MK101857
Geno-MK101859
Geno-MK10186
Geno-MK101860
Geno-MK101862
Geno-MK101863
Geno-MK101865
Geno-MK101867
Geno-MK101869
Geno-MK10187
Geno-MK101870
Geno-MK101871
Geno-MK101872
Geno-MK101873
Geno-MK101874
Geno-MK101875
Geno-MK101876
Geno-MK101877
Geno-MK101878
Geno-MK101879
Geno-MK10188
Geno-MK101880
Geno-MK101881
Geno-MK101883
Geno-MK101884
Geno-MK101885
Geno-MK101887
Geno-MK101888
Geno-MK101889
Geno-MK10189
Geno-MK101890
Geno-MK101891
Geno-MK101892
Geno-MK101893
Geno-MK101894
Geno-MK101896
Geno-MK101897
Geno-MK101898
Geno-MK1019
Geno-MK10190
Geno-MK101900
Geno-MK101902
Geno-MK101903
Geno-MK101904
Geno-MK101905
Geno-MK101906
Geno-MK101907
Geno-MK101908
Geno-MK101909
Geno-MK10191
Geno-MK101910
Geno-MK101911
Geno-MK101912
Geno-MK101913
Geno-MK101914
Geno-MK101915
Geno-MK101916
Geno-MK101917
Geno-MK101918
Geno-MK101919
Geno-MK101920
Geno-MK101921
Geno-MK101922
Geno-MK101923
Geno-MK101924
Geno-MK101925
Geno-MK101926
Geno-MK101927
Geno-MK101928
Geno-MK101929
Geno-MK10193
Geno-MK101931
Geno-MK101934
Geno-MK101935
Geno-MK101936
Geno-MK101937
Geno-MK101938
Geno-MK101939
Geno-MK10194
Geno-MK101940
Geno-MK101941
Geno-MK101942
Geno-MK101943
Geno-MK101944
Geno-MK101945
Geno-MK101946
Geno-MK101947
Geno-MK101949
Geno-MK10195
Geno-MK101950
Geno-MK101951
Geno-MK101952
Geno-MK101953
Geno-MK101954
Geno-MK101955
Geno-MK101956
Geno-MK101958
Geno-MK101959
Geno-MK10196
Geno-MK101960
Geno-MK101961
Geno-MK101962
Geno-MK101963
Geno-MK101964
Geno-MK101965
Geno-MK101966
Geno-MK101967
Geno-MK101968
Geno-MK101969
Geno-MK10197
Geno-MK101970
Geno-MK101971
Geno-MK101972
Geno-MK101973
Geno-MK101974
Geno-MK101975
Geno-MK101976
Geno-MK101977
Geno-MK101978
Geno-MK101979
Geno-MK10198
Geno-MK101980
Geno-MK101981
Geno-MK101983
Geno-MK101984
Geno-MK101985
Geno-MK101987
Geno-MK101988
Geno-MK101989
Geno-MK10199
Geno-MK101990
Geno-MK101991
Geno-MK101992
Geno-MK101993
Geno-MK101994
Geno-MK101995
Geno-MK101998
Geno-MK101999
Geno-MK102
Geno-MK10200
Geno-MK102000
Geno-MK102001
Geno-MK102002
Geno-MK102003
Geno-MK102004
Geno-MK102007
Geno-MK102008
Geno-MK102009
Geno-MK10201
[truncated: 122,590 more rows]

## Sheet: EST_SSR
EST-MK1086
EST-MK1102
EST-MK4373
EST-MK551
EST-MK5759
EST-MK5794
EST-MK6821
EST-MK6842
EST-MK1645
EST-MK6850
EST-MK4671
EST-MK7977
EST-MK7128
EST-MK4035
EST-MK4180
EST-MK3550
EST-MK3442
EST-MK7063
EST-MK6846
EST-MK1534
EST-MK161
EST-MK1391
EST-MK8012
EST-MK301
EST-MK7929
EST-MK7864
EST-MK1381
EST-MK6836
EST-MK6787
EST-MK1832
EST-MK5249
EST-MK8986
EST-MK1659
EST-MK1861
EST-MK4068
EST-MK5125
EST-MK6082
EST-MK6628
EST-MK7729
EST-MK7730
EST-MK8338
EST-MK8501
EST-MK8822
EST-MK1001
EST-MK101
EST-MK1010
EST-MK1013
EST-MK1018
EST-MK1019
EST-MK102
EST-MK1020
EST-MK1022
EST-MK1023
EST-MK1024
EST-MK1033
EST-MK1034
EST-MK1035
EST-MK1036
EST-MK1037
EST-MK1038
EST-MK1050
EST-MK1066
EST-MK107
EST-MK1072
EST-MK1075
EST-MK1080
EST-MK1089
EST-MK1092
EST-MK1094
EST-MK1098
EST-MK1099
EST-MK1104
EST-MK1106
EST-MK1109
EST-MK1113
EST-MK1115
EST-MK1116
EST-MK1118
EST-MK1122
EST-MK1123
EST-MK1129
EST-MK113
EST-MK1130
EST-MK1132
EST-MK1133
EST-MK1134
EST-MK1139
EST-MK114
EST-MK1141
EST-MK1154
EST-MK1163
EST-MK1164
EST-MK1165
EST-MK117
EST-MK1172
EST-MK1174
EST-MK1183
EST-MK1191
EST-MK1196
EST-MK120
EST-MK1204
EST-MK1207
EST-MK1213
EST-MK1225
EST-MK1227
EST-MK1228
EST-MK1229
EST-MK1233
EST-MK1239
EST-MK1249
EST-MK1250
EST-MK1253
EST-MK1256
EST-MK1257
EST-MK1260
EST-MK1261
EST-MK1264
EST-MK1265
EST-MK1271
EST-MK1279
EST-MK1281
EST-MK1283
EST-MK1286
EST-MK1288
EST-MK1291
EST-MK1295
EST-MK1296
EST-MK1298
EST-MK1300
EST-MK1301
EST-MK1304
EST-MK1305
EST-MK1319
EST-MK1321
EST-MK1324
EST-MK1325
EST-MK1335
EST-MK134
EST-MK1341
EST-MK1343
EST-MK1344
EST-MK1356
EST-MK1370
EST-MK1375
EST-MK1384
EST-MK1390
EST-MK1392
EST-MK1396
EST-MK1399
EST-MK14
EST-MK1401
EST-MK1407
EST-MK1409
EST-MK1414
EST-MK1415
EST-MK1416
EST-MK1419
EST-MK1426
EST-MK1427
EST-MK1429
EST-MK1433
EST-MK1439
EST-MK1440
EST-MK1441
EST-MK1442
EST-MK1447
EST-MK1448
EST-MK1449
EST-MK1450
EST-MK1456
EST-MK1458
EST-MK146
EST-MK1464
EST-MK1469
EST-MK1473
EST-MK1477
EST-MK1489
EST-MK1492
EST-MK1495
EST-MK1500
EST-MK1503
EST-MK1505
EST-MK1507
EST-MK1508
EST-MK151
EST-MK1510
EST-MK1512
EST-MK1514
EST-MK1517
EST-MK1519
EST-MK152
EST-MK1523
EST-MK1527
EST-MK1528
EST-MK1531
EST-MK1544
EST-MK1545
EST-MK1551
EST-MK1561
EST-MK1572
EST-MK1575
EST-MK1576
EST-MK1581
EST-MK1593
EST-MK1595
EST-MK1602
EST-MK1612
EST-MK1617
EST-MK1620
EST-MK1621
EST-MK1628
EST-MK163
EST-MK1633
EST-MK1635
EST-MK1644
EST-MK1648
EST-MK1651
EST-MK1652
EST-MK1653
EST-MK1657
EST-MK1665
EST-MK1670
EST-MK1673
EST-MK1675
EST-MK1682
EST-MK1685
EST-MK1688
EST-MK1693
EST-MK1694
EST-MK1697
EST-MK1701
EST-MK1702
EST-MK1703
EST-MK1705
EST-MK1713
EST-MK1714
EST-MK172
EST-MK1725
EST-MK1726
EST-MK1727
EST-MK1729
EST-MK1733
EST-MK1737
EST-MK1741
EST-MK1743
EST-MK1748
EST-MK1754
EST-MK1756
EST-MK176
EST-MK1766
EST-MK1771
EST-MK1782
EST-MK1783
EST-MK1784
EST-MK179
EST-MK1790
EST-MK1797
EST-MK1799
EST-MK180
EST-MK1807
EST-MK181
EST-MK1810
EST-MK1813
EST-MK1814
EST-MK1819
EST-MK1821
EST-MK1822
EST-MK1824
EST-MK1831
EST-MK1843
EST-MK1845
EST-MK1846
EST-MK1850
EST-MK1864
EST-MK1870
EST-MK1873
EST-MK1874
EST-MK1876
EST-MK1878
EST-MK1879
EST-MK1882
EST-MK1888
EST-MK189
EST-MK1892
EST-MK1893
EST-MK1894
EST-MK1897
EST-MK1905
EST-MK1911
EST-MK1912
EST-MK1914
EST-MK1917
EST-MK1919
EST-MK1932
EST-MK1933
EST-MK1934
EST-MK1935
EST-MK1936
EST-MK1951
EST-MK1952
EST-MK1953
EST-MK1955
EST-MK1956
EST-MK1961
EST-MK1967
EST-MK1971
EST-MK1972
EST-MK1975
EST-MK198
EST-MK1980
EST-MK1981
EST-MK1984
EST-MK1987
EST-MK1989
EST-MK1990
EST-MK1992
EST-MK1994
EST-MK2
EST-MK2001
EST-MK2002
EST-MK2003
EST-MK2004
EST-MK2005
EST-MK2006
EST-MK2008
EST-MK2009
EST-MK2010
EST-MK2015
EST-MK203
EST-MK2035
EST-MK2036
EST-MK2037
EST-MK2039
EST-MK2041
EST-MK205
EST-MK2050
EST-MK2051
EST-MK2053
EST-MK2055
EST-MK2056
EST-MK2062
EST-MK2076
EST-MK208
EST-MK2085
EST-MK209
EST-MK2091
EST-MK2092
EST-MK2093
EST-MK2117
EST-MK2126
EST-MK2133
EST-MK2136
EST-MK2138
EST-MK2141
EST-MK215
EST-MK2153
EST-MK2159
EST-MK216
EST-MK2161
EST-MK217
EST-MK2171
EST-MK2172
EST-MK2176
EST-MK2177
EST-MK2183
EST-MK2186
EST-MK2187
EST-MK2188
EST-MK2189
EST-MK2190
EST-MK2194
EST-MK2196
EST-MK2200
EST-MK2201
EST-MK2203
EST-MK2206
EST-MK221
EST-MK2217
EST-MK2218
EST-MK2223
EST-MK2229
EST-MK223
EST-MK2233
EST-MK2238
EST-MK2244
EST-MK2245
EST-MK2246
EST-MK2250
EST-MK2258
EST-MK2260
EST-MK227
EST-MK2273
EST-MK2287
EST-MK2289
EST-MK229
EST-MK2294
EST-MK2296
EST-MK2298
EST-MK2307
EST-MK2315
EST-MK2318
EST-MK2331
EST-MK2344
EST-MK2349
EST-MK235
EST-MK2351
EST-MK2361
EST-MK2363
EST-MK2366
EST-MK2370
EST-MK2371
EST-MK2373
EST-MK2374
EST-MK2384
EST-MK2389
EST-MK2392
EST-MK2393
EST-MK240
EST-MK2407
EST-MK241
EST-MK2410
EST-MK242
EST-MK2422
EST-MK2425
EST-MK2428
EST-MK2429
EST-MK243
EST-MK2430
EST-MK2435
EST-MK2437
EST-MK2438
EST-MK244
EST-MK2441
EST-MK2459
EST-MK246
EST-MK2462
EST-MK2467
EST-MK2468
EST-MK2469
EST-MK247
EST-MK2478
EST-MK2479
EST-MK2481
EST-MK2483
EST-MK2484
EST-MK2502
EST-MK2503
EST-MK2504
EST-MK2505
EST-MK2506
EST-MK251
EST-MK2517
EST-MK2526
EST-MK253
EST-MK2531
EST-MK2535
EST-MK2539
EST-MK254
EST-MK255
EST-MK2550
EST-MK2551
EST-MK2556
EST-MK2567
EST-MK2568
EST-MK2571
EST-MK2574
EST-MK2587
EST-MK2598
EST-MK260
EST-MK2601
EST-MK2605
EST-MK2606
EST-MK2607
EST-MK2608
EST-MK2609
EST-MK2615
EST-MK262
EST-MK2623
EST-MK2627
EST-MK2629
EST-MK2638
EST-MK2639
EST-MK2650
EST-MK2651
EST-MK2652
EST-MK2657
EST-MK2661
EST-MK2664
EST-MK2666
EST-MK2678
EST-MK2679
EST-MK2681
EST-MK2683
EST-MK2684
EST-MK2686
EST-MK269
EST-MK2690
EST-MK2695
EST-MK2698
EST-MK270
EST-MK2700
EST-MK2704
EST-MK2712
EST-MK2716
EST-MK2717
EST-MK2718
EST-MK2725
EST-MK274
EST-MK2742
EST-MK2743
EST-MK2744
EST-MK2746
EST-MK2747
EST-MK2756
EST-MK2757
EST-MK2758
EST-MK2760
EST-MK2766
EST-MK2774
EST-MK2778
EST-MK2783
EST-MK2784
EST-MK2787
EST-MK2795
EST-MK2796
EST-MK2799
EST-MK2809
EST-MK2811
EST-MK2813
EST-MK282
EST-MK2825
EST-MK2827
EST-MK2828
EST-MK2832
EST-MK2838
EST-MK2840
EST-MK2844
EST-MK2845
EST-MK2852
EST-MK2858
EST-MK286
EST-MK2860
EST-MK2861
EST-MK2866
EST-MK2870
EST-MK2875
EST-MK2877
EST-MK2878
EST-MK2880
EST-MK2886
EST-MK2887
EST-MK2891
EST-MK2892
EST-MK2893
EST-MK2899
EST-MK291
EST-MK2911
EST-MK2913
EST-MK2914
EST-MK2915
EST-MK2916
EST-MK2919
EST-MK2923
EST-MK2926
EST-MK2929
EST-MK2933
EST-MK2937
EST-MK2940
EST-MK2942
EST-MK2943
EST-MK2944
EST-MK2945
EST-MK2952
EST-MK2975
EST-MK2978
EST-MK2979
EST-MK2985
EST-MK2997
EST-MK2999
EST-MK3004
EST-MK3007
EST-MK3011
EST-MK3013
EST-MK3019
EST-MK302
EST-MK3026
EST-MK3028
EST-MK3029
EST-MK3030
EST-MK3033
EST-MK3037
EST-MK3040
EST-MK3042
EST-MK3044
EST-MK3045
EST-MK3049
EST-MK3050
EST-MK3055
EST-MK3060
EST-MK3064
EST-MK3070
EST-MK3071
EST-MK3072
EST-MK3075
EST-MK3076
EST-MK308
EST-MK3081
EST-MK3082
EST-MK309
EST-MK3091
EST-MK3097
EST-MK310
EST-MK3106
EST-MK3107
EST-MK3122
EST-MK313
EST-MK3130
EST-MK3136
EST-MK3142
EST-MK3146
EST-MK3147
EST-MK3148
EST-MK3149
EST-MK3151
EST-MK3155
EST-MK3159
EST-MK3161
EST-MK3163
EST-MK3166
EST-MK3172
EST-MK3173
EST-MK3174
EST-MK3176
EST-MK318
EST-MK3180
EST-MK3182
EST-MK3186
EST-MK3191
EST-MK3194
EST-MK3195
EST-MK3204
EST-MK3207
EST-MK321
EST-MK3211
EST-MK3216
EST-MK3217
EST-MK3218
EST-MK322
EST-MK3222
EST-MK3234
EST-MK3235
EST-MK3241
EST-MK3242
EST-MK3245
EST-MK3246
EST-MK3251
EST-MK3260
EST-MK3274
EST-MK328
EST-MK329
EST-MK3296
EST-MK3299
EST-MK3301
EST-MK3304
EST-MK3305
EST-MK332
EST-MK3322
EST-MK3323
EST-MK3340
EST-MK3344
EST-MK3351
EST-MK3354
EST-MK3356
EST-MK3357
EST-MK3374
EST-MK3380
EST-MK3394
EST-MK3400
EST-MK3403
EST-MK3405
EST-MK3406
EST-MK3409
EST-MK3413
EST-MK3414
EST-MK3423
EST-MK3426
EST-MK3428
EST-MK3429
EST-MK343
EST-MK3430
EST-MK345
EST-MK3451
EST-MK347
EST-MK3470
EST-MK3472
EST-MK3474
EST-MK3476
EST-MK3483
EST-MK3484
EST-MK3489
EST-MK35
EST-MK3501
EST-MK3502
EST-MK3503
EST-MK3504
EST-MK3508
EST-MK3510
EST-MK3514
EST-MK3517
EST-MK3519
EST-MK3523
EST-MK3527
EST-MK3529
EST-MK3533
EST-MK3534
EST-MK3537
EST-MK354
EST-MK3543
EST-MK3545
EST-MK3549
EST-MK3556
EST-MK356
EST-MK3561
EST-MK3566
EST-MK3567
EST-MK3568
EST-MK3572
EST-MK3579
EST-MK3582
EST-MK3590
EST-MK3595
EST-MK3600
EST-MK3601
EST-MK3605
EST-MK3607
EST-MK3608
EST-MK3615
EST-MK3618
EST-MK362
EST-MK3620
EST-MK3621
EST-MK3623
EST-MK363
EST-MK3633
EST-MK3634
EST-MK3636
EST-MK3637
EST-MK3638
EST-MK3639
EST-MK3640
EST-MK3642
EST-MK3647
EST-MK3649
EST-MK3651
EST-MK3658
EST-MK3664
EST-MK3665
EST-MK3670
EST-MK3677
EST-MK3691
EST-MK370
EST-MK3702
EST-MK3708
EST-MK371
EST-MK3710
EST-MK3713
EST-MK3714
EST-MK3718
EST-MK3722
EST-MK3726
EST-MK3729
EST-MK3735
EST-MK3739
EST-MK3743
EST-MK3748
EST-MK3761
EST-MK377
EST-MK3771
EST-MK3774
EST-MK3777
EST-MK3779
EST-MK378
EST-MK3781
EST-MK3784
EST-MK3785
EST-MK379
EST-MK3792
EST-MK380
EST-MK3802
EST-MK3805
EST-MK382
EST-MK3821
EST-MK3833
EST-MK3839
EST-MK3840
EST-MK3845
EST-MK3849
EST-MK3850
EST-MK3853
EST-MK3861
EST-MK3863
EST-MK3865
EST-MK3868
EST-MK387
EST-MK3871
EST-MK3875
EST-MK3876
EST-MK388
EST-MK3888
EST-MK3889
EST-MK389
EST-MK3893
EST-MK3903
EST-MK3908
EST-MK3909
EST-MK3916
EST-MK3922
EST-MK3927
EST-MK3928
EST-MK3929
EST-MK3932
EST-MK3933
EST-MK3937
EST-MK3942
EST-MK3949
EST-MK3957
EST-MK3958
EST-MK3959
EST-MK396
EST-MK3962
EST-MK3965
EST-MK3966
EST-MK3970
EST-MK3971
EST-MK3975
EST-MK3978
EST-MK3986
EST-MK3989
EST-MK3990
EST-MK3996
EST-MK4
EST-MK40
EST-MK4002
EST-MK4005
EST-MK4011
EST-MK4013
EST-MK4017
EST-MK4022
EST-MK4031
EST-MK4033
EST-MK4043
EST-MK4045
EST-MK4046
EST-MK4055
EST-MK4056
EST-MK4057
EST-MK4059
EST-MK4064
EST-MK4066
EST-MK4067
EST-MK4069
EST-MK407
EST-MK4070
EST-MK4072
EST-MK4081
EST-MK4087
EST-MK4096
EST-MK4109
EST-MK4111
EST-MK4114
EST-MK4117
EST-MK4118
EST-MK4119
EST-MK4124
EST-MK4127
EST-MK4133
EST-MK4139
EST-MK414
EST-MK4143
EST-MK4148
EST-MK4149
EST-MK4153
EST-MK4154
EST-MK4155
EST-MK4156
EST-MK4158
EST-MK416
EST-MK4169
EST-MK417
EST-MK4174
EST-MK4175
EST-MK418
EST-MK4187
EST-MK4189
EST-MK419
EST-MK4192
EST-MK4197
EST-MK420
EST-MK4202
EST-MK4215
EST-MK422
EST-MK4223
EST-MK4229
EST-MK423
EST-MK4241
EST-MK4244
EST-MK425
EST-MK4252
EST-MK4255
EST-MK426
EST-MK4262
EST-MK4263
EST-MK4270
EST-MK4281
EST-MK4296
EST-MK4302
EST-MK4310
EST-MK4313
EST-MK4318
EST-MK4319
EST-MK4323
EST-MK4331
EST-MK4334
EST-MK4337
EST-MK4348
EST-MK436
EST-MK4364
EST-MK4378
EST-MK4381
EST-MK4385
EST-MK439
EST-MK4390
EST-MK4391
EST-MK4395
EST-MK4396
EST-MK4411
EST-MK4419
EST-MK442
EST-MK4422
EST-MK443
EST-MK4443
EST-MK4444
EST-MK4445
EST-MK4446
EST-MK4447
EST-MK4454
EST-MK4456
EST-MK4458
EST-MK4472
EST-MK4479
EST-MK4487
EST-MK4494
EST-MK4496
EST-MK450
EST-MK4504
EST-MK4511
EST-MK4515
EST-MK452
EST-MK4522
EST-MK4523
EST-MK4525
EST-MK4529
EST-MK4530
EST-MK4531
EST-MK4535
EST-MK4537
EST-MK454
EST-MK4541
EST-MK4543
EST-MK4546
EST-MK4549
EST-MK456
EST-MK4562
EST-MK4565
EST-MK4566
EST-MK4567
EST-MK4570
EST-MK4571
EST-MK4575
EST-MK4577
EST-MK4579
EST-MK4581
EST-MK4588
EST-MK4591
EST-MK4593
EST-MK4596
EST-MK4597
EST-MK4605
EST-MK4606
EST-MK4619
EST-MK462
EST-MK4621
EST-MK4623
EST-MK4626
EST-MK4627
EST-MK4637
EST-MK464
EST-MK4649
EST-MK4650
EST-MK4654
EST-MK4655
EST-MK4659
EST-MK4666
EST-MK4667
EST-MK4669
EST-MK4670
EST-MK4673
EST-MK4674
EST-MK4679
EST-MK4680
EST-MK4682
EST-MK4686
EST-MK4687
EST-MK4689
EST-MK4697
EST-MK4698
EST-MK4699
EST-MK47
EST-MK4700
EST-MK4705
EST-MK4707
EST-MK4713
EST-MK4722
EST-MK4725
EST-MK4726
EST-MK4731
EST-MK4736
EST-MK4743
EST-MK4748
EST-MK4757
EST-MK4759
EST-MK476
EST-MK4766
EST-MK4767
EST-MK4775
EST-MK4779
EST-MK478
EST-MK4787
EST-MK479
EST-MK4796
EST-MK48
EST-MK480
EST-MK4815
EST-MK4825
EST-MK483
EST-MK4842
EST-MK4853
EST-MK4854
EST-MK4861
EST-MK4865
EST-MK4866
EST-MK4875
EST-MK4878
EST-MK4883
EST-MK4895
EST-MK4897
EST-MK4903
EST-MK4904
EST-MK492
EST-MK4932
EST-MK4936
EST-MK4946
EST-MK4952
EST-MK4954
EST-MK4955
EST-MK4956
EST-MK4963
EST-MK4965
EST-MK4966
EST-MK4967
EST-MK4969
EST-MK4971
EST-MK4973
EST-MK4977
EST-MK4986
EST-MK4989
EST-MK4994
EST-MK4996
EST-MK5
EST-MK5007
EST-MK5008
EST-MK5012
EST-MK5013
EST-MK5017
EST-MK5025
EST-MK5029
EST-MK5031
EST-MK504
EST-MK505
EST-MK5050
EST-MK5054
EST-MK5055
EST-MK5057
EST-MK5058
EST-MK506
EST-MK5067
EST-MK5069
EST-MK507
EST-MK5074
EST-MK5080
EST-MK5081
EST-MK5082
EST-MK5087
EST-MK5091
EST-MK5092
EST-MK5098
EST-MK5099
EST-MK5107
EST-MK5114
EST-MK5115
EST-MK513
EST-MK5130
EST-MK5131
EST-MK5143
EST-MK5145
EST-MK5147
EST-MK515
EST-MK5153
EST-MK5155
EST-MK516
EST-MK5160
EST-MK5163
EST-MK5165
EST-MK5166
EST-MK5167
EST-MK5178
EST-MK5197
EST-MK52
EST-MK5202
EST-MK5205
EST-MK5206
EST-MK5207
EST-MK5210
EST-MK5221
EST-MK5225
EST-MK5233
EST-MK5234
EST-MK5237
EST-MK5238
EST-MK5241
EST-MK5242
EST-MK5256
EST-MK5260
EST-MK5265
EST-MK527
EST-MK5272
EST-MK5282
EST-MK5284
EST-MK5285
EST-MK5289
EST-MK5291
EST-MK5292
EST-MK5296
EST-MK5303
EST-MK5304
EST-MK5309
EST-MK5316
EST-MK5322
EST-MK5328
EST-MK5334
EST-MK5349
EST-MK5351
EST-MK5354
EST-MK5355
EST-MK5358
EST-MK536
EST-MK5362
EST-MK5363
EST-MK537
EST-MK5371
EST-MK538
EST-MK5388
EST-MK5389
EST-MK5393
EST-MK5395
EST-MK5396
EST-MK5400
EST-MK5405
EST-MK5406
EST-MK5408
EST-MK5409
EST-MK5413
EST-MK5415
EST-MK5417
EST-MK542
EST-MK5420
EST-MK5421
EST-MK5422
EST-MK5424
EST-MK5425
EST-MK5426
EST-MK5429
EST-MK5430
EST-MK5437
EST-MK5439
EST-MK5444
EST-MK5446
EST-MK5451
EST-MK5452
EST-MK5462
EST-MK5463
EST-MK5466
EST-MK5468
EST-MK5470
EST-MK5472
EST-MK5476
EST-MK5478
EST-MK5481
EST-MK5486
EST-MK5489
EST-MK5490
EST-MK5493
EST-MK55
EST-MK550
EST-MK5513
EST-MK5514
EST-MK552
EST-MK5523
EST-MK5524
EST-MK5528
EST-MK5532
EST-MK5533
EST-MK5535
EST-MK5539
EST-MK554
EST-MK5540
EST-MK5542
EST-MK5545
EST-MK555
EST-MK5551
EST-MK5552
EST-MK5565
EST-MK5566
EST-MK5573
EST-MK5576
EST-MK5580
EST-MK5584
EST-MK5586
EST-MK5587
EST-MK5588
EST-MK5591
EST-MK5597
EST-MK5607
EST-MK561
EST-MK5615
EST-MK5617
EST-MK5618
EST-MK5619
EST-MK5625
EST-MK5626
EST-MK563
EST-MK5631
EST-MK5637
EST-MK5638
EST-MK5639
EST-MK564
EST-MK5644
EST-MK5645
EST-MK565
EST-MK5655
EST-MK5659
EST-MK566
EST-MK5660
EST-MK5664
EST-MK5668
EST-MK5669
EST-MK5670
EST-MK5671
EST-MK5677
EST-MK5680
EST-MK5685
EST-MK5689
EST-MK5690
EST-MK5691
EST-MK5695
EST-MK5701
EST-MK5703
EST-MK5710
EST-MK5715
EST-MK5719
EST-MK5720
EST-MK5724
EST-MK5725
EST-MK5726
EST-MK5727
EST-MK5752
EST-MK5753
EST-MK5754
EST-MK5756
EST-MK5763
EST-MK5767
EST-MK5768
EST-MK5775
EST-MK5776
EST-MK5777
EST-MK5778
EST-MK5779
EST-MK5780
EST-MK5783
EST-MK5785
EST-MK5787
EST-MK5791
EST-MK5792
EST-MK5798
EST-MK58
EST-MK5810
EST-MK5811
EST-MK5814
EST-MK5819
EST-MK5820
EST-MK5822
EST-MK5828
EST-MK5831
EST-MK5833
EST-MK584
EST-MK5841
EST-MK5843
EST-MK5849
EST-MK5850
EST-MK5851
EST-MK5856
EST-MK5857
EST-MK5858
EST-MK5865
EST-MK5874
EST-MK5875
EST-MK5877
EST-MK588
EST-MK5880
EST-MK5883
EST-MK5885
EST-MK5893
EST-MK5894
EST-MK5896
EST-MK5898
EST-MK5899
EST-MK590
EST-MK5901
EST-MK5905
EST-MK5909
EST-MK5911
EST-MK5912
EST-MK5913
EST-MK5926
EST-MK5930
EST-MK5937
EST-MK5942
EST-MK5952
EST-MK5953
EST-MK5954
EST-MK5964
EST-MK5965
EST-MK5966
EST-MK5967
EST-MK5974
EST-MK5979
EST-MK5985
EST-MK5986
EST-MK5987
EST-MK5988
EST-MK5994
EST-MK6000
EST-MK6008
EST-MK6012
EST-MK6013
EST-MK6015
EST-MK6019
EST-MK602
EST-MK6021
EST-MK6024
EST-MK6027
EST-MK6029
EST-MK6032
EST-MK6034
EST-MK6054
EST-MK6059
EST-MK6064
EST-MK6065
EST-MK6066
EST-MK6068
EST-MK6072
EST-MK6073
EST-MK608
EST-MK6085
EST-MK609
EST-MK6094
EST-MK6095
EST-MK6099
EST-MK6103
EST-MK6104
EST-MK6109
EST-MK6114
EST-MK6115
EST-MK6117
EST-MK6122
EST-MK6128
EST-MK6133
EST-MK6137
EST-MK6139
EST-MK6141
EST-MK6158
EST-MK6163
EST-MK6169
EST-MK618
EST-MK6185
EST-MK6190
EST-MK62
EST-MK6213
EST-MK6215
EST-MK6216
EST-MK6217
EST-MK6222
EST-MK6228
EST-MK6233
EST-MK624
EST-MK6240
EST-MK6244
EST-MK6249
EST-MK625
EST-MK6250
EST-MK6253
EST-MK6260
EST-MK6267
EST-MK6275
EST-MK6283
EST-MK6287
EST-MK629
EST-MK6290
EST-MK6292
EST-MK6293
EST-MK6295
EST-MK6296
EST-MK6300
EST-MK631
EST-MK6313
EST-MK6315
EST-MK6323
EST-MK6324
EST-MK6328
EST-MK6333
EST-MK6339
EST-MK6341
EST-MK6347
EST-MK6349
EST-MK6351
EST-MK6359
EST-MK6361
EST-MK6366
EST-MK6367
EST-MK6369
EST-MK6373
EST-MK6378
EST-MK6382
EST-MK6383
EST-MK6387
EST-MK6390
EST-MK6394
EST-MK6399
EST-MK640
EST-MK6400
EST-MK6402
EST-MK6415
EST-MK6418
EST-MK6424
EST-MK6427
EST-MK6429
EST-MK6434
EST-MK6435
EST-MK6436
EST-MK6438
EST-MK6439
EST-MK6441
EST-MK6446
EST-MK6449
EST-MK6453
EST-MK6454
EST-MK6457
EST-MK6472
EST-MK6474
EST-MK6477
EST-MK6479
EST-MK6480
EST-MK6481
EST-MK6482
EST-MK6487
EST-MK6488
EST-MK6489
EST-MK6493
EST-MK6496
EST-MK6497
EST-MK650
EST-MK6501
EST-MK6503
EST-MK6507
EST-MK6515
EST-MK6518
EST-MK6519
EST-MK6527
EST-MK6532
EST-MK6533
EST-MK6534
EST-MK6540
EST-MK6541
EST-MK6544
EST-MK6546
EST-MK6547
EST-MK6550
EST-MK6558
EST-MK6560
EST-MK6562
EST-MK6567
EST-MK6571
EST-MK6572
EST-MK6573
EST-MK6575
EST-MK6576
EST-MK6579
EST-MK6581
EST-MK6585
EST-MK6591
EST-MK6596
EST-MK6598
EST-MK6606
EST-MK6607
EST-MK6609
EST-MK661
EST-MK6610
EST-MK6614
EST-MK6615
EST-MK6616
EST-MK6618
EST-MK662
EST-MK6621
EST-MK663
EST-MK6633
EST-MK6636
EST-MK6638
EST-MK6647
EST-MK6649
EST-MK6653
EST-MK6656
EST-MK6657
EST-MK6658
EST-MK6661
EST-MK6662
EST-MK6667
EST-MK6668
EST-MK6672
EST-MK6673
EST-MK6675
EST-MK6682
EST-MK6683
EST-MK6690
EST-MK6703
EST-MK6706
EST-MK6708
EST-MK6709
EST-MK6711
EST-MK6712
EST-MK6733
EST-MK6734
EST-MK6740
EST-MK6741
EST-MK6745
EST-MK6751
EST-MK6756
EST-MK6758
EST-MK6759
EST-MK676
EST-MK6763
EST-MK6765
EST-MK6766
EST-MK6768
EST-MK6771
EST-MK6773
EST-MK6776
EST-MK6782
EST-MK6784
EST-MK6789
EST-MK679
EST-MK6795
EST-MK6796
EST-MK6797
EST-MK6798
EST-MK680
EST-MK6802
EST-MK6806
EST-MK681
EST-MK6810
EST-MK6812
EST-MK6813
EST-MK6815
EST-MK6816
EST-MK6817
EST-MK6818
EST-MK6819
EST-MK6823
EST-MK6827
EST-MK6828
EST-MK6832
EST-MK6838
EST-MK684
EST-MK6840
EST-MK6847
EST-MK6848
EST-MK6849
EST-MK6854
EST-MK6855
EST-MK686
EST-MK6861
EST-MK6862
EST-MK6863
EST-MK6866
EST-MK6868
EST-MK6870
EST-MK6871
EST-MK6872
EST-MK6877
EST-MK6878
EST-MK6880
EST-MK6890
EST-MK6891
EST-MK6893
EST-MK6898
EST-MK6899
EST-MK69
EST-MK6902
EST-MK6904
EST-MK6905
EST-MK6906
EST-MK6908
EST-MK6912
EST-MK6919
EST-MK6925
EST-MK6926
EST-MK6927
EST-MK6928
EST-MK6935
EST-MK6944
EST-MK6947
EST-MK6953
EST-MK6959
EST-MK6963
EST-MK6966
EST-MK6970
EST-MK6977
EST-MK6981
EST-MK6982
EST-MK6983
EST-MK6985
EST-MK6987
EST-MK6990
EST-MK6993
EST-MK6994
EST-MK6995
EST-MK6996
EST-MK70
EST-MK700
EST-MK7006
EST-MK7009
EST-MK7010
EST-MK7011
EST-MK7014
EST-MK7021
EST-MK7022
EST-MK7023
EST-MK7024
EST-MK7027
EST-MK7029
EST-MK7031
EST-MK7036
EST-MK704
EST-MK7042
EST-MK7046
EST-MK7050
EST-MK7052
EST-MK7053
EST-MK7058
EST-MK7062
EST-MK7069
EST-MK7070
EST-MK7073
EST-MK7074
EST-MK7076
EST-MK7078
EST-MK7079
EST-MK7081
EST-MK7082
EST-MK7083
EST-MK7086
EST-MK7089
EST-MK7091
EST-MK7093
EST-MK7097
EST-MK7099
EST-MK7100
EST-MK7106
EST-MK7107
EST-MK7110
EST-MK7111
EST-MK7112
EST-MK7114
EST-MK7116
EST-MK7118
EST-MK7120
EST-MK7123
EST-MK7124
EST-MK713
EST-MK7134
EST-MK714
EST-MK7140
EST-MK7143
EST-MK7146
EST-MK7147
EST-MK7149
EST-MK715
EST-MK7150
EST-MK7152
EST-MK7156
EST-MK7157
EST-MK7158
EST-MK716
EST-MK7160
EST-MK7174
EST-MK7181
EST-MK7196
EST-MK7203
EST-MK7205
EST-MK7206
EST-MK7209
EST-MK7215
EST-MK7224
EST-MK7225
EST-MK7227
EST-MK723
EST-MK7235
EST-MK7240
EST-MK7242
EST-MK7244
EST-MK7248
EST-MK7249
EST-MK725
EST-MK7250
EST-MK7259
EST-MK726
EST-MK7260
EST-MK7265
EST-MK7266
EST-MK7267
EST-MK7268
EST-MK7272
EST-MK7274
EST-MK728
EST-MK7282
EST-MK7284
EST-MK7291
EST-MK7294
EST-MK7295
EST-MK7296
EST-MK7299
EST-MK730
EST-MK7301
EST-MK7303
EST-MK7304
EST-MK7309
EST-MK7312
EST-MK7313
EST-MK7315
EST-MK7316
EST-MK7317
EST-MK7319
EST-MK7322
EST-MK7324
EST-MK7326
EST-MK7334
EST-MK7339
EST-MK7344
EST-MK735
EST-MK7350
EST-MK7351
EST-MK7354
EST-MK7356
EST-MK7359
EST-MK736
EST-MK7364
EST-MK7370
EST-MK7371
EST-MK7372
EST-MK7375
EST-MK7376
EST-MK7386
EST-MK7387
EST-MK739
EST-MK7391
EST-MK7392
EST-MK7395
EST-MK7398
EST-MK7405
EST-MK7413
EST-MK7420
EST-MK7430
EST-MK7434
EST-MK7436
EST-MK7437
EST-MK7438
EST-MK7450
EST-MK7456
EST-MK7461
EST-MK7462
EST-MK7468
EST-MK7471
EST-MK7478
EST-MK7480
EST-MK7482
EST-MK7483
EST-MK7488
EST-MK7490
EST-MK7492
EST-MK7497
EST-MK7498
EST-MK7504
EST-MK7505
EST-MK7507
EST-MK7508
EST-MK751
EST-MK7518
EST-MK7520
EST-MK7526
EST-MK7527
EST-MK7535
EST-MK7540
EST-MK7542
EST-MK7547
EST-MK7549
EST-MK7552
EST-MK7556
EST-MK7566
EST-MK7567
EST-MK7574
EST-MK7577
EST-MK7585
EST-MK7591
EST-MK760
EST-MK7602
EST-MK7603
EST-MK7605
EST-MK7606
EST-MK7607
EST-MK7608
EST-MK7609
EST-MK7614
EST-MK7620
EST-MK7627
EST-MK7629
EST-MK7635
EST-MK7638
EST-MK7639
EST-MK7642
EST-MK7646
EST-MK7647
EST-MK7652
EST-MK7662
EST-MK7670
EST-MK7671
EST-MK7673
EST-MK7675
EST-MK7676
EST-MK768
EST-MK7680
EST-MK7683
EST-MK7685
EST-MK7691
EST-MK7694
EST-MK7695
EST-MK7696
EST-MK7699
EST-MK770
EST-MK7701
EST-MK7705
EST-MK7706
EST-MK7707
EST-MK7708
EST-MK771
EST-MK7723
EST-MK7727
EST-MK7732
EST-MK7740
EST-MK7741
EST-MK7742
EST-MK7748
EST-MK775
EST-MK7751
EST-MK7752
EST-MK7754
EST-MK7755
EST-MK7764
EST-MK7765
EST-MK777
EST-MK7770
EST-MK7773
EST-MK7774
EST-MK7780
EST-MK7782
EST-MK7793
EST-MK780
EST-MK7800
EST-MK7808
EST-MK7811
EST-MK7819
EST-MK782
EST-MK7821
EST-MK7824
EST-MK7826
EST-MK783
EST-MK7831
EST-MK7834
EST-MK7835
EST-MK784
EST-MK7846
EST-MK7848
EST-MK7849
EST-MK7854
EST-MK7856
EST-MK7857
EST-MK7858
EST-MK7865
EST-MK7875
EST-MK7876
EST-MK7879
EST-MK7880
EST-MK7882
EST-MK7883
EST-MK7885
EST-MK7889
EST-MK789
EST-MK7899
EST-MK7905
EST-MK7906
EST-MK7907
EST-MK7912
EST-MK7915
EST-MK7917
EST-MK7919
EST-MK7920
EST-MK7922
EST-MK7923
EST-MK7930
EST-MK7931
EST-MK7932
EST-MK7934
EST-MK7940
EST-MK7943
EST-MK7944
EST-MK7945
EST-MK7947
EST-MK7949
EST-MK7952
EST-MK7957
EST-MK7959
EST-MK7973
EST-MK7983
EST-MK7985
EST-MK7986
EST-MK7990
EST-MK7991
EST-MK8
EST-MK8000
EST-MK8002
EST-MK8007
EST-MK8008
EST-MK8010
EST-MK8013
EST-MK8016
EST-MK8019
EST-MK802
EST-MK8021
EST-MK8032
EST-MK8033
EST-MK8034
EST-MK8039
EST-MK8043
EST-MK8044
EST-MK8048
EST-MK8049
EST-MK8051
EST-MK8053
EST-MK8054
EST-MK8061
EST-MK8062
EST-MK8069
EST-MK8071
EST-MK8074
EST-MK8075
EST-MK8076
EST-MK8080
EST-MK8081
EST-MK8082
EST-MK8088
EST-MK8091
EST-MK8092
[truncated: 292 more rows]
