# Supplementary material for: Genomic and transcriptomic sequencing of Rosa hybrida provides microsatellite markers for breeding, flower trait improvement and taxonomy studies
Source: BMC Plant Biol. 2018 Jun 15;18:119. doi: 10.1186/s12870-018-1322-5 (PMC6003205; doi:10.1186/s12870-018-1322-5)
Supplement: Supplementary file 6 — A total of 3245 genome SSR primer pairs and 33 of the EST were identified as gene-targeted makers, according to the floral transcriptome. The sequences of these primer pairs are listed in Additional file 6, as well as the relevant genes and their functions. (XLSX 46 kb) [file 12870_2018_1322_MOESM6_ESM.xlsx]

## Sheet: Apple
Chromosome	Marker#	Site
MDC000402.351	Geno-MK102955	1269
MDC000457.508	Geno-MK33479	53751
MDC000681.46	Geno-MK132419	24888
MDC000698.289	EST-MK4630	8972
MDC000698.289	Geno-MK43556	8972
MDC000702.551	Geno-MK138295	10680
MDC001431.265	Geno-MK115186	1114
MDC001441.272	EST-MK3695	2286
MDC001441.272	Geno-MK117332	2286
MDC002260.369	Geno-MK115186	5358
MDC002864.422	Geno-MK119739	19823
MDC004018.299	Geno-MK115581	30079
MDC004259.286	Geno-MK135013	12769
MDC004556.321	EST-MK913	7619
MDC004556.321	Geno-MK123540	7619
MDC004556.331	EST-MK913	22881
MDC004556.331	Geno-MK123540	22881
MDC004962.270	Geno-MK143855	2030
MDC006925.452	EST-MK8731	17818
MDC007544.497	Geno-MK10120	35201
MDC008133.406	Geno-MK33187	3142
MDC008133.406	Geno-MK33187	3144
MDC008133.406	Geno-MK33187	3146
MDC008133.406	Geno-MK33187	3148
MDC008133.406	Geno-MK33187	3150
MDC008133.406	Geno-MK33187	3152
MDC008133.406	Geno-MK33187	3154
MDC008433.658	Geno-MK119172	9855
MDC008971.552	Geno-MK44880	136
MDC009251.559	Geno-MK18816	8396
MDC009750.176	Geno-MK125767	7903
MDC010426.794	Geno-MK135013	23698
MDC010426.794	Geno-MK135013	23700
MDC010944.432	Geno-MK102955	1059
MDC011393.202	Geno-MK135013	4019
MDC011393.202	Geno-MK135013	4021
MDC012948.548	EST-MK8731	16751
MDC013260.248	Geno-MK140237	6427
MDC013880.560	Geno-MK87839	8751
MDC016163.85	Geno-MK84492	2671
MDC016777.340	Geno-MK87599	7770
MDC019676.244	Geno-MK93216	7141
MDC019978.145	Geno-MK115186	2095
MDC020763.224	Geno-MK101808	31320
MDC021548.120	Geno-MK112302	29075
MDC029450.25	EST-MK5165	4600
MDC052256.000	Geno-MK18816	2534
MDC052847.000	EST-MK6173	6501
MDC053203.000	Geno-MK87839	3279
MDC053759.000	Geno-MK130357	2288
MDC053797.000	Geno-MK130357	16560
MDC053991.000	Geno-MK104659	13525
MDC053991.000	Geno-MK104659	13527
MDC054497.000	Geno-MK140491	19190
MDC054497.002	Geno-MK140491	24174
MDC054715.000	EST-MK6882	11389

## Sheet: Peach
Chromosome	Marker#	Site
Pp06	EST-MK2471	24539927
Pp03	EST-MK5128	6903872
Pp06	EST-MK5149	2504659
Pp07	EST-MK6719	21790614
Pp08	EST-MK8731	11616357
Pp08	EST-MK913	1582901
Pp04	Geno-MK114164	14860974
Pp03	Geno-MK117409	26454656
Pp08	Geno-MK123540	1582901
Pp01	Geno-MK124380	28474780
Pp07	Geno-MK124755	12577960
Pp01	Geno-MK130089	27518144
Pp03	Geno-MK130357	17574377
Pp01	Geno-MK131328	3834520
Pp01	Geno-MK131328	3847724
Pp01	Geno-MK132419	34186674
Pp07	Geno-MK134238	17438678
Pp01	Geno-MK136245	8920441
Pp07	Geno-MK139932	18167395
Pp02	Geno-MK140237	30281781
Pp01	Geno-MK140376	18149116
Pp01	Geno-MK140491	47376339
Pp01	Geno-MK19574	31927283
Pp04	Geno-MK29037	21411181
Pp01	Geno-MK46378	8097702
Pp07	Geno-MK48558	3667069
Pp01	Geno-MK5922	31879872
Pp06	Geno-MK73978	355730
Pp03	Geno-MK78246	27165993
Pp04	Geno-MK81147	5953173
Pp06	Geno-MK8520	24570460
Pp01	Geno-MK8852	23752621
Pp01	Geno-MK90761	34364375
Pp01	Geno-MK99202	37551107

## Sheet: raspberry
Scaffold	Marker#	Site
RaspberryS0583	EST-MK10079	67019
RaspberryS0020	EST-MK10105	417730
RaspberryS0078	EST-MK10338	127129
RaspberryS0605	EST-MK10346	51100
RaspberryS0171	EST-MK10397	26353
RaspberryS0122	EST-MK10414	31411
RaspberryS0047	EST-MK10497	122994
RaspberryS0166	EST-MK10523	263467
RaspberryS0411	EST-MK10523	86091
RaspberryS0143	EST-MK1083	135272
RaspberryS0300	EST-MK1093	125792
RaspberryS0172	EST-MK1112	277633
RaspberryS0476	EST-MK1181	26510
RaspberryS0253	EST-MK1349	95080
RaspberryS0123	EST-MK1376	430112
RaspberryS0087	EST-MK142	415040
RaspberryS0153	EST-MK1441	155807
RaspberryS0280	EST-MK1593	169210
RaspberryS0046	EST-MK1600	110892
RaspberryS0318	EST-MK1747	94488
RaspberryS0188	EST-MK191	144362
RaspberryS0013	EST-MK2136	119155
RaspberryS0008	EST-MK2169	1018418
RaspberryS0123	EST-MK2275	82043
RaspberryS0123	EST-MK2640	446006
RaspberryS0123	EST-MK2641	446107
RaspberryS0062	EST-MK2651	455778
RaspberryS0626	EST-MK2659	5074
RaspberryS0626	EST-MK2660	5281
RaspberryS0501	EST-MK2696	18256
RaspberryS0308	EST-MK2791	172659
RaspberryS0030	EST-MK2820	718205
RaspberryS0042	EST-MK2934	36941
RaspberryS0516	EST-MK2965	5122
RaspberryS0020	EST-MK3004	1031223
RaspberryS0072	EST-MK3018	64752
RaspberryS0030	EST-MK3043	329061
RaspberryS0342	EST-MK3050	136970
RaspberryS0039	EST-MK3105	630304
RaspberryS0003	EST-MK3197	2433838
RaspberryS0001	EST-MK3308	2019140
RaspberryS0219	EST-MK3333	162268
RaspberryS0034	EST-MK3334	811923
RaspberryS0007	EST-MK339	1355051
RaspberryS0011	EST-MK3449	146043
RaspberryS0179	EST-MK3475	96539
RaspberryS1059	EST-MK3510	12704
RaspberryS0053	EST-MK4011	89276
RaspberryS0468	EST-MK4134	111060
RaspberryS0081	EST-MK4200	502349
RaspberryS0085	EST-MK4224	46932
RaspberryS0015	EST-MK4325	912069
RaspberryS0041	EST-MK4349	360090
RaspberryS0003	EST-MK4369	285452
RaspberryS0043	EST-MK4395	357878
RaspberryS0153	EST-MK4402	354622
RaspberryS0340	EST-MK4528	24893
RaspberryS0039	EST-MK4630	458504
RaspberryS0193	EST-MK4653	266466
RaspberryS0055	EST-MK470	218296
RaspberryS0011	EST-MK4974	724270
RaspberryS0046	EST-MK4979	303198
RaspberryS0057	EST-MK5014	426229
RaspberryS0002	EST-MK5043	1977692
RaspberryS0801	EST-MK5128	33983
RaspberryS0092	EST-MK5149	24202
RaspberryS0095	EST-MK5149	151792
RaspberryS0101	EST-MK5246	110028
RaspberryS0201	EST-MK5324	194752
RaspberryS0280	EST-MK5435	182414
RaspberryS0001	EST-MK5447	422012
RaspberryS0129	EST-MK5485	30483
RaspberryS0070	EST-MK5665	147530
RaspberryS0055	EST-MK5812	130307
RaspberryS0336	EST-MK5928	172081
RaspberryS0222	EST-MK5949	48086
RaspberryS0016	EST-MK5979	1023291
RaspberryS0146	EST-MK6155	246730
RaspberryS0013	EST-MK6173	1030518
RaspberryS0001	EST-MK6246	664162
RaspberryS0270	EST-MK6433	19356
RaspberryS0065	EST-MK6453	292701
RaspberryS0031	EST-MK6570	771349
RaspberryS0658	EST-MK6592	36257
RaspberryS0194	EST-MK6653	8162
RaspberryS0020	EST-MK6719	509610
RaspberryS0127	EST-MK6730	263048
RaspberryS0258	EST-MK6840	240640
RaspberryS0258	EST-MK6840	248364
RaspberryS0139	EST-MK6880	269664
RaspberryS0045	EST-MK7176	742508
RaspberryS0316	EST-MK7309	85089
RaspberryS0485	EST-MK7335	120797
RaspberryS0066	EST-MK7538	398291
RaspberryS0008	EST-MK7632	491000
RaspberryS0001	EST-MK7641	633198
RaspberryS0016	EST-MK7863	975647
RaspberryS0041	EST-MK8174	631144
RaspberryS0034	EST-MK8210	79556
RaspberryS0172	EST-MK834	148741
RaspberryS0653	EST-MK8437	43800
RaspberryS0065	EST-MK8466	340227
RaspberryS0003	EST-MK85	1724623
RaspberryS0421	EST-MK8801	154875
RaspberryS0014	EST-MK883	487662
RaspberryS1072	EST-MK8937	23141
RaspberryS0102	EST-MK8953	268695
RaspberryS0325	EST-MK8982	112237
RaspberryS0012	EST-MK9026	28815
RaspberryS0191	EST-MK913	46878
RaspberryS0554	EST-MK9136	69378
RaspberryS0188	EST-MK916	23896
RaspberryS0076	EST-MK9329	458801
RaspberryS0687	EST-MK9553	61381
RaspberryS0217	EST-MK9612	133643
RaspberryS0089	EST-MK9633	271626
RaspberryS0221	Geno-MK100513	284799
RaspberryS0489	Geno-MK100513	68957
RaspberryS0698	Geno-MK100668	75202
RaspberryS0005	Geno-MK10073	633977
RaspberryS0240	Geno-MK101378	98470
RaspberryS0002	Geno-MK10145	295140
RaspberryS0331	Geno-MK101612	81381
RaspberryS0073	Geno-MK102619	117913
RaspberryS0014	Geno-MK102901	487662
RaspberryS0270	Geno-MK103506	195439
RaspberryS0450	Geno-MK104408	8111
RaspberryS0053	Geno-MK104959	673599
RaspberryS0113	Geno-MK105256	344427
RaspberryS0153	Geno-MK105684	240656
RaspberryS0047	Geno-MK105872	534560
RaspberryS0087	Geno-MK1062	167593
RaspberryS0016	Geno-MK106237	274712
RaspberryS0043	Geno-MK107497	357878
RaspberryS0252	Geno-MK108543	8846
RaspberryS0015	Geno-MK109166	912069
RaspberryS0800	Geno-MK109987	46794
RaspberryS0597	Geno-MK110471	82264
RaspberryS0145	Geno-MK111295	383888
RaspberryS0110	Geno-MK112987	249207
RaspberryS0007	Geno-MK113102	113993
RaspberryS1107	Geno-MK113129	1221
RaspberryS0808	Geno-MK113264	12337
RaspberryS0012	Geno-MK113369	571704
RaspberryS0226	Geno-MK114164	136511
RaspberryS0034	Geno-MK114237	744803
RaspberryS0448	Geno-MK1146	147838
RaspberryS0119	Geno-MK114996	223913
RaspberryS0351	Geno-MK115186	44712
RaspberryS0212	Geno-MK11527	246961
RaspberryS0808	Geno-MK115365	12343
RaspberryS0014	Geno-MK115390	551610
RaspberryS0012	Geno-MK115535	707369
RaspberryS0005	Geno-MK115652	633977
RaspberryS0003	Geno-MK115950	615900
RaspberryS0226	Geno-MK115964	63395
RaspberryS0012	Geno-MK116154	623370
RaspberryS0314	Geno-MK116294	18358
RaspberryS0808	Geno-MK116512	34548
RaspberryS0195	Geno-MK11666	87090
RaspberryS0012	Geno-MK116730	954341
RaspberryS0037	Geno-MK116822	390334
RaspberryS0376	Geno-MK116863	136219
RaspberryS0729	Geno-MK116872	57369
RaspberryS0119	Geno-MK117350	230529
RaspberryS0162	Geno-MK117384	265490
RaspberryS0055	Geno-MK117436	218667
RaspberryS0231	Geno-MK117572	94465
RaspberryS0852	Geno-MK117643	52108
RaspberryS0037	Geno-MK117660	511871
RaspberryS0094	Geno-MK117688	488705
RaspberryS0016	Geno-MK117699	269862
RaspberryS0076	Geno-MK117789	344738
RaspberryS0226	Geno-MK117801	63410
RaspberryS0445	Geno-MK117847	68064
RaspberryS0008	Geno-MK117940	1348248
RaspberryS0200	Geno-MK118013	144306
RaspberryS0011	Geno-MK118079	200934
RaspberryS0231	Geno-MK118206	81685
RaspberryS0271	Geno-MK118374	157760
RaspberryS0042	Geno-MK118527	654122
RaspberryS0042	Geno-MK118528	654122
RaspberryS0143	Geno-MK118888	135272
RaspberryS0002	Geno-MK119324	2214412
RaspberryS0029	Geno-MK119430	462821
RaspberryS0020	Geno-MK119513	417598
RaspberryS0356	Geno-MK119574	125622
RaspberryS0404	Geno-MK119811	90122
RaspberryS0020	Geno-MK119955	126187
RaspberryS0926	Geno-MK119955	7282
RaspberryS0005	Geno-MK120019	1676902
RaspberryS0335	Geno-MK120041	89253
RaspberryS0360	Geno-MK120129	183544
RaspberryS0335	Geno-MK120312	159970
RaspberryS0042	Geno-MK120329	654122
RaspberryS0046	Geno-MK120864	344201
RaspberryS0629	Geno-MK121443	95248
RaspberryS0226	Geno-MK121653	63395
RaspberryS0002	Geno-MK121704	1478019
RaspberryS0024	Geno-MK12179	583683
RaspberryS0389	Geno-MK12179	97310
RaspberryS1024	Geno-MK121856	11875
RaspberryS0191	Geno-MK122280	59175
RaspberryS0068	Geno-MK122347	119954
RaspberryS0004	Geno-MK122404	193042
RaspberryS0182	Geno-MK122596	114073
RaspberryS0097	Geno-MK122661	252214
RaspberryS0138	Geno-MK122955	138837
RaspberryS0133	Geno-MK12314	278571
RaspberryS0062	Geno-MK123345	349995
RaspberryS0078	Geno-MK123515	377931
RaspberryS0191	Geno-MK123540	46878
RaspberryS0873	Geno-MK124082	35210
RaspberryS0041	Geno-MK124755	474329
RaspberryS0070	Geno-MK12556	159294
RaspberryS0287	Geno-MK125763	225961
RaspberryS0120	Geno-MK125767	183204
RaspberryS0800	Geno-MK12597	46790
RaspberryS0462	Geno-MK126304	34342
RaspberryS0166	Geno-MK126578	239657
RaspberryS0373	Geno-MK127488	58909
RaspberryS0066	Geno-MK127688	531540
RaspberryS0334	Geno-MK128319	111913
RaspberryS0003	Geno-MK128403	854492
RaspberryS0088	Geno-MK128654	249564
RaspberryS0001	Geno-MK130089	655668
RaspberryS0547	Geno-MK130330	64020
RaspberryS0036	Geno-MK130366	352118
RaspberryS0097	Geno-MK130611	471418
RaspberryS0016	Geno-MK13094	274712
RaspberryS0009	Geno-MK131142	324632
RaspberryS0819	Geno-MK131290	41100
RaspberryS0173	Geno-MK131640	8182
RaspberryS0132	Geno-MK131646	280707
RaspberryS0090	Geno-MK131821	354214
RaspberryS0007	Geno-MK132419	884255
RaspberryS0013	Geno-MK13242	12465
RaspberryS0181	Geno-MK132587	49706
RaspberryS0178	Geno-MK132668	146948
RaspberryS0120	Geno-MK132749	25260
RaspberryS0070	Geno-MK132806	160974
RaspberryS0076	Geno-MK132920	32550
RaspberryS0016	Geno-MK133289	975646
RaspberryS0179	Geno-MK133563	287177
RaspberryS0088	Geno-MK133605	53504
RaspberryS0112	Geno-MK134212	439254
RaspberryS0037	Geno-MK134289	83986
RaspberryS0264	Geno-MK134289	18654
RaspberryS0072	Geno-MK134338	430940
RaspberryS0004	Geno-MK134387	599310
RaspberryS0002	Geno-MK135480	2214253
RaspberryS0342	Geno-MK135912	136970
RaspberryS0025	Geno-MK135980	117424
RaspberryS0202	Geno-MK136508	190435
RaspberryS0194	Geno-MK136734	8162
RaspberryS0001	Geno-MK137011	17683
RaspberryS0051	Geno-MK137344	292804
RaspberryS0007	Geno-MK137366	1060370
RaspberryS0031	Geno-MK137577	621298
RaspberryS0094	Geno-MK137823	344234
RaspberryS0081	Geno-MK137989	136513
RaspberryS0014	Geno-MK138295	495962
RaspberryS0002	Geno-MK138676	2462241
RaspberryS0007	Geno-MK138698	77276
RaspberryS0076	Geno-MK139065	459100
RaspberryS0653	Geno-MK139114	43800
RaspberryS0370	Geno-MK139555	34189
RaspberryS0265	Geno-MK139641	207822
RaspberryS0055	Geno-MK139915	218296
RaspberryS0084	Geno-MK140237	335263
RaspberryS0055	Geno-MK140583	130307
RaspberryS0068	Geno-MK140821	340148
RaspberryS0375	Geno-MK141317	115978
RaspberryS0062	Geno-MK141433	455778
RaspberryS0169	Geno-MK141607	188335
RaspberryS0809	Geno-MK142560	43075
RaspberryS0095	Geno-MK143106	220797
RaspberryS0381	Geno-MK143146	154758
RaspberryS0188	Geno-MK143281	24810
RaspberryS0131	Geno-MK143467	332214
RaspberryS0002	Geno-MK143855	1796941
RaspberryS0041	Geno-MK144087	629028
RaspberryS0046	Geno-MK144215	617105
RaspberryS0041	Geno-MK144769	588531
RaspberryS0029	Geno-MK145287	206263
RaspberryS0002	Geno-MK145427	1391418
RaspberryS0332	Geno-MK14566	187704
RaspberryS0035	Geno-MK145680	651762
RaspberryS0195	Geno-MK145693	47915
RaspberryS1000	Geno-MK145793	29103
RaspberryS0028	Geno-MK14600	888799
RaspberryS0016	Geno-MK146026	912973
RaspberryS0013	Geno-MK146230	1037405
RaspberryS1048	Geno-MK146299	21032
RaspberryS0028	Geno-MK146526	96789
RaspberryS0501	Geno-MK146556	85000
RaspberryS0501	Geno-MK146556	87872
RaspberryS0142	Geno-MK146660	227292
RaspberryS0047	Geno-MK146918	456068
RaspberryS0035	Geno-MK15181	99000
RaspberryS0044	Geno-MK16359	148488
RaspberryS0044	Geno-MK16360	148638
RaspberryS0029	Geno-MK17321	422972
RaspberryS0052	Geno-MK17791	562542
RaspberryS0052	Geno-MK17791	629391
RaspberryS0167	Geno-MK18319	216482
RaspberryS0012	Geno-MK18816	550938
RaspberryS0221	Geno-MK18853	165282
RaspberryS0221	Geno-MK18853	284799
RaspberryS0489	Geno-MK18853	68957
RaspberryS0132	Geno-MK19238	258368
RaspberryS0091	Geno-MK20072	270092
RaspberryS0249	Geno-MK20384	82647
RaspberryS0118	Geno-MK20477	19888
RaspberryS0221	Geno-MK20497	284799
RaspberryS0489	Geno-MK20497	68957
RaspberryS0020	Geno-MK20713	148835
RaspberryS0002	Geno-MK20725	295140
RaspberryS0408	Geno-MK20812	156339
RaspberryS0331	Geno-MK21202	119092
RaspberryS0167	Geno-MK21211	69641
RaspberryS0066	Geno-MK21832	216879
RaspberryS0066	Geno-MK21832	216881
RaspberryS0212	Geno-MK22252	246961
RaspberryS0025	Geno-MK24727	880518
RaspberryS0443	Geno-MK25768	46070
RaspberryS0013	Geno-MK26564	25699
RaspberryS0563	Geno-MK26636	84221
RaspberryS0563	Geno-MK26637	84561
RaspberryS0025	Geno-MK26686	801189
RaspberryS0808	Geno-MK28888	34548
RaspberryS0364	Geno-MK30149	144118
RaspberryS0555	Geno-MK31041	44330
RaspberryS0516	Geno-MK3264	5122
RaspberryS0049	Geno-MK32823	181514
RaspberryS0037	Geno-MK32931	645656
RaspberryS0085	Geno-MK33294	27476
RaspberryS0098	Geno-MK33477	155403
RaspberryS0046	Geno-MK33479	275784
RaspberryS0729	Geno-MK3401	57369
RaspberryS0041	Geno-MK34672	631144
RaspberryS0288	Geno-MK34869	12390
RaspberryS0028	Geno-MK35125	763695
RaspberryS0482	Geno-MK36127	118834
RaspberryS0372	Geno-MK36985	109018
RaspberryS0087	Geno-MK37620	229705
RaspberryS0290	Geno-MK37886	10883
RaspberryS0095	Geno-MK379	253390
RaspberryS0360	Geno-MK38590	148486
RaspberryS0006	Geno-MK38651	749966
RaspberryS0002	Geno-MK38782	705681
RaspberryS0103	Geno-MK38845	385880
RaspberryS0103	Geno-MK38845	405153
RaspberryS0003	Geno-MK39302	1834953
RaspberryS0063	Geno-MK40684	304805
RaspberryS0506	Geno-MK41278	22361
RaspberryS1235	Geno-MK41278	15842
RaspberryS0302	Geno-MK41372	46539
RaspberryS0045	Geno-MK4139	354217
RaspberryS0334	Geno-MK42672	87013
RaspberryS0039	Geno-MK43556	458504
RaspberryS0011	Geno-MK44086	196951
RaspberryS0007	Geno-MK44151	113998
RaspberryS0151	Geno-MK44283	132213
RaspberryS0485	Geno-MK44667	121303
RaspberryS0178	Geno-MK45370	239359
RaspberryS0321	Geno-MK46090	93797
RaspberryS0980	Geno-MK46090	26897
RaspberryS0125	Geno-MK46249	215603
RaspberryS0177	Geno-MK46517	11523
RaspberryS0134	Geno-MK46638	365875
RaspberryS0003	Geno-MK46669	1567919
RaspberryS0245	Geno-MK4737	157418
RaspberryS0046	Geno-MK47476	334729
RaspberryS0145	Geno-MK4751	315098
RaspberryS0528	Geno-MK48325	73980
RaspberryS0129	Geno-MK48363	36580
RaspberryS0005	Geno-MK48627	1705492
RaspberryS0120	Geno-MK49124	186522
RaspberryS0004	Geno-MK49491	323348
RaspberryS0005	Geno-MK49594	1169948
RaspberryS0057	Geno-MK5056	179363
RaspberryS0095	Geno-MK50568	151486
RaspberryS0692	Geno-MK50582	34715
RaspberryS0573	Geno-MK50803	41899
RaspberryS0090	Geno-MK51202	193124
RaspberryS0462	Geno-MK51552	121545
RaspberryS0118	Geno-MK51888	286016
RaspberryS0275	Geno-MK51999	225802
RaspberryS0003	Geno-MK52071	1940206
RaspberryS0082	Geno-MK52151	447471
RaspberryS0072	Geno-MK52238	463358
RaspberryS0011	Geno-MK53317	716286
RaspberryS0064	Geno-MK53824	56887
RaspberryS0064	Geno-MK53825	56887
RaspberryS0190	Geno-MK53875	126965
RaspberryS0153	Geno-MK53954	170192
RaspberryS0007	Geno-MK54233	1427834
RaspberryS0008	Geno-MK54283	384361
RaspberryS0017	Geno-MK54889	129171
RaspberryS0200	Geno-MK54986	144306
RaspberryS0316	Geno-MK55813	85089
RaspberryS0003	Geno-MK55865	1556093
RaspberryS0026	Geno-MK55978	544512
RaspberryS0201	Geno-MK56512	194752
RaspberryS0569	Geno-MK56996	78328
RaspberryS0068	Geno-MK57760	9855
RaspberryS0063	Geno-MK58401	568467
RaspberryS0003	Geno-MK5925	2062916
RaspberryS0036	Geno-MK5925	151760
RaspberryS0808	Geno-MK5925	14496
RaspberryS1107	Geno-MK5925	1151
RaspberryS0129	Geno-MK59447	93778
RaspberryS0045	Geno-MK59945	562802
RaspberryS0261	Geno-MK60279	79011
RaspberryS0033	Geno-MK60325	547825
RaspberryS0226	Geno-MK6098	136516
RaspberryS0344	Geno-MK61169	4041
RaspberryS0003	Geno-MK61820	1940206
RaspberryS0002	Geno-MK62120	1121174
RaspberryS0013	Geno-MK62625	830567
RaspberryS0026	Geno-MK62625	44646
RaspberryS0140	Geno-MK62625	304475
RaspberryS0112	Geno-MK63003	11977
RaspberryS0019	Geno-MK6307	994829
RaspberryS0287	Geno-MK63124	225961
RaspberryS0006	Geno-MK63465	747608
RaspberryS0045	Geno-MK63829	485178
RaspberryS0046	Geno-MK64010	700801
RaspberryS0476	Geno-MK6455	49405
RaspberryS0127	Geno-MK65090	263048
RaspberryS0462	Geno-MK65740	100372
RaspberryS0614	Geno-MK66349	26530
RaspberryS0193	Geno-MK67359	32254
RaspberryS0033	Geno-MK68047	450382
RaspberryS0360	Geno-MK68341	183595
RaspberryS0030	Geno-MK68544	600278
RaspberryS0066	Geno-MK70822	464386
RaspberryS0014	Geno-MK7128	487811
RaspberryS0020	Geno-MK7142	161838
RaspberryS0011	Geno-MK71734	146043
RaspberryS0003	Geno-MK7222	395152
RaspberryS1981	Geno-MK72271	861
RaspberryS1981	Geno-MK72272	861
RaspberryS0018	Geno-MK72274	150445
RaspberryS0147	Geno-MK73543	380933
RaspberryS1426	Geno-MK74055	1089
RaspberryS1426	Geno-MK74056	836
RaspberryS0108	Geno-MK74267	398218
RaspberryS0411	Geno-MK75351	102143
RaspberryS0017	Geno-MK75459	602426
RaspberryS0003	Geno-MK76505	1482835
RaspberryS0498	Geno-MK77431	116081
RaspberryS0465	Geno-MK77631	28983
RaspberryS0081	Geno-MK78	107300
RaspberryS0081	Geno-MK78	107462
RaspberryS0070	Geno-MK78010	176622
RaspberryS0034	Geno-MK78117	811923
RaspberryS0018	Geno-MK78146	979960
RaspberryS0046	Geno-MK78870	617105
RaspberryS0021	Geno-MK80545	306160
RaspberryS0011	Geno-MK8066	91017
RaspberryS0280	Geno-MK80694	221276
RaspberryS0076	Geno-MK81147	46851
RaspberryS0308	Geno-MK81801	58749
RaspberryS0094	Geno-MK81844	398086
RaspberryS1079	Geno-MK8289	19118
RaspberryS0605	Geno-MK83425	58077
RaspberryS0351	Geno-MK83863	74635
RaspberryS0035	Geno-MK84087	583403
RaspberryS0119	Geno-MK84492	320713
RaspberryS0119	Geno-MK84493	320558
RaspberryS0209	Geno-MK84724	109984
RaspberryS0422	Geno-MK87617	28170
RaspberryS0005	Geno-MK88721	587753
RaspberryS0626	Geno-MK90010	5050
RaspberryS0034	Geno-MK90238	817162
RaspberryS0167	Geno-MK90273	349083
RaspberryS0148	Geno-MK90484	348198
RaspberryS0200	Geno-MK91016	252278
RaspberryS0485	Geno-MK92045	87487
RaspberryS0153	Geno-MK92157	188289
RaspberryS0173	Geno-MK92581	8185
RaspberryS0004	Geno-MK92991	1512441
RaspberryS0572	Geno-MK93551	13870
RaspberryS0054	Geno-MK94202	684089
RaspberryS0005	Geno-MK94415	802265
RaspberryS0342	Geno-MK94488	11766
RaspberryS0004	Geno-MK96685	268592
RaspberryS0002	Geno-MK97106	1953283
RaspberryS0334	Geno-MK97211	84645
RaspberryS0574	Geno-MK97304	67554
RaspberryS0071	Geno-MK97337	261814
RaspberryS0245	Geno-MK97337	251851
RaspberryS0016	Geno-MK97909	1023291
RaspberryS0060	Geno-MK98274	469384
RaspberryS0027	Geno-MK98338	110888

## Sheet: Strawberry
Chromosome	Marker#	Site
gi|460479044|ref|NC_020497.1|	EST-MK10437	1372393
gi|460479044|ref|NC_020497.1|	EST-MK10537	15916204
gi|460479044|ref|NC_020497.1|	EST-MK160	6953322
gi|460479044|ref|NC_020497.1|	EST-MK2694	21165178
gi|460479044|ref|NC_020497.1|	EST-MK3248	22766880
gi|460479044|ref|NC_020497.1|	EST-MK3316	13429743
gi|460479044|ref|NC_020497.1|	EST-MK3333	7015641
gi|460479044|ref|NC_020497.1|	EST-MK5098	2660779
gi|460479044|ref|NC_020497.1|	EST-MK5455	15651381
gi|460479044|ref|NC_020497.1|	EST-MK5586	8935190
gi|460479044|ref|NC_020497.1|	EST-MK5587	8935615
gi|460479044|ref|NC_020497.1|	EST-MK5589	8935615
gi|460479044|ref|NC_020497.1|	EST-MK5590	8935587
gi|460479044|ref|NC_020497.1|	EST-MK5595	8935825
gi|460479044|ref|NC_020497.1|	EST-MK7365	2680793
gi|460479044|ref|NC_020497.1|	EST-MK7458	7762169
gi|460479044|ref|NC_020497.1|	EST-MK7863	4363178
gi|460479044|ref|NC_020497.1|	EST-MK8200	15639638
gi|460479044|ref|NC_020497.1|	EST-MK855	13368289
gi|460479044|ref|NC_020497.1|	EST-MK8797	8193326
gi|460479044|ref|NC_020497.1|	EST-MK8803	15197274
gi|460479044|ref|NC_020497.1|	EST-MK8818	3164641
gi|460479044|ref|NC_020497.1|	Geno-MK103888	19102483
gi|460479044|ref|NC_020497.1|	Geno-MK104527	4927184
gi|460479044|ref|NC_020497.1|	Geno-MK111267	7710022
gi|460479044|ref|NC_020497.1|	Geno-MK113129	1171169
gi|460479044|ref|NC_020497.1|	Geno-MK113148	14337073
gi|460479044|ref|NC_020497.1|	Geno-MK113371	21016391
gi|460479044|ref|NC_020497.1|	Geno-MK113583	21165948
gi|460479044|ref|NC_020497.1|	Geno-MK114161	12424320
gi|460479044|ref|NC_020497.1|	Geno-MK115240	14337073
gi|460479044|ref|NC_020497.1|	Geno-MK116457	7199211
gi|460479044|ref|NC_020497.1|	Geno-MK116512	1171167
gi|460479044|ref|NC_020497.1|	Geno-MK117662	1890
gi|460479044|ref|NC_020497.1|	Geno-MK117991	6580441
gi|460479044|ref|NC_020497.1|	Geno-MK121886	2661012
gi|460479044|ref|NC_020497.1|	Geno-MK12199	13050818
gi|460479044|ref|NC_020497.1|	Geno-MK122969	13371143
gi|460479044|ref|NC_020497.1|	Geno-MK124051	11538834
gi|460479044|ref|NC_020497.1|	Geno-MK124405	22982208
gi|460479044|ref|NC_020497.1|	Geno-MK124679	20006120
gi|460479044|ref|NC_020497.1|	Geno-MK125047	9466166
gi|460479044|ref|NC_020497.1|	Geno-MK12838	7228393
gi|460479044|ref|NC_020497.1|	Geno-MK129213	18176687
gi|460479044|ref|NC_020497.1|	Geno-MK130330	7610367
gi|460479044|ref|NC_020497.1|	Geno-MK132201	7634856
gi|460479044|ref|NC_020497.1|	Geno-MK132814	21976979
gi|460479044|ref|NC_020497.1|	Geno-MK133289	4363177
gi|460479044|ref|NC_020497.1|	Geno-MK135900	21851899
gi|460479044|ref|NC_020497.1|	Geno-MK137247	2342382
gi|460479044|ref|NC_020497.1|	Geno-MK1375	21647173
gi|460479044|ref|NC_020497.1|	Geno-MK139932	16713049
gi|460479044|ref|NC_020497.1|	Geno-MK141434	10841694
gi|460479044|ref|NC_020497.1|	Geno-MK143309	18442330
gi|460479044|ref|NC_020497.1|	Geno-MK143578	2680793
gi|460479044|ref|NC_020497.1|	Geno-MK144190	2660779
gi|460479044|ref|NC_020497.1|	Geno-MK144191	2660926
gi|460479044|ref|NC_020497.1|	Geno-MK146556	5569950
gi|460479044|ref|NC_020497.1|	Geno-MK1615	8935587
gi|460479044|ref|NC_020497.1|	Geno-MK16359	2845875
gi|460479044|ref|NC_020497.1|	Geno-MK16360	2846046
gi|460479044|ref|NC_020497.1|	Geno-MK19086	19088654
gi|460479044|ref|NC_020497.1|	Geno-MK22946	9910271
gi|460479044|ref|NC_020497.1|	Geno-MK24291	6479482
gi|460479044|ref|NC_020497.1|	Geno-MK24417	13429743
gi|460479044|ref|NC_020497.1|	Geno-MK26636	13050545
gi|460479044|ref|NC_020497.1|	Geno-MK26637	13050256
gi|460479044|ref|NC_020497.1|	Geno-MK28888	1171166
gi|460479044|ref|NC_020497.1|	Geno-MK39555	14779005
gi|460479044|ref|NC_020497.1|	Geno-MK40135	6743538
gi|460479044|ref|NC_020497.1|	Geno-MK42378	14731904
gi|460479044|ref|NC_020497.1|	Geno-MK43262	5308947
gi|460479044|ref|NC_020497.1|	Geno-MK45737	6479490
gi|460479044|ref|NC_020497.1|	Geno-MK51972	4564069
gi|460479044|ref|NC_020497.1|	Geno-MK54344	5673314
gi|460479044|ref|NC_020497.1|	Geno-MK54751	9421154
gi|460479044|ref|NC_020497.1|	Geno-MK5490	7136088
gi|460479044|ref|NC_020497.1|	Geno-MK55683	8404843
gi|460479044|ref|NC_020497.1|	Geno-MK55734	11880059
gi|460479044|ref|NC_020497.1|	Geno-MK60726	13803455
gi|460479044|ref|NC_020497.1|	Geno-MK60802	22367699
gi|460479044|ref|NC_020497.1|	Geno-MK78146	18363373
gi|460479044|ref|NC_020497.1|	Geno-MK79434	5963401
gi|460479044|ref|NC_020497.1|	Geno-MK81844	15779589
gi|460479044|ref|NC_020497.1|	Geno-MK88312	19656297
gi|460479044|ref|NC_020497.1|	Geno-MK89885	3344957
gi|460479044|ref|NC_020497.1|	Geno-MK91016	15482702
gi|460479044|ref|NC_020497.1|	Geno-MK95236	5312510
gi|460479044|ref|NC_020497.1|	Geno-MK96769	1391753
gi|460479044|ref|NC_020497.1|	Geno-MK98846	8193326
gi|460479045|ref|NC_020496.1|	EST-MK10271	16081209
gi|460479045|ref|NC_020496.1|	EST-MK10273	289117
gi|460479045|ref|NC_020496.1|	EST-MK1042	37894074
gi|460479045|ref|NC_020496.1|	EST-MK1467	24880353
gi|460479045|ref|NC_020496.1|	EST-MK1944	33713667
gi|460479045|ref|NC_020496.1|	EST-MK2088	1832399
gi|460479045|ref|NC_020496.1|	EST-MK2242	22059698
gi|460479045|ref|NC_020496.1|	EST-MK2461	28734322
gi|460479045|ref|NC_020496.1|	EST-MK3006	346656
gi|460479045|ref|NC_020496.1|	EST-MK3206	6746435
gi|460479045|ref|NC_020496.1|	EST-MK3538	25125818
gi|460479045|ref|NC_020496.1|	EST-MK369	37665126
gi|460479045|ref|NC_020496.1|	EST-MK4458	38061128
gi|460479045|ref|NC_020496.1|	EST-MK4509	15118013
gi|460479045|ref|NC_020496.1|	EST-MK4842	7291766
gi|460479045|ref|NC_020496.1|	EST-MK4990	30745808
gi|460479045|ref|NC_020496.1|	EST-MK5014	1864298
gi|460479045|ref|NC_020496.1|	EST-MK5128	17311111
gi|460479045|ref|NC_020496.1|	EST-MK544	28920323
gi|460479045|ref|NC_020496.1|	EST-MK5521	30019527
gi|460479045|ref|NC_020496.1|	EST-MK6550	11072416
gi|460479045|ref|NC_020496.1|	EST-MK8195	9778418
gi|460479045|ref|NC_020496.1|	EST-MK8408	9369412
gi|460479045|ref|NC_020496.1|	EST-MK8552	22242292
gi|460479045|ref|NC_020496.1|	EST-MK9575	31961930
gi|460479045|ref|NC_020496.1|	EST-MK9680	14157946
gi|460479045|ref|NC_020496.1|	EST-MK9818	10791563
gi|460479045|ref|NC_020496.1|	Geno-MK100735	22016196
gi|460479045|ref|NC_020496.1|	Geno-MK100892	37873638
gi|460479045|ref|NC_020496.1|	Geno-MK108074	10200933
gi|460479045|ref|NC_020496.1|	Geno-MK109987	25433289
gi|460479045|ref|NC_020496.1|	Geno-MK112005	9369448
gi|460479045|ref|NC_020496.1|	Geno-MK113104	7564287
gi|460479045|ref|NC_020496.1|	Geno-MK113129	35242158
gi|460479045|ref|NC_020496.1|	Geno-MK113148	22381071
gi|460479045|ref|NC_020496.1|	Geno-MK113768	23798197
gi|460479045|ref|NC_020496.1|	Geno-MK113949	36858098
gi|460479045|ref|NC_020496.1|	Geno-MK114020	35371118
gi|460479045|ref|NC_020496.1|	Geno-MK115239	23798198
gi|460479045|ref|NC_020496.1|	Geno-MK115240	22381071
gi|460479045|ref|NC_020496.1|	Geno-MK115308	4347539
gi|460479045|ref|NC_020496.1|	Geno-MK115523	23102852
gi|460479045|ref|NC_020496.1|	Geno-MK116512	35242156
gi|460479045|ref|NC_020496.1|	Geno-MK116512	9380990
gi|460479045|ref|NC_020496.1|	Geno-MK11666	21888152
gi|460479045|ref|NC_020496.1|	Geno-MK117018	31962019
gi|460479045|ref|NC_020496.1|	Geno-MK117168	35371120
gi|460479045|ref|NC_020496.1|	Geno-MK117409	37964270
gi|460479045|ref|NC_020496.1|	Geno-MK118232	31366471
gi|460479045|ref|NC_020496.1|	Geno-MK118373	20132901
gi|460479045|ref|NC_020496.1|	Geno-MK120036	20772560
gi|460479045|ref|NC_020496.1|	Geno-MK120814	11205729
gi|460479045|ref|NC_020496.1|	Geno-MK121028	31519940
gi|460479045|ref|NC_020496.1|	Geno-MK121398	36293534
gi|460479045|ref|NC_020496.1|	Geno-MK12179	6983433
gi|460479045|ref|NC_020496.1|	Geno-MK121856	16998490
gi|460479045|ref|NC_020496.1|	Geno-MK122501	21381076
gi|460479045|ref|NC_020496.1|	Geno-MK122738	13149307
gi|460479045|ref|NC_020496.1|	Geno-MK122877	35978601
gi|460479045|ref|NC_020496.1|	Geno-MK124301	31412052
gi|460479045|ref|NC_020496.1|	Geno-MK12453	7230740
gi|460479045|ref|NC_020496.1|	Geno-MK124747	19227425
gi|460479045|ref|NC_020496.1|	Geno-MK125670	17878635
gi|460479045|ref|NC_020496.1|	Geno-MK125775	20613898
gi|460479045|ref|NC_020496.1|	Geno-MK126043	1832399
gi|460479045|ref|NC_020496.1|	Geno-MK126055	6749872
gi|460479045|ref|NC_020496.1|	Geno-MK126329	31830256
gi|460479045|ref|NC_020496.1|	Geno-MK127075	2015118
gi|460479045|ref|NC_020496.1|	Geno-MK127488	24232706
gi|460479045|ref|NC_020496.1|	Geno-MK130250	13798724
gi|460479045|ref|NC_020496.1|	Geno-MK130357	14677450
gi|460479045|ref|NC_020496.1|	Geno-MK131475	35147556
gi|460479045|ref|NC_020496.1|	Geno-MK131742	23524150
gi|460479045|ref|NC_020496.1|	Geno-MK13241	36672219
gi|460479045|ref|NC_020496.1|	Geno-MK134552	3557442
gi|460479045|ref|NC_020496.1|	Geno-MK139104	2458519
gi|460479045|ref|NC_020496.1|	Geno-MK139859	12542613
gi|460479045|ref|NC_020496.1|	Geno-MK143846	30687521
gi|460479045|ref|NC_020496.1|	Geno-MK144362	17189767
gi|460479045|ref|NC_020496.1|	Geno-MK144536	26444540
gi|460479045|ref|NC_020496.1|	Geno-MK144769	20208802
gi|460479045|ref|NC_020496.1|	Geno-MK145412	2078758
gi|460479045|ref|NC_020496.1|	Geno-MK145693	21875165
gi|460479045|ref|NC_020496.1|	Geno-MK146230	37663327
gi|460479045|ref|NC_020496.1|	Geno-MK16882	63258
gi|460479045|ref|NC_020496.1|	Geno-MK22946	12706443
gi|460479045|ref|NC_020496.1|	Geno-MK22946	20861922
gi|460479045|ref|NC_020496.1|	Geno-MK22946	27593440
gi|460479045|ref|NC_020496.1|	Geno-MK2383	30366756
gi|460479045|ref|NC_020496.1|	Geno-MK2388	2727874
gi|460479045|ref|NC_020496.1|	Geno-MK25239	34522102
gi|460479045|ref|NC_020496.1|	Geno-MK26162	20687890
gi|460479045|ref|NC_020496.1|	Geno-MK28888	35242155
gi|460479045|ref|NC_020496.1|	Geno-MK28888	9380990
gi|460479045|ref|NC_020496.1|	Geno-MK29914	30829926
gi|460479045|ref|NC_020496.1|	Geno-MK31277	37375737
gi|460479045|ref|NC_020496.1|	Geno-MK32823	28027830
gi|460479045|ref|NC_020496.1|	Geno-MK3565	8608188
gi|460479045|ref|NC_020496.1|	Geno-MK38210	23798198
gi|460479045|ref|NC_020496.1|	Geno-MK40756	2081781
gi|460479045|ref|NC_020496.1|	Geno-MK46128	31132073
gi|460479045|ref|NC_020496.1|	Geno-MK47646	25056647
gi|460479045|ref|NC_020496.1|	Geno-MK47858	23798197
gi|460479045|ref|NC_020496.1|	Geno-MK47888	27367894
gi|460479045|ref|NC_020496.1|	Geno-MK48642	936369
gi|460479045|ref|NC_020496.1|	Geno-MK48853	36759665
gi|460479045|ref|NC_020496.1|	Geno-MK49711	23026030
gi|460479045|ref|NC_020496.1|	Geno-MK5056	1583791
gi|460479045|ref|NC_020496.1|	Geno-MK51999	24297490
gi|460479045|ref|NC_020496.1|	Geno-MK52275	20086192
gi|460479045|ref|NC_020496.1|	Geno-MK53293	23076467
gi|460479045|ref|NC_020496.1|	Geno-MK53497	10941083
gi|460479045|ref|NC_020496.1|	Geno-MK5416	1926613
gi|460479045|ref|NC_020496.1|	Geno-MK56476	11836343
gi|460479045|ref|NC_020496.1|	Geno-MK62625	38032964
gi|460479045|ref|NC_020496.1|	Geno-MK63740	37340601
gi|460479045|ref|NC_020496.1|	Geno-MK6405	28023796
gi|460479045|ref|NC_020496.1|	Geno-MK65589	19578722
gi|460479045|ref|NC_020496.1|	Geno-MK6643	8288162
gi|460479045|ref|NC_020496.1|	Geno-MK6644	8869314
gi|460479045|ref|NC_020496.1|	Geno-MK67779	14725220
gi|460479045|ref|NC_020496.1|	Geno-MK68833	6844400
gi|460479045|ref|NC_020496.1|	Geno-MK78246	36666215
gi|460479045|ref|NC_020496.1|	Geno-MK84320	10791563
gi|460479045|ref|NC_020496.1|	Geno-MK88	8419838
gi|460479045|ref|NC_020496.1|	Geno-MK90450	29506268
gi|460479045|ref|NC_020496.1|	Geno-MK98152	28733582
gi|460479046|ref|NC_020495.1|	EST-MK10011	3675316
gi|460479046|ref|NC_020495.1|	EST-MK1037	28938769
gi|460479046|ref|NC_020495.1|	EST-MK10409	11825353
gi|460479046|ref|NC_020495.1|	EST-MK1251	24519989
gi|460479046|ref|NC_020495.1|	EST-MK163	22382978
gi|460479046|ref|NC_020495.1|	EST-MK1784	24385151
gi|460479046|ref|NC_020495.1|	EST-MK1814	12194404
gi|460479046|ref|NC_020495.1|	EST-MK1865	23916663
gi|460479046|ref|NC_020495.1|	EST-MK2697	11490736
gi|460479046|ref|NC_020495.1|	EST-MK2861	24496126
gi|460479046|ref|NC_020495.1|	EST-MK2965	28745707
gi|460479046|ref|NC_020495.1|	EST-MK3105	21828796
gi|460479046|ref|NC_020495.1|	EST-MK3918	10182663
gi|460479046|ref|NC_020495.1|	EST-MK4097	16446352
gi|460479046|ref|NC_020495.1|	EST-MK4791	9906079
gi|460479046|ref|NC_020495.1|	EST-MK5077	10114482
gi|460479046|ref|NC_020495.1|	EST-MK5207	14818929
gi|460479046|ref|NC_020495.1|	EST-MK5949	2372635
gi|460479046|ref|NC_020495.1|	EST-MK7041	1424730
gi|460479046|ref|NC_020495.1|	EST-MK7441	21994938
gi|460479046|ref|NC_020495.1|	EST-MK7560	20405380
gi|460479046|ref|NC_020495.1|	EST-MK7911	36350
gi|460479046|ref|NC_020495.1|	EST-MK7912	36362
gi|460479046|ref|NC_020495.1|	EST-MK8284	21985292
gi|460479046|ref|NC_020495.1|	EST-MK8333	10144919
gi|460479046|ref|NC_020495.1|	EST-MK8699	16551815
gi|460479046|ref|NC_020495.1|	EST-MK8731	21661897
gi|460479046|ref|NC_020495.1|	EST-MK8731	21661899
gi|460479046|ref|NC_020495.1|	EST-MK8739	8319310
gi|460479046|ref|NC_020495.1|	EST-MK9025	10969243
gi|460479046|ref|NC_020495.1|	EST-MK9106	8194722
gi|460479046|ref|NC_020495.1|	Geno-MK100427	12663899
gi|460479046|ref|NC_020495.1|	Geno-MK100668	11282844
gi|460479046|ref|NC_020495.1|	Geno-MK101378	8818064
gi|460479046|ref|NC_020495.1|	Geno-MK108249	11894154
gi|460479046|ref|NC_020495.1|	Geno-MK108685	24385151
gi|460479046|ref|NC_020495.1|	Geno-MK110067	16686633
gi|460479046|ref|NC_020495.1|	Geno-MK113773	11530508
gi|460479046|ref|NC_020495.1|	Geno-MK113878	9464796
gi|460479046|ref|NC_020495.1|	Geno-MK115273	1623483
gi|460479046|ref|NC_020495.1|	Geno-MK115919	24959341
gi|460479046|ref|NC_020495.1|	Geno-MK115950	26855975
gi|460479046|ref|NC_020495.1|	Geno-MK116061	19808367
gi|460479046|ref|NC_020495.1|	Geno-MK116154	10129465
gi|460479046|ref|NC_020495.1|	Geno-MK117697	28938769
gi|460479046|ref|NC_020495.1|	Geno-MK117940	3921759
gi|460479046|ref|NC_020495.1|	Geno-MK121611	3164301
gi|460479046|ref|NC_020495.1|	Geno-MK122275	4416632
gi|460479046|ref|NC_020495.1|	Geno-MK123884	28499363
gi|460479046|ref|NC_020495.1|	Geno-MK124117	22042537
gi|460479046|ref|NC_020495.1|	Geno-MK124503	5786952
gi|460479046|ref|NC_020495.1|	Geno-MK125288	6880172
gi|460479046|ref|NC_020495.1|	Geno-MK125642	584914
gi|460479046|ref|NC_020495.1|	Geno-MK131640	18373159
gi|460479046|ref|NC_020495.1|	Geno-MK132233	10182663
gi|460479046|ref|NC_020495.1|	Geno-MK132385	27025141
gi|460479046|ref|NC_020495.1|	Geno-MK132587	8431333
gi|460479046|ref|NC_020495.1|	Geno-MK132668	6836532
gi|460479046|ref|NC_020495.1|	Geno-MK133920	3560877
gi|460479046|ref|NC_020495.1|	Geno-MK133921	3560877
gi|460479046|ref|NC_020495.1|	Geno-MK134370	188041
gi|460479046|ref|NC_020495.1|	Geno-MK134780	188041
gi|460479046|ref|NC_020495.1|	Geno-MK136440	1370159
gi|460479046|ref|NC_020495.1|	Geno-MK137088	6328936
gi|460479046|ref|NC_020495.1|	Geno-MK137344	232603
gi|460479046|ref|NC_020495.1|	Geno-MK140840	9681177
gi|460479046|ref|NC_020495.1|	Geno-MK145586	21994938
gi|460479046|ref|NC_020495.1|	Geno-MK18816	10215436
gi|460479046|ref|NC_020495.1|	Geno-MK19238	12511722
gi|460479046|ref|NC_020495.1|	Geno-MK21233	5472175
gi|460479046|ref|NC_020495.1|	Geno-MK22946	10980345
gi|460479046|ref|NC_020495.1|	Geno-MK26125	11316249
gi|460479046|ref|NC_020495.1|	Geno-MK26583	10652536
gi|460479046|ref|NC_020495.1|	Geno-MK32175	65322
gi|460479046|ref|NC_020495.1|	Geno-MK3264	28745707
gi|460479046|ref|NC_020495.1|	Geno-MK34773	12194404
gi|460479046|ref|NC_020495.1|	Geno-MK36188	16103075
gi|460479046|ref|NC_020495.1|	Geno-MK38210	11749799
gi|460479046|ref|NC_020495.1|	Geno-MK38342	5774
gi|460479046|ref|NC_020495.1|	Geno-MK38846	22384261
gi|460479046|ref|NC_020495.1|	Geno-MK40077	27915200
gi|460479046|ref|NC_020495.1|	Geno-MK46800	20045241
gi|460479046|ref|NC_020495.1|	Geno-MK46899	6766424
gi|460479046|ref|NC_020495.1|	Geno-MK46972	4354839
gi|460479046|ref|NC_020495.1|	Geno-MK4724	12285713
gi|460479046|ref|NC_020495.1|	Geno-MK49932	17227530
gi|460479046|ref|NC_020495.1|	Geno-MK50495	26683179
gi|460479046|ref|NC_020495.1|	Geno-MK50740	24006504
gi|460479046|ref|NC_020495.1|	Geno-MK53700	11324373
gi|460479046|ref|NC_020495.1|	Geno-MK53700	15493604
gi|460479046|ref|NC_020495.1|	Geno-MK53875	2068244
gi|460479046|ref|NC_020495.1|	Geno-MK55006	8122853
gi|460479046|ref|NC_020495.1|	Geno-MK55590	7190887
gi|460479046|ref|NC_020495.1|	Geno-MK56712	9851117
gi|460479046|ref|NC_020495.1|	Geno-MK57041	26476776
gi|460479046|ref|NC_020495.1|	Geno-MK62338	3005887
gi|460479046|ref|NC_020495.1|	Geno-MK64086	4211149
gi|460479046|ref|NC_020495.1|	Geno-MK64688	3547685
gi|460479046|ref|NC_020495.1|	Geno-MK66771	23012828
gi|460479046|ref|NC_020495.1|	Geno-MK6967	524418
gi|460479046|ref|NC_020495.1|	Geno-MK70021	21756067
gi|460479046|ref|NC_020495.1|	Geno-MK7222	26472333
gi|460479046|ref|NC_020495.1|	Geno-MK72410	2017832
gi|460479046|ref|NC_020495.1|	Geno-MK7352	7949290
gi|460479046|ref|NC_020495.1|	Geno-MK79643	27915200
gi|460479046|ref|NC_020495.1|	Geno-MK8066	8319320
gi|460479046|ref|NC_020495.1|	Geno-MK8289	22350486
gi|460479046|ref|NC_020495.1|	Geno-MK83825	1732088
gi|460479046|ref|NC_020495.1|	Geno-MK84848	253545
gi|460479046|ref|NC_020495.1|	Geno-MK85976	8035606
gi|460479046|ref|NC_020495.1|	Geno-MK86640	24995731
gi|460479046|ref|NC_020495.1|	Geno-MK90417	16178152
gi|460479046|ref|NC_020495.1|	Geno-MK95616	1599397
gi|460479046|ref|NC_020495.1|	Geno-MK95765	16200275
gi|460479046|ref|NC_020495.1|	Geno-MK97810	23063551
gi|460479046|ref|NC_020495.1|	Geno-MK97963	8564785
gi|460479046|ref|NC_020495.1|	Geno-MK98388	13352267
gi|460479047|ref|NC_020494.1|	EST-MK10305	532638
gi|460479047|ref|NC_020494.1|	EST-MK1041	22035533
gi|460479047|ref|NC_020494.1|	EST-MK10516	3243816
gi|460479047|ref|NC_020494.1|	EST-MK1226	18762204
gi|460479047|ref|NC_020494.1|	EST-MK1441	17477037
gi|460479047|ref|NC_020494.1|	EST-MK3599	7977269
gi|460479047|ref|NC_020494.1|	EST-MK4402	17203284
gi|460479047|ref|NC_020494.1|	EST-MK5430	13980511
gi|460479047|ref|NC_020494.1|	EST-MK559	7561399
gi|460479047|ref|NC_020494.1|	EST-MK5918	366479
gi|460479047|ref|NC_020494.1|	EST-MK6344	21999807
gi|460479047|ref|NC_020494.1|	EST-MK6385	19886313
gi|460479047|ref|NC_020494.1|	EST-MK6733	17203175
gi|460479047|ref|NC_020494.1|	EST-MK7011	17526049
gi|460479047|ref|NC_020494.1|	EST-MK7641	18263765
gi|460479047|ref|NC_020494.1|	EST-MK8455	19453326
gi|460479047|ref|NC_020494.1|	EST-MK916	4896673
gi|460479047|ref|NC_020494.1|	EST-MK937	18326462
gi|460479047|ref|NC_020494.1|	Geno-MK10120	12245321
gi|460479047|ref|NC_020494.1|	Geno-MK106287	11668461
gi|460479047|ref|NC_020494.1|	Geno-MK108109	17545430
gi|460479047|ref|NC_020494.1|	Geno-MK113129	5027089
gi|460479047|ref|NC_020494.1|	Geno-MK113129	5697275
gi|460479047|ref|NC_020494.1|	Geno-MK113129	6098351
gi|460479047|ref|NC_020494.1|	Geno-MK116512	5027087
gi|460479047|ref|NC_020494.1|	Geno-MK116512	5697273
gi|460479047|ref|NC_020494.1|	Geno-MK116512	6098349
gi|460479047|ref|NC_020494.1|	Geno-MK126603	223209
gi|460479047|ref|NC_020494.1|	Geno-MK129224	5288437
gi|460479047|ref|NC_020494.1|	Geno-MK130089	18289633
gi|460479047|ref|NC_020494.1|	Geno-MK133192	21907128
gi|460479047|ref|NC_020494.1|	Geno-MK133997	16603939
gi|460479047|ref|NC_020494.1|	Geno-MK134025	21170217
gi|460479047|ref|NC_020494.1|	Geno-MK134297	9284258
gi|460479047|ref|NC_020494.1|	Geno-MK134545	12358655
gi|460479047|ref|NC_020494.1|	Geno-MK134611	12368237
gi|460479047|ref|NC_020494.1|	Geno-MK135640	5430332
gi|460479047|ref|NC_020494.1|	Geno-MK136001	15354007
gi|460479047|ref|NC_020494.1|	Geno-MK136034	16339371
gi|460479047|ref|NC_020494.1|	Geno-MK136929	17377415
gi|460479047|ref|NC_020494.1|	Geno-MK140073	11890500
gi|460479047|ref|NC_020494.1|	Geno-MK141687	5943605
gi|460479047|ref|NC_020494.1|	Geno-MK144021	19656882
gi|460479047|ref|NC_020494.1|	Geno-MK145141	21999987
gi|460479047|ref|NC_020494.1|	Geno-MK14628	3956499
gi|460479047|ref|NC_020494.1|	Geno-MK19574	23180257
gi|460479047|ref|NC_020494.1|	Geno-MK22134	17852943
gi|460479047|ref|NC_020494.1|	Geno-MK24922	16615474
gi|460479047|ref|NC_020494.1|	Geno-MK26359	3775613
gi|460479047|ref|NC_020494.1|	Geno-MK28133	4171539
gi|460479047|ref|NC_020494.1|	Geno-MK34167	17476969
gi|460479047|ref|NC_020494.1|	Geno-MK48578	12026520
gi|460479047|ref|NC_020494.1|	Geno-MK48627	20522662
gi|460479047|ref|NC_020494.1|	Geno-MK49594	19847401
gi|460479047|ref|NC_020494.1|	Geno-MK53954	17462483
gi|460479047|ref|NC_020494.1|	Geno-MK56996	252980
gi|460479047|ref|NC_020494.1|	Geno-MK62330	17129872
gi|460479047|ref|NC_020494.1|	Geno-MK65740	22412092
gi|460479047|ref|NC_020494.1|	Geno-MK73132	22418645
gi|460479047|ref|NC_020494.1|	Geno-MK77662	351452
gi|460479047|ref|NC_020494.1|	Geno-MK79523	20183024
gi|460479047|ref|NC_020494.1|	Geno-MK82951	18290308
gi|460479047|ref|NC_020494.1|	Geno-MK87930	16049357
gi|460479047|ref|NC_020494.1|	Geno-MK91698	7516862
gi|460479047|ref|NC_020494.1|	Geno-MK91861	532738
gi|460479047|ref|NC_020494.1|	Geno-MK93741	21588931
gi|460479047|ref|NC_020494.1|	Geno-MK94202	14970344
gi|460479047|ref|NC_020494.1|	Geno-MK94480	5430285
gi|460479047|ref|NC_020494.1|	Geno-MK95476	7053022
gi|460479048|ref|NC_020493.1|	EST-MK103	24749718
gi|460479048|ref|NC_020493.1|	EST-MK10517	26529435
gi|460479048|ref|NC_020493.1|	EST-MK1067	10094690
gi|460479048|ref|NC_020493.1|	EST-MK206	27567193
gi|460479048|ref|NC_020493.1|	EST-MK2223	6517194
gi|460479048|ref|NC_020493.1|	EST-MK2889	194729
gi|460479048|ref|NC_020493.1|	EST-MK2953	10077154
gi|460479048|ref|NC_020493.1|	EST-MK3018	4013170
gi|460479048|ref|NC_020493.1|	EST-MK3019	13388444
gi|460479048|ref|NC_020493.1|	EST-MK3804	24075018
gi|460479048|ref|NC_020493.1|	EST-MK4979	23295006
gi|460479048|ref|NC_020493.1|	EST-MK507	8544487
gi|460479048|ref|NC_020493.1|	EST-MK5831	23428589
gi|460479048|ref|NC_020493.1|	EST-MK6384	635408
gi|460479048|ref|NC_020493.1|	EST-MK766	6217089
gi|460479048|ref|NC_020493.1|	EST-MK8410	1211006
gi|460479048|ref|NC_020493.1|	EST-MK9329	5253980
gi|460479048|ref|NC_020493.1|	EST-MK9553	25542985
gi|460479048|ref|NC_020493.1|	Geno-MK100578	23151878
gi|460479048|ref|NC_020493.1|	Geno-MK100630	10915665
gi|460479048|ref|NC_020493.1|	Geno-MK102619	20671579
gi|460479048|ref|NC_020493.1|	Geno-MK102800	27431710
gi|460479048|ref|NC_020493.1|	Geno-MK113129	19901361
gi|460479048|ref|NC_020493.1|	Geno-MK113129	22534363
gi|460479048|ref|NC_020493.1|	Geno-MK113129	6441018
gi|460479048|ref|NC_020493.1|	Geno-MK113721	2592089
gi|460479048|ref|NC_020493.1|	Geno-MK114164	15856516
gi|460479048|ref|NC_020493.1|	Geno-MK115838	19052688
gi|460479048|ref|NC_020493.1|	Geno-MK116072	19052688
gi|460479048|ref|NC_020493.1|	Geno-MK116512	22534361
gi|460479048|ref|NC_020493.1|	Geno-MK116576	12717535
gi|460479048|ref|NC_020493.1|	Geno-MK117936	21177900
gi|460479048|ref|NC_020493.1|	Geno-MK118589	7871387
gi|460479048|ref|NC_020493.1|	Geno-MK119462	26487598
gi|460479048|ref|NC_020493.1|	Geno-MK120962	2765313
gi|460479048|ref|NC_020493.1|	Geno-MK122237	16375352
gi|460479048|ref|NC_020493.1|	Geno-MK122347	1295521
gi|460479048|ref|NC_020493.1|	Geno-MK123681	22912443
gi|460479048|ref|NC_020493.1|	Geno-MK124318	3446374
gi|460479048|ref|NC_020493.1|	Geno-MK124568	26529435
gi|460479048|ref|NC_020493.1|	Geno-MK128016	1336681
gi|460479048|ref|NC_020493.1|	Geno-MK128700	7479702
gi|460479048|ref|NC_020493.1|	Geno-MK12879	24998817
gi|460479048|ref|NC_020493.1|	Geno-MK129018	15900889
gi|460479048|ref|NC_020493.1|	Geno-MK129534	1757258
gi|460479048|ref|NC_020493.1|	Geno-MK130401	15290978
gi|460479048|ref|NC_020493.1|	Geno-MK132920	5620968
gi|460479048|ref|NC_020493.1|	Geno-MK133606	5415054
gi|460479048|ref|NC_020493.1|	Geno-MK135960	8032535
gi|460479048|ref|NC_020493.1|	Geno-MK136631	24168493
gi|460479048|ref|NC_020493.1|	Geno-MK13688	12369934
gi|460479048|ref|NC_020493.1|	Geno-MK138471	27721025
gi|460479048|ref|NC_020493.1|	Geno-MK139757	965268
gi|460479048|ref|NC_020493.1|	Geno-MK140922	10454280
gi|460479048|ref|NC_020493.1|	Geno-MK142521	23977227
gi|460479048|ref|NC_020493.1|	Geno-MK143626	10094690
gi|460479048|ref|NC_020493.1|	Geno-MK144215	26732775
gi|460479048|ref|NC_020493.1|	Geno-MK145367	3939507
gi|460479048|ref|NC_020493.1|	Geno-MK15010	19287207
gi|460479048|ref|NC_020493.1|	Geno-MK16262	849586
gi|460479048|ref|NC_020493.1|	Geno-MK17234	6517194
gi|460479048|ref|NC_020493.1|	Geno-MK23386	22772301
gi|460479048|ref|NC_020493.1|	Geno-MK24727	5736074
gi|460479048|ref|NC_020493.1|	Geno-MK34869	24739895
gi|460479048|ref|NC_020493.1|	Geno-MK38008	8645861
gi|460479048|ref|NC_020493.1|	Geno-MK42672	27471437
gi|460479048|ref|NC_020493.1|	Geno-MK43486	1192666
gi|460479048|ref|NC_020493.1|	Geno-MK44104	13858844
gi|460479048|ref|NC_020493.1|	Geno-MK4737	11035945
gi|460479048|ref|NC_020493.1|	Geno-MK52126	22497950
gi|460479048|ref|NC_020493.1|	Geno-MK5434	19168276
gi|460479048|ref|NC_020493.1|	Geno-MK54640	4013170
gi|460479048|ref|NC_020493.1|	Geno-MK58201	23151546
gi|460479048|ref|NC_020493.1|	Geno-MK59482	24075018
gi|460479048|ref|NC_020493.1|	Geno-MK60440	13146273
gi|460479048|ref|NC_020493.1|	Geno-MK6098	15856521
gi|460479048|ref|NC_020493.1|	Geno-MK63278	11568265
gi|460479048|ref|NC_020493.1|	Geno-MK78870	26732775
gi|460479048|ref|NC_020493.1|	Geno-MK81147	5565552
gi|460479048|ref|NC_020493.1|	Geno-MK84492	764474
gi|460479048|ref|NC_020493.1|	Geno-MK94488	17073264
gi|460479048|ref|NC_020493.1|	Geno-MK97898	25492305
gi|460479049|ref|NC_020492.1|	EST-MK1011	18065501
gi|460479049|ref|NC_020492.1|	EST-MK10220	32279118
gi|460479049|ref|NC_020492.1|	EST-MK10221	32279903
gi|460479049|ref|NC_020492.1|	EST-MK10410	24258251
gi|460479049|ref|NC_020492.1|	EST-MK10497	30686
gi|460479049|ref|NC_020492.1|	EST-MK1457	6504050
gi|460479049|ref|NC_020492.1|	EST-MK1593	9425744
gi|460479049|ref|NC_020492.1|	EST-MK1756	19428638
gi|460479049|ref|NC_020492.1|	EST-MK2421	6515375
gi|460479049|ref|NC_020492.1|	EST-MK2484	23706722
gi|460479049|ref|NC_020492.1|	EST-MK2659	4178114
gi|460479049|ref|NC_020492.1|	EST-MK2661	4179992
gi|460479049|ref|NC_020492.1|	EST-MK2733	2034735
gi|460479049|ref|NC_020492.1|	EST-MK3270	17616619
gi|460479049|ref|NC_020492.1|	EST-MK3695	6976672
gi|460479049|ref|NC_020492.1|	EST-MK3837	20552094
gi|460479049|ref|NC_020492.1|	EST-MK4011	10564349
gi|460479049|ref|NC_020492.1|	EST-MK4134	5952779
gi|460479049|ref|NC_020492.1|	EST-MK4528	24886015
gi|460479049|ref|NC_020492.1|	EST-MK5732	5249330
gi|460479049|ref|NC_020492.1|	EST-MK6592	2634673
gi|460479049|ref|NC_020492.1|	EST-MK6604	15941153
gi|460479049|ref|NC_020492.1|	EST-MK6982	23525032
gi|460479049|ref|NC_020492.1|	EST-MK7144	2827237
gi|460479049|ref|NC_020492.1|	EST-MK7476	25798608
gi|460479049|ref|NC_020492.1|	EST-MK8437	2455217
gi|460479049|ref|NC_020492.1|	EST-MK8964	17981864
gi|460479049|ref|NC_020492.1|	EST-MK9462	12142862
gi|460479049|ref|NC_020492.1|	EST-MK9849	21650541
gi|460479049|ref|NC_020492.1|	Geno-MK100434	2283412
gi|460479049|ref|NC_020492.1|	Geno-MK100441	18765312
gi|460479049|ref|NC_020492.1|	Geno-MK10537	21002137
gi|460479049|ref|NC_020492.1|	Geno-MK106061	20033455
gi|460479049|ref|NC_020492.1|	Geno-MK109165	4301647
gi|460479049|ref|NC_020492.1|	Geno-MK111580	22567669
gi|460479049|ref|NC_020492.1|	Geno-MK113102	23133374
gi|460479049|ref|NC_020492.1|	Geno-MK113129	28510626
gi|460479049|ref|NC_020492.1|	Geno-MK113148	2015685
gi|460479049|ref|NC_020492.1|	Geno-MK113255	21088200
gi|460479049|ref|NC_020492.1|	Geno-MK113403	16209175
gi|460479049|ref|NC_020492.1|	Geno-MK113528	26859138
gi|460479049|ref|NC_020492.1|	Geno-MK11487	6675414
gi|460479049|ref|NC_020492.1|	Geno-MK115134	8284597
gi|460479049|ref|NC_020492.1|	Geno-MK115240	2015685
gi|460479049|ref|NC_020492.1|	Geno-MK115635	31626122
gi|460479049|ref|NC_020492.1|	Geno-MK115851	21337612
gi|460479049|ref|NC_020492.1|	Geno-MK117332	6976672
gi|460479049|ref|NC_020492.1|	Geno-MK117418	20552600
gi|460479049|ref|NC_020492.1|	Geno-MK117419	20552604
gi|460479049|ref|NC_020492.1|	Geno-MK118472	23525032
gi|460479049|ref|NC_020492.1|	Geno-MK118852	30995904
gi|460479049|ref|NC_020492.1|	Geno-MK119002	2034918
gi|460479049|ref|NC_020492.1|	Geno-MK120947	26064255
gi|460479049|ref|NC_020492.1|	Geno-MK122272	22756625
gi|460479049|ref|NC_020492.1|	Geno-MK123345	16887282
gi|460479049|ref|NC_020492.1|	Geno-MK124082	30450933
gi|460479049|ref|NC_020492.1|	Geno-MK124674	971153
gi|460479049|ref|NC_020492.1|	Geno-MK127749	24713316
gi|460479049|ref|NC_020492.1|	Geno-MK129921	19248559
gi|460479049|ref|NC_020492.1|	Geno-MK130366	17979988
gi|460479049|ref|NC_020492.1|	Geno-MK130859	28685853
gi|460479049|ref|NC_020492.1|	Geno-MK132318	10298603
gi|460479049|ref|NC_020492.1|	Geno-MK132419	32401343
gi|460479049|ref|NC_020492.1|	Geno-MK132420	32401432
gi|460479049|ref|NC_020492.1|	Geno-MK133016	18341182
gi|460479049|ref|NC_020492.1|	Geno-MK133797	24286783
gi|460479049|ref|NC_020492.1|	Geno-MK134842	30900594
gi|460479049|ref|NC_020492.1|	Geno-MK136158	24029762
gi|460479049|ref|NC_020492.1|	Geno-MK137697	14971606
gi|460479049|ref|NC_020492.1|	Geno-MK137929	14426382
gi|460479049|ref|NC_020492.1|	Geno-MK138295	16173495
gi|460479049|ref|NC_020492.1|	Geno-MK139114	2455217
gi|460479049|ref|NC_020492.1|	Geno-MK145	23540922
gi|460479049|ref|NC_020492.1|	Geno-MK145389	629381
gi|460479049|ref|NC_020492.1|	Geno-MK145757	17104468
gi|460479049|ref|NC_020492.1|	Geno-MK145871	27708289
gi|460479049|ref|NC_020492.1|	Geno-MK146349	10406466
gi|460479049|ref|NC_020492.1|	Geno-MK17028	16887234
gi|460479049|ref|NC_020492.1|	Geno-MK18173	32280088
gi|460479049|ref|NC_020492.1|	Geno-MK21071	16887234
gi|460479049|ref|NC_020492.1|	Geno-MK21910	17981864
gi|460479049|ref|NC_020492.1|	Geno-MK32249	11635076
gi|460479049|ref|NC_020492.1|	Geno-MK35444	23114349
gi|460479049|ref|NC_020492.1|	Geno-MK36319	28772131
gi|460479049|ref|NC_020492.1|	Geno-MK38677	2827237
gi|460479049|ref|NC_020492.1|	Geno-MK38782	21026305
gi|460479049|ref|NC_020492.1|	Geno-MK40371	18938620
gi|460479049|ref|NC_020492.1|	Geno-MK40782	24795652
gi|460479049|ref|NC_020492.1|	Geno-MK41960	19321365
gi|460479049|ref|NC_020492.1|	Geno-MK42015	20239042
gi|460479049|ref|NC_020492.1|	Geno-MK45143	21007313
gi|460479049|ref|NC_020492.1|	Geno-MK48763	13880233
gi|460479049|ref|NC_020492.1|	Geno-MK499	20552608
gi|460479049|ref|NC_020492.1|	Geno-MK55381	4240014
gi|460479049|ref|NC_020492.1|	Geno-MK56588	31952842
gi|460479049|ref|NC_020492.1|	Geno-MK66142	6417378
gi|460479049|ref|NC_020492.1|	Geno-MK67246	13177456
gi|460479049|ref|NC_020492.1|	Geno-MK67359	28980358
gi|460479049|ref|NC_020492.1|	Geno-MK70851	21433111
gi|460479049|ref|NC_020492.1|	Geno-MK7128	16181805
gi|460479049|ref|NC_020492.1|	Geno-MK74221	4874295
gi|460479049|ref|NC_020492.1|	Geno-MK78490	19200743
gi|460479049|ref|NC_020492.1|	Geno-MK80669	9340124
gi|460479049|ref|NC_020492.1|	Geno-MK80694	9511427
gi|460479049|ref|NC_020492.1|	Geno-MK81838	12535265
gi|460479049|ref|NC_020492.1|	Geno-MK90010	4178090
gi|460479049|ref|NC_020492.1|	Geno-MK90761	32575236
gi|460479049|ref|NC_020492.1|	Geno-MK93184	438357
gi|460479049|ref|NC_020492.1|	Geno-MK99426	3888980
gi|460479049|ref|NC_020492.1|	Geno-MK9968	2346819
gi|460479050|ref|NC_020491.1|	EST-MK10105	939834
gi|460479050|ref|NC_020491.1|	EST-MK10516	13852124
gi|460479050|ref|NC_020491.1|	EST-MK10516	16757599
gi|460479050|ref|NC_020491.1|	EST-MK10516	17986762
gi|460479050|ref|NC_020491.1|	EST-MK1082	20373266
gi|460479050|ref|NC_020491.1|	EST-MK1083	20373266
gi|460479050|ref|NC_020491.1|	EST-MK2328	7228926
gi|460479050|ref|NC_020491.1|	EST-MK2946	13668726
gi|460479050|ref|NC_020491.1|	EST-MK3197	7581892
gi|460479050|ref|NC_020491.1|	EST-MK428	22168435
gi|460479050|ref|NC_020491.1|	EST-MK4406	2720135
gi|460479050|ref|NC_020491.1|	EST-MK4458	237831
gi|460479050|ref|NC_020491.1|	EST-MK5350	20952220
gi|460479050|ref|NC_020491.1|	EST-MK5665	2827647
gi|460479050|ref|NC_020491.1|	EST-MK7529	9403416
gi|460479050|ref|NC_020491.1|	EST-MK85	8469905
gi|460479050|ref|NC_020491.1|	Geno-MK10282	3388087
gi|460479050|ref|NC_020491.1|	Geno-MK104009	19814827
gi|460479050|ref|NC_020491.1|	Geno-MK107166	965714
gi|460479050|ref|NC_020491.1|	Geno-MK113129	16668496
gi|460479050|ref|NC_020491.1|	Geno-MK113148	14543467
gi|460479050|ref|NC_020491.1|	Geno-MK115240	14543467
gi|460479050|ref|NC_020491.1|	Geno-MK116308	561425
gi|460479050|ref|NC_020491.1|	Geno-MK116330	561436
gi|460479050|ref|NC_020491.1|	Geno-MK116331	561435
gi|460479050|ref|NC_020491.1|	Geno-MK116512	16668494
gi|460479050|ref|NC_020491.1|	Geno-MK117775	7046226
gi|460479050|ref|NC_020491.1|	Geno-MK118527	344907
gi|460479050|ref|NC_020491.1|	Geno-MK118528	344902
gi|460479050|ref|NC_020491.1|	Geno-MK118888	20373266
gi|460479050|ref|NC_020491.1|	Geno-MK119784	2923099
gi|460479050|ref|NC_020491.1|	Geno-MK120329	344890
gi|460479050|ref|NC_020491.1|	Geno-MK121846	20467217
gi|460479050|ref|NC_020491.1|	Geno-MK121894	11751989
gi|460479050|ref|NC_020491.1|	Geno-MK124051	19646214
gi|460479050|ref|NC_020491.1|	Geno-MK124700	20004833
gi|460479050|ref|NC_020491.1|	Geno-MK125185	19438653
gi|460479050|ref|NC_020491.1|	Geno-MK126726	5765027
gi|460479050|ref|NC_020491.1|	Geno-MK128403	9367749
gi|460479050|ref|NC_020491.1|	Geno-MK128480	21759380
gi|460479050|ref|NC_020491.1|	Geno-MK129729	14370459
gi|460479050|ref|NC_020491.1|	Geno-MK133511	7739159
gi|460479050|ref|NC_020491.1|	Geno-MK136069	7205110
gi|460479050|ref|NC_020491.1|	Geno-MK138676	5514158
gi|460479050|ref|NC_020491.1|	Geno-MK139926	20467217
gi|460479050|ref|NC_020491.1|	Geno-MK139932	7346825
gi|460479050|ref|NC_020491.1|	Geno-MK142367	20525604
gi|460479050|ref|NC_020491.1|	Geno-MK143383	7228926
gi|460479050|ref|NC_020491.1|	Geno-MK145476	9403416
gi|460479050|ref|NC_020491.1|	Geno-MK24318	10567062
gi|460479050|ref|NC_020491.1|	Geno-MK31408	9993104
gi|460479050|ref|NC_020491.1|	Geno-MK4167	15682941
gi|460479050|ref|NC_020491.1|	Geno-MK52275	15617161
gi|460479050|ref|NC_020491.1|	Geno-MK65009	6577995
gi|460479050|ref|NC_020491.1|	Geno-MK68486	21821493
gi|460479050|ref|NC_020491.1|	Geno-MK76506	8712636
gi|460479050|ref|NC_020491.1|	Geno-MK83646	9121314
gi|460479050|ref|NC_020491.1|	Geno-MK89380	9338187
gi|460479050|ref|NC_020491.1|	Geno-MK91416	21175096
gi|460479050|ref|NC_020491.1|	Geno-MK94283	7581791
gi|460479050|ref|NC_020491.1|	Geno-MK94629	9692658
