# Supplementary material for: Genomic and transcriptomic sequencing of Rosa hybrida provides microsatellite markers for breeding, flower trait improvement and taxonomy studies
Source: BMC Plant Biol. 2018 Jun 15;18:119. doi: 10.1186/s12870-018-1322-5 (PMC6003205; doi:10.1186/s12870-018-1322-5)
Supplement: Supplementary file 7 — A total of 37 randomly selected PCR pairs that were engaged in laboratory PCR are listed in Additional file 7. (XLSX 199 kb) [file 12870_2018_1322_MOESM7_ESM.xlsx]

## Sheet: Genomic SSRs on transcriptome
Geno-MK1
Geno-MK100049
Geno-MK100098
Geno-MK100124
Geno-MK100147
Geno-MK100161
Geno-MK100187
Geno-MK100213
Geno-MK100241
Geno-MK100247
Geno-MK100251
Geno-MK100271
Geno-MK100307
Geno-MK100343
Geno-MK100406
Geno-MK100411
Geno-MK10042
Geno-MK100427
Geno-MK100441
Geno-MK100499
Geno-MK100513
Geno-MK100527
Geno-MK100578
Geno-MK100773
Geno-MK100796
Geno-MK1008
Geno-MK100926
Geno-MK100928
Geno-MK100959
Geno-MK100962
Geno-MK100990
Geno-MK101027
Geno-MK101046
Geno-MK10108
Geno-MK101097
Geno-MK10111
Geno-MK10120
Geno-MK101236
Geno-MK101314
Geno-MK101368
Geno-MK101422
Geno-MK101427
Geno-MK101436
Geno-MK10145
Geno-MK101451
Geno-MK101484
Geno-MK101491
Geno-MK101492
Geno-MK101508
Geno-MK101509
Geno-MK101535
Geno-MK101612
Geno-MK101613
Geno-MK101638
Geno-MK101639
Geno-MK101640
Geno-MK101674
Geno-MK1017
Geno-MK101722
Geno-MK101837
Geno-MK101933
Geno-MK10197
Geno-MK101996
Geno-MK102157
Geno-MK102158
Geno-MK10224
Geno-MK102358
Geno-MK102441
Geno-MK102444
Geno-MK102481
Geno-MK102485
Geno-MK102502
Geno-MK102521
Geno-MK102533
Geno-MK102561
Geno-MK1026
Geno-MK10260
Geno-MK102608
Geno-MK10263
Geno-MK102639
Geno-MK102640
Geno-MK102659
Geno-MK102787
Geno-MK10290
Geno-MK102901
Geno-MK102958
Geno-MK102964
Geno-MK102965
Geno-MK102978
Geno-MK102979
Geno-MK102992
Geno-MK102993
Geno-MK1030
Geno-MK103002
Geno-MK103022
Geno-MK10307
Geno-MK103101
Geno-MK103122
Geno-MK10322
Geno-MK103246
Geno-MK103268
Geno-MK103278
Geno-MK103295
Geno-MK103341
Geno-MK103364
Geno-MK103405
Geno-MK103407
Geno-MK103490
Geno-MK103506
Geno-MK103583
Geno-MK103629
Geno-MK103652
Geno-MK103660
Geno-MK103732
Geno-MK10375
Geno-MK10378
Geno-MK10379
Geno-MK103901
Geno-MK103941
Geno-MK103978
Geno-MK104017
Geno-MK10406
Geno-MK104087
Geno-MK104088
Geno-MK10409
Geno-MK10414
Geno-MK104184
Geno-MK104262
Geno-MK104278
Geno-MK104297
Geno-MK104311
Geno-MK104322
Geno-MK104339
Geno-MK104402
Geno-MK104429
Geno-MK104545
Geno-MK104553
Geno-MK104570
Geno-MK104578
Geno-MK104629
Geno-MK104668
Geno-MK104753
Geno-MK104814
Geno-MK104843
Geno-MK104855
Geno-MK10491
Geno-MK104938
Geno-MK105059
Geno-MK105131
Geno-MK105235
Geno-MK105256
Geno-MK105282
Geno-MK105306
Geno-MK10531
Geno-MK105324
Geno-MK10535
Geno-MK105355
Geno-MK105356
Geno-MK105364
Geno-MK105374
Geno-MK10541
Geno-MK105481
Geno-MK105486
Geno-MK10562
Geno-MK105655
Geno-MK105666
Geno-MK105755
Geno-MK105764
Geno-MK105781
Geno-MK105815
Geno-MK105823
Geno-MK105855
Geno-MK105912
Geno-MK106013
Geno-MK106061
Geno-MK10610
Geno-MK106103
Geno-MK10612
Geno-MK10613
Geno-MK106131
Geno-MK106172
Geno-MK106179
Geno-MK106180
Geno-MK106188
Geno-MK106287
Geno-MK106292
Geno-MK106380
Geno-MK106392
Geno-MK106440
Geno-MK106445
Geno-MK10652
Geno-MK106541
Geno-MK106673
Geno-MK106792
Geno-MK106838
Geno-MK106867
Geno-MK10687
Geno-MK10688
Geno-MK106941
Geno-MK10696
Geno-MK10702
Geno-MK107036
Geno-MK107039
Geno-MK107041
Geno-MK107047
Geno-MK107058
Geno-MK10707
Geno-MK107077
Geno-MK107101
Geno-MK107113
Geno-MK107132
Geno-MK107169
Geno-MK107206
Geno-MK107261
Geno-MK107278
Geno-MK1073
Geno-MK107373
Geno-MK10747
Geno-MK107497
Geno-MK107558
Geno-MK107664
Geno-MK107684
Geno-MK107705
Geno-MK107729
Geno-MK107802
Geno-MK107901
Geno-MK107903
Geno-MK107913
Geno-MK107932
Geno-MK107938
Geno-MK10794
Geno-MK107947
Geno-MK107959
Geno-MK108061
Geno-MK108063
Geno-MK108088
Geno-MK108102
Geno-MK10814
Geno-MK108249
Geno-MK108293
Geno-MK108367
Geno-MK108454
Geno-MK108484
Geno-MK108492
Geno-MK108494
Geno-MK1086
Geno-MK108650
Geno-MK108685
Geno-MK108725
Geno-MK108765
Geno-MK10877
Geno-MK108850
Geno-MK108851
Geno-MK108864
Geno-MK108922
Geno-MK108927
Geno-MK108943
Geno-MK108950
Geno-MK108999
Geno-MK109025
Geno-MK109046
Geno-MK109061
Geno-MK10914
Geno-MK109164
Geno-MK109166
Geno-MK109173
Geno-MK109190
Geno-MK109268
Geno-MK109358
Geno-MK109422
Geno-MK109426
Geno-MK109512
Geno-MK109543
Geno-MK109597
Geno-MK109603
Geno-MK10965
Geno-MK109655
Geno-MK109663
Geno-MK109692
Geno-MK109700
Geno-MK109706
Geno-MK109713
Geno-MK109733
Geno-MK109830
Geno-MK109854
Geno-MK109886
Geno-MK109899
Geno-MK109922
Geno-MK109929
Geno-MK109945
Geno-MK109987
Geno-MK11005
Geno-MK110145
Geno-MK110149
Geno-MK11015
Geno-MK1102
Geno-MK110226
Geno-MK110328
Geno-MK11033
Geno-MK110340
Geno-MK110474
Geno-MK110528
Geno-MK110581
Geno-MK110591
Geno-MK110630
Geno-MK110694
Geno-MK110753
Geno-MK110786
Geno-MK110805
Geno-MK110820
Geno-MK110837
Geno-MK110867
Geno-MK110900
Geno-MK110929
Geno-MK110958
Geno-MK111140
Geno-MK111173
Geno-MK111232
Geno-MK111248
Geno-MK111267
Geno-MK111283
Geno-MK111295
Geno-MK111321
Geno-MK111409
Geno-MK11141
Geno-MK111410
Geno-MK111461
Geno-MK111478
Geno-MK111500
Geno-MK111545
Geno-MK11155
Geno-MK11156
Geno-MK111566
Geno-MK111580
Geno-MK111582
Geno-MK111610
Geno-MK111632
Geno-MK111659
Geno-MK11168
Geno-MK111690
Geno-MK111794
Geno-MK111795
Geno-MK111809
Geno-MK111832
Geno-MK111959
Geno-MK112000
Geno-MK11203
Geno-MK112062
Geno-MK112081
Geno-MK112083
Geno-MK11223
Geno-MK112235
Geno-MK112240
Geno-MK11226
Geno-MK11227
Geno-MK11228
Geno-MK112349
Geno-MK112512
Geno-MK11256
Geno-MK112568
Geno-MK112607
Geno-MK112626
Geno-MK112637
Geno-MK112685
Geno-MK112692
Geno-MK112693
Geno-MK112707
Geno-MK112735
Geno-MK112740
Geno-MK112742
Geno-MK112745
Geno-MK112754
Geno-MK112768
Geno-MK112780
Geno-MK112786
Geno-MK112789
Geno-MK112791
Geno-MK112792
Geno-MK112800
Geno-MK112805
Geno-MK112820
Geno-MK112822
Geno-MK112836
Geno-MK112840
Geno-MK112842
Geno-MK112843
Geno-MK112848
Geno-MK112861
Geno-MK112872
Geno-MK112879
Geno-MK112880
Geno-MK112883
Geno-MK112887
Geno-MK112893
Geno-MK112898
Geno-MK112899
Geno-MK112903
Geno-MK112908
Geno-MK112909
Geno-MK112913
Geno-MK112931
Geno-MK112933
Geno-MK112939
Geno-MK112950
Geno-MK112958
Geno-MK112962
Geno-MK112967
Geno-MK112969
Geno-MK112971
Geno-MK112974
Geno-MK112975
Geno-MK112979
Geno-MK112987
Geno-MK112991
Geno-MK112995
Geno-MK113006
Geno-MK113017
Geno-MK113019
Geno-MK113020
Geno-MK113023
Geno-MK113047
Geno-MK113050
Geno-MK113052
Geno-MK113053
Geno-MK113056
Geno-MK113060
Geno-MK113063
Geno-MK113070
Geno-MK113078
Geno-MK11309
Geno-MK113090
Geno-MK113094
Geno-MK113098
Geno-MK113105
Geno-MK113115
Geno-MK113119
Geno-MK113124
Geno-MK113127
Geno-MK113143
Geno-MK113148
Geno-MK113157
Geno-MK113163
Geno-MK113164
Geno-MK113167
Geno-MK113177
Geno-MK113178
Geno-MK113181
Geno-MK113183
Geno-MK113208
Geno-MK113219
Geno-MK113223
Geno-MK113224
Geno-MK113228
Geno-MK113250
Geno-MK113255
Geno-MK113262
Geno-MK113264
Geno-MK113269
Geno-MK113274
Geno-MK113286
Geno-MK113287
Geno-MK113288
Geno-MK113289
Geno-MK113291
Geno-MK113292
Geno-MK113295
Geno-MK113304
Geno-MK113306
Geno-MK113310
Geno-MK113315
Geno-MK113327
Geno-MK113334
Geno-MK113345
Geno-MK113348
Geno-MK113353
Geno-MK113356
Geno-MK113362
Geno-MK113365
Geno-MK113366
Geno-MK113374
Geno-MK113383
Geno-MK113388
Geno-MK113389
Geno-MK113394
Geno-MK113396
Geno-MK113403
Geno-MK113420
Geno-MK113422
Geno-MK113431
Geno-MK113433
Geno-MK113447
Geno-MK113452
Geno-MK113456
Geno-MK113466
Geno-MK113470
Geno-MK113475
Geno-MK113476
Geno-MK113477
Geno-MK113484
Geno-MK113486
Geno-MK113490
Geno-MK113493
Geno-MK113497
Geno-MK113498
Geno-MK113512
Geno-MK113517
Geno-MK11352
Geno-MK113520
Geno-MK113524
Geno-MK113527
Geno-MK113528
Geno-MK113535
Geno-MK113545
Geno-MK113546
Geno-MK113549
Geno-MK113550
Geno-MK113551
Geno-MK11356
Geno-MK113563
Geno-MK113570
Geno-MK113571
Geno-MK113577
Geno-MK113587
Geno-MK113599
Geno-MK113601
Geno-MK113603
Geno-MK113604
Geno-MK113606
Geno-MK113618
Geno-MK113619
Geno-MK113622
Geno-MK113627
Geno-MK113628
Geno-MK113633
Geno-MK113668
Geno-MK113671
Geno-MK113675
Geno-MK113679
Geno-MK113687
Geno-MK113695
Geno-MK113698
Geno-MK113700
Geno-MK113701
Geno-MK113707
Geno-MK113710
Geno-MK113712
Geno-MK113715
Geno-MK113722
Geno-MK113724
Geno-MK113726
Geno-MK113728
Geno-MK113730
Geno-MK113736
Geno-MK113738
Geno-MK113742
Geno-MK113757
Geno-MK113760
Geno-MK113764
Geno-MK113767
Geno-MK113770
Geno-MK113778
Geno-MK113780
Geno-MK113802
Geno-MK113805
Geno-MK113806
Geno-MK113811
Geno-MK113817
Geno-MK113826
Geno-MK113832
Geno-MK113844
Geno-MK113859
Geno-MK113863
Geno-MK113864
Geno-MK113869
Geno-MK113870
Geno-MK113871
Geno-MK113880
Geno-MK113882
Geno-MK113883
Geno-MK113885
Geno-MK113886
Geno-MK113891
Geno-MK113899
Geno-MK113908
Geno-MK113914
Geno-MK113919
Geno-MK113925
Geno-MK113933
Geno-MK113939
Geno-MK113946
Geno-MK113951
Geno-MK113952
Geno-MK113956
Geno-MK113961
Geno-MK113965
Geno-MK113979
Geno-MK113984
Geno-MK113994
Geno-MK113997
Geno-MK114003
Geno-MK11401
Geno-MK114010
Geno-MK114020
Geno-MK114030
Geno-MK114047
Geno-MK114052
Geno-MK114060
Geno-MK114083
Geno-MK114088
Geno-MK114099
Geno-MK114109
Geno-MK114110
Geno-MK114118
Geno-MK114124
Geno-MK114125
Geno-MK114129
Geno-MK114151
Geno-MK114156
Geno-MK114173
Geno-MK114174
Geno-MK114175
Geno-MK114178
Geno-MK114183
Geno-MK114193
Geno-MK114219
Geno-MK114223
Geno-MK114228
Geno-MK114229
Geno-MK114233
Geno-MK114237
Geno-MK114252
Geno-MK114257
Geno-MK114276
Geno-MK114281
Geno-MK114283
Geno-MK114285
Geno-MK114294
Geno-MK114299
Geno-MK114322
Geno-MK114324
Geno-MK114329
Geno-MK114368
Geno-MK114383
Geno-MK114390
Geno-MK114393
Geno-MK114397
Geno-MK114406
Geno-MK114430
Geno-MK114432
Geno-MK114445
Geno-MK114457
Geno-MK114458
Geno-MK114461
Geno-MK114485
Geno-MK114488
Geno-MK114501
Geno-MK114503
Geno-MK114515
Geno-MK114516
Geno-MK114517
Geno-MK114524
Geno-MK114531
Geno-MK114539
Geno-MK114540
Geno-MK114547
Geno-MK114549
Geno-MK114563
Geno-MK114567
Geno-MK114582
Geno-MK114586
Geno-MK114589
Geno-MK11459
Geno-MK114593
Geno-MK114608
Geno-MK114610
Geno-MK114612
Geno-MK114622
Geno-MK114627
Geno-MK114650
Geno-MK114654
Geno-MK114668
Geno-MK114673
Geno-MK114692
Geno-MK114710
Geno-MK114711
Geno-MK114712
Geno-MK114715
Geno-MK114721
Geno-MK114724
Geno-MK114731
Geno-MK114734
Geno-MK114758
Geno-MK114771
Geno-MK114775
Geno-MK114793
Geno-MK114795
Geno-MK114806
Geno-MK114807
Geno-MK114809
Geno-MK114819
Geno-MK114821
Geno-MK114827
Geno-MK114833
Geno-MK114836
Geno-MK114840
Geno-MK114844
Geno-MK114857
Geno-MK114862
Geno-MK114864
Geno-MK114867
Geno-MK11487
Geno-MK114871
Geno-MK114873
Geno-MK114882
Geno-MK114886
Geno-MK114892
Geno-MK114902
Geno-MK114969
Geno-MK114978
Geno-MK114991
Geno-MK114998
Geno-MK114999
Geno-MK115007
Geno-MK115009
Geno-MK115015
Geno-MK115023
Geno-MK115032
Geno-MK115035
Geno-MK115039
Geno-MK115040
Geno-MK115041
Geno-MK115043
Geno-MK115052
Geno-MK115063
Geno-MK115073
Geno-MK115078
Geno-MK115080
Geno-MK115087
Geno-MK115102
Geno-MK115109
Geno-MK115116
Geno-MK115123
Geno-MK115129
Geno-MK115131
Geno-MK115136
Geno-MK115158
Geno-MK115159
Geno-MK115170
Geno-MK115172
Geno-MK115175
Geno-MK115185
Geno-MK115186
Geno-MK115188
Geno-MK115189
Geno-MK115201
Geno-MK115205
Geno-MK115206
Geno-MK115207
Geno-MK115208
Geno-MK115210
Geno-MK115214
Geno-MK115217
Geno-MK115223
Geno-MK115234
Geno-MK115236
Geno-MK115240
Geno-MK115242
Geno-MK115258
Geno-MK115260
Geno-MK115261
Geno-MK115266
Geno-MK115273
Geno-MK115282
Geno-MK115295
Geno-MK115296
Geno-MK115299
Geno-MK115308
Geno-MK115326
Geno-MK115327
Geno-MK115338
Geno-MK115339
Geno-MK115357
Geno-MK115360
Geno-MK115365
Geno-MK115368
Geno-MK115370
Geno-MK115380
Geno-MK115388
Geno-MK115399
Geno-MK115412
Geno-MK115422
Geno-MK115428
Geno-MK115431
Geno-MK115443
Geno-MK115445
Geno-MK115451
Geno-MK115454
Geno-MK115456
Geno-MK115460
Geno-MK115472
Geno-MK115482
Geno-MK115497
Geno-MK115499
Geno-MK115502
Geno-MK115507
Geno-MK115511
Geno-MK115522
Geno-MK115523
Geno-MK115525
Geno-MK115526
Geno-MK115531
Geno-MK115539
Geno-MK115542
Geno-MK115547
Geno-MK115572
Geno-MK115575
Geno-MK115576
Geno-MK115582
Geno-MK115594
Geno-MK115599
Geno-MK115601
Geno-MK115602
Geno-MK115604
Geno-MK115605
Geno-MK115607
Geno-MK115613
Geno-MK115615
Geno-MK115621
Geno-MK115622
Geno-MK115624
Geno-MK115630
Geno-MK115634
Geno-MK115661
Geno-MK115689
Geno-MK115695
Geno-MK115699
Geno-MK115704
Geno-MK115713
Geno-MK115717
Geno-MK115732
Geno-MK115751
Geno-MK115764
Geno-MK115771
Geno-MK115784
Geno-MK115785
Geno-MK115787
Geno-MK115796
Geno-MK115800
Geno-MK115809
Geno-MK115811
Geno-MK115813
Geno-MK115820
Geno-MK115828
Geno-MK115834
Geno-MK115837
Geno-MK115845
Geno-MK115851
Geno-MK115866
Geno-MK115869
Geno-MK115873
Geno-MK115883
Geno-MK115884
Geno-MK115894
Geno-MK115911
Geno-MK115919
Geno-MK115923
Geno-MK115939
Geno-MK115941
Geno-MK115945
Geno-MK115946
Geno-MK115950
Geno-MK115951
Geno-MK115957
Geno-MK11599
Geno-MK116015
Geno-MK116016
Geno-MK116018
Geno-MK116028
Geno-MK116044
Geno-MK116046
Geno-MK116049
Geno-MK116058
Geno-MK116059
Geno-MK116075
Geno-MK116083
Geno-MK116096
Geno-MK116106
Geno-MK11611
Geno-MK116115
Geno-MK116125
Geno-MK116128
Geno-MK116131
Geno-MK116132
Geno-MK116137
Geno-MK116150
Geno-MK116151
Geno-MK116155
Geno-MK116159
Geno-MK116160
Geno-MK116178
Geno-MK116185
Geno-MK116202
Geno-MK116205
Geno-MK116210
Geno-MK116220
Geno-MK116225
Geno-MK116227
Geno-MK116228
Geno-MK116239
Geno-MK116240
Geno-MK116250
Geno-MK116255
Geno-MK116264
Geno-MK116266
Geno-MK116274
Geno-MK116284
Geno-MK116289
Geno-MK11629
Geno-MK116292
Geno-MK116304
Geno-MK116319
Geno-MK116324
Geno-MK116346
Geno-MK116348
Geno-MK116357
Geno-MK116364
Geno-MK116372
Geno-MK116382
Geno-MK116383
Geno-MK116385
Geno-MK116400
Geno-MK116414
Geno-MK116423
Geno-MK116425
Geno-MK116428
Geno-MK116429
Geno-MK116459
Geno-MK116491
Geno-MK116492
Geno-MK116507
Geno-MK116509
Geno-MK116526
Geno-MK116543
Geno-MK116550
Geno-MK116557
Geno-MK116560
Geno-MK116566
Geno-MK116567
Geno-MK116605
Geno-MK116606
Geno-MK116612
Geno-MK116616
Geno-MK116617
Geno-MK116618
Geno-MK116619
Geno-MK116626
Geno-MK116630
Geno-MK116641
Geno-MK11666
Geno-MK116678
Geno-MK116683
Geno-MK116696
Geno-MK116698
Geno-MK116706
Geno-MK116722
Geno-MK116730
Geno-MK116740
Geno-MK116741
Geno-MK116743
Geno-MK116757
Geno-MK116772
Geno-MK116806
Geno-MK116816
Geno-MK116822
Geno-MK116823
Geno-MK116839
Geno-MK116840
Geno-MK116844
Geno-MK116845
Geno-MK116855
Geno-MK11686
Geno-MK116883
Geno-MK116899
Geno-MK116900
Geno-MK116912
Geno-MK116913
Geno-MK116917
Geno-MK116933
Geno-MK116940
Geno-MK116946
Geno-MK116957
Geno-MK116963
Geno-MK116965
Geno-MK116970
Geno-MK116977
Geno-MK116986
Geno-MK117001
Geno-MK117012
Geno-MK117016
Geno-MK117018
Geno-MK117038
Geno-MK117054
Geno-MK117056
Geno-MK117060
Geno-MK117069
Geno-MK117078
Geno-MK117083
Geno-MK117092
Geno-MK117112
Geno-MK117115
Geno-MK117117
Geno-MK117156
Geno-MK117159
Geno-MK117162
Geno-MK117167
Geno-MK117174
Geno-MK117180
Geno-MK117181
Geno-MK117184
Geno-MK117201
Geno-MK117209
Geno-MK117220
Geno-MK117221
Geno-MK117224
Geno-MK117250
Geno-MK117257
Geno-MK117282
Geno-MK117285
Geno-MK117300
Geno-MK117301
Geno-MK117330
Geno-MK117332
Geno-MK117338
Geno-MK117342
Geno-MK117345
Geno-MK117350
Geno-MK117351
Geno-MK117353
Geno-MK117354
Geno-MK117367
Geno-MK117402
Geno-MK117411
Geno-MK117420
Geno-MK117440
Geno-MK117449
Geno-MK117456
Geno-MK117466
Geno-MK117467
Geno-MK117471
Geno-MK11748
Geno-MK117492
Geno-MK117499
Geno-MK117500
Geno-MK117518
Geno-MK117520
Geno-MK117531
Geno-MK117534
Geno-MK117539
Geno-MK117550
Geno-MK117561
Geno-MK117572
Geno-MK117573
Geno-MK117574
Geno-MK117603
Geno-MK117612
Geno-MK117621
Geno-MK117623
Geno-MK117625
Geno-MK117667
Geno-MK117672
Geno-MK117687
Geno-MK117691
Geno-MK117695
Geno-MK117697
Geno-MK117725
Geno-MK117731
Geno-MK117736
Geno-MK117742
Geno-MK117753
Geno-MK117755
Geno-MK117785
Geno-MK117818
Geno-MK117831
Geno-MK117834
Geno-MK117835
Geno-MK117836
Geno-MK117837
Geno-MK117844
Geno-MK117855
Geno-MK117866
Geno-MK117875
Geno-MK117882
Geno-MK117886
Geno-MK117888
Geno-MK117896
Geno-MK117914
Geno-MK117932
Geno-MK117942
Geno-MK117951
Geno-MK117971
Geno-MK117982
Geno-MK117984
Geno-MK117987
Geno-MK117991
Geno-MK117992
Geno-MK118013
Geno-MK118018
Geno-MK118038
Geno-MK118056
Geno-MK118059
Geno-MK118074
Geno-MK118079
Geno-MK118081
Geno-MK118093
Geno-MK118094
Geno-MK118096
Geno-MK11810
Geno-MK118110
Geno-MK118111
Geno-MK118123
Geno-MK118130
Geno-MK11814
Geno-MK118147
Geno-MK118156
Geno-MK118164
Geno-MK118180
Geno-MK118188
Geno-MK118206
Geno-MK118213
Geno-MK118217
Geno-MK118238
Geno-MK118242
Geno-MK118254
Geno-MK118278
Geno-MK118285
Geno-MK118293
Geno-MK118297
Geno-MK118302
Geno-MK118306
Geno-MK118333
Geno-MK118345
Geno-MK118355
Geno-MK118370
Geno-MK118371
Geno-MK118372
Geno-MK118373
Geno-MK118384
Geno-MK118388
Geno-MK118397
Geno-MK118412
Geno-MK118413
Geno-MK118420
Geno-MK118423
Geno-MK118451
Geno-MK118461
Geno-MK118470
Geno-MK118472
Geno-MK118474
Geno-MK118482
Geno-MK118485
Geno-MK118487
Geno-MK118517
Geno-MK118518
Geno-MK118522
Geno-MK118526
Geno-MK118531
Geno-MK118561
Geno-MK118567
Geno-MK118568
Geno-MK118570
Geno-MK118587
Geno-MK118589
Geno-MK118597
Geno-MK118602
Geno-MK118604
Geno-MK118612
Geno-MK118624
Geno-MK118628
Geno-MK118640
Geno-MK118641
Geno-MK118642
Geno-MK118645
Geno-MK118652
Geno-MK118657
Geno-MK118662
Geno-MK118671
Geno-MK118690
Geno-MK118691
Geno-MK118698
Geno-MK118707
Geno-MK118709
Geno-MK118710
Geno-MK118720
Geno-MK118721
Geno-MK118732
Geno-MK118733
Geno-MK118740
Geno-MK118753
Geno-MK118759
Geno-MK118769
Geno-MK118781
Geno-MK118783
Geno-MK118786
Geno-MK118812
Geno-MK118822
Geno-MK118826
Geno-MK118847
Geno-MK118860
Geno-MK118864
Geno-MK118887
Geno-MK118888
Geno-MK118901
Geno-MK118910
Geno-MK118914
Geno-MK118942
Geno-MK118946
Geno-MK118968
Geno-MK118974
Geno-MK118976
Geno-MK118982
Geno-MK118999
Geno-MK119002
Geno-MK119004
Geno-MK119038
Geno-MK119050
Geno-MK119056
Geno-MK119064
Geno-MK119084
Geno-MK119089
Geno-MK119109
Geno-MK119112
Geno-MK119118
Geno-MK119156
Geno-MK119174
Geno-MK119178
Geno-MK119188
Geno-MK119199
Geno-MK119201
Geno-MK119205
Geno-MK119209
Geno-MK119211
Geno-MK119232
Geno-MK119240
Geno-MK119258
Geno-MK119279
Geno-MK119301
Geno-MK119317
Geno-MK119328
Geno-MK119331
Geno-MK119351
Geno-MK119362
Geno-MK119376
Geno-MK119378
Geno-MK119386
Geno-MK119413
Geno-MK119445
Geno-MK119459
Geno-MK119462
Geno-MK119470
Geno-MK119476
Geno-MK119479
Geno-MK119554
Geno-MK119574
Geno-MK11958
Geno-MK119580
Geno-MK119611
Geno-MK119639
Geno-MK119642
Geno-MK119654
Geno-MK119665
Geno-MK119672
Geno-MK119674
Geno-MK119675
Geno-MK119680
Geno-MK119681
Geno-MK119694
Geno-MK119712
Geno-MK119713
Geno-MK119728
Geno-MK119743
Geno-MK119747
Geno-MK119760
Geno-MK119775
Geno-MK119784
Geno-MK119806
Geno-MK119812
Geno-MK119875
Geno-MK119878
Geno-MK119879
Geno-MK119949
Geno-MK119955
Geno-MK119960
Geno-MK119972
Geno-MK119978
Geno-MK119990
Geno-MK120004
Geno-MK120006
Geno-MK120017
Geno-MK120037
Geno-MK120070
Geno-MK120099
Geno-MK120122
Geno-MK120163
Geno-MK120194
Geno-MK120217
Geno-MK120233
Geno-MK120254
Geno-MK120271
Geno-MK120300
Geno-MK120342
Geno-MK120353
Geno-MK120356
Geno-MK120367
Geno-MK120381
Geno-MK120395
Geno-MK120400
Geno-MK120403
Geno-MK120405
Geno-MK120413
Geno-MK120422
Geno-MK120423
Geno-MK120455
Geno-MK120461
Geno-MK120489
Geno-MK120496
Geno-MK120506
Geno-MK120524
Geno-MK120532
Geno-MK120594
Geno-MK120595
Geno-MK120597
Geno-MK12062
Geno-MK120658
Geno-MK120681
Geno-MK120696
Geno-MK120698
Geno-MK120712
Geno-MK120720
Geno-MK120736
Geno-MK120757
Geno-MK120824
Geno-MK120832
Geno-MK120837
Geno-MK120851
Geno-MK120855
Geno-MK120858
Geno-MK120878
Geno-MK120892
Geno-MK120896
Geno-MK120915
Geno-MK120919
Geno-MK120927
Geno-MK120947
Geno-MK120958
Geno-MK120962
Geno-MK121012
Geno-MK121014
Geno-MK121022
Geno-MK121050
Geno-MK121068
Geno-MK121098
Geno-MK121107
Geno-MK121108
Geno-MK121112
Geno-MK121117
Geno-MK121118
Geno-MK121172
Geno-MK121218
Geno-MK121234
Geno-MK121252
Geno-MK121303
Geno-MK121309
Geno-MK121313
Geno-MK121340
Geno-MK121359
Geno-MK121365
Geno-MK121384
Geno-MK121393
Geno-MK121399
Geno-MK121414
Geno-MK121425
Geno-MK121472
Geno-MK121489
Geno-MK121496
Geno-MK121518
Geno-MK121520
Geno-MK121530
Geno-MK121544
Geno-MK121550
Geno-MK121551
Geno-MK121574
Geno-MK121577
Geno-MK121579
Geno-MK121602
Geno-MK121610
Geno-MK121613
Geno-MK121664
Geno-MK121668
Geno-MK121675
Geno-MK121681
Geno-MK121690
Geno-MK121698
Geno-MK121704
Geno-MK121734
Geno-MK121747
Geno-MK121749
Geno-MK121757
Geno-MK121786
Geno-MK12179
Geno-MK121822
Geno-MK121842
Geno-MK121845
Geno-MK121846
Geno-MK121873
Geno-MK121887
Geno-MK121894
Geno-MK121900
Geno-MK121904
Geno-MK121912
Geno-MK121920
Geno-MK121926
Geno-MK121929
Geno-MK121932
Geno-MK121991
Geno-MK121996
Geno-MK122008
Geno-MK122026
Geno-MK122035
Geno-MK122039
Geno-MK122057
Geno-MK122100
Geno-MK122130
Geno-MK122136
Geno-MK122185
Geno-MK122188
Geno-MK122208
Geno-MK122217
Geno-MK122251
Geno-MK122254
Geno-MK122272
Geno-MK122276
Geno-MK122308
Geno-MK122327
Geno-MK122347
Geno-MK122350
Geno-MK122381
Geno-MK122427
Geno-MK122432
Geno-MK122437
Geno-MK122439
Geno-MK122503
Geno-MK122556
Geno-MK122581
Geno-MK122596
Geno-MK122613
Geno-MK122615
Geno-MK122622
Geno-MK122633
Geno-MK122651
Geno-MK122661
Geno-MK122666
Geno-MK122675
Geno-MK122699
Geno-MK122700
Geno-MK122708
Geno-MK122713
Geno-MK122717
Geno-MK122720
Geno-MK12275
Geno-MK122756
Geno-MK122779
Geno-MK122795
Geno-MK122812
Geno-MK122871
Geno-MK122890
Geno-MK122955
Geno-MK122977
Geno-MK122993
Geno-MK123004
Geno-MK123023
Geno-MK123074
Geno-MK123082
Geno-MK123091
Geno-MK123110
Geno-MK123138
Geno-MK123150
Geno-MK123152
Geno-MK123156
Geno-MK123170
Geno-MK123190
Geno-MK123202
Geno-MK123205
Geno-MK123206
Geno-MK123209
Geno-MK123213
Geno-MK123239
Geno-MK123247
Geno-MK123273
Geno-MK123307
Geno-MK123313
Geno-MK123314
Geno-MK123337
Geno-MK123347
Geno-MK123361
Geno-MK123368
Geno-MK123369
Geno-MK123372
Geno-MK123386
Geno-MK123424
Geno-MK123441
Geno-MK123444
Geno-MK123445
Geno-MK123451
Geno-MK123494
Geno-MK123500
Geno-MK123501
Geno-MK123510
Geno-MK123513
Geno-MK123516
Geno-MK123517
Geno-MK123520
Geno-MK123535
Geno-MK123537
Geno-MK123540
Geno-MK123547
Geno-MK123563
Geno-MK123585
Geno-MK123586
Geno-MK123604
Geno-MK123620
Geno-MK123630
Geno-MK123639
Geno-MK123644
Geno-MK123645
Geno-MK123647
Geno-MK123658
Geno-MK123660
Geno-MK123662
Geno-MK123670
Geno-MK123671
Geno-MK123681
Geno-MK123689
Geno-MK123706
Geno-MK123712
Geno-MK123717
Geno-MK123740
Geno-MK123749
Geno-MK123771
Geno-MK12379
Geno-MK123828
Geno-MK123837
Geno-MK123855
Geno-MK123871
Geno-MK123878
Geno-MK123881
Geno-MK123882
Geno-MK123884
Geno-MK123907
Geno-MK123931
Geno-MK123948
Geno-MK123949
Geno-MK123967
Geno-MK123983
Geno-MK123993
Geno-MK124043
Geno-MK124051
Geno-MK124053
Geno-MK124075
Geno-MK124085
Geno-MK124086
Geno-MK124117
Geno-MK124159
Geno-MK124165
Geno-MK124170
Geno-MK124190
Geno-MK124191
Geno-MK124208
Geno-MK124214
Geno-MK124233
Geno-MK124252
Geno-MK124268
Geno-MK124291
Geno-MK124298
Geno-MK124318
Geno-MK12432
Geno-MK124348
Geno-MK124352
Geno-MK124434
Geno-MK124454
Geno-MK124505
Geno-MK124525
Geno-MK124549
Geno-MK124563
Geno-MK124568
Geno-MK124580
Geno-MK124584
Geno-MK124587
Geno-MK124629
Geno-MK124638
Geno-MK124665
Geno-MK124667
Geno-MK124669
Geno-MK124674
Geno-MK124681
Geno-MK124687
Geno-MK124705
Geno-MK124730
Geno-MK124733
Geno-MK12474
Geno-MK124742
Geno-MK124746
Geno-MK124754
Geno-MK124755
Geno-MK124765
Geno-MK124780
Geno-MK124817
Geno-MK124830
Geno-MK124845
Geno-MK124935
Geno-MK124988
Geno-MK125015
Geno-MK125022
Geno-MK125057
Geno-MK125080
Geno-MK125087
Geno-MK125115
Geno-MK125127
Geno-MK125137
Geno-MK125156
Geno-MK125168
Geno-MK125182
Geno-MK125212
Geno-MK125218
Geno-MK125225
Geno-MK125234
Geno-MK125235
Geno-MK125241
Geno-MK125277
Geno-MK125303
Geno-MK125312
Geno-MK125313
Geno-MK125314
Geno-MK125371
Geno-MK125420
Geno-MK125434
Geno-MK125439
Geno-MK125441
Geno-MK125442
Geno-MK125447
Geno-MK125452
Geno-MK125468
Geno-MK125472
Geno-MK125493
Geno-MK125497
Geno-MK12550
Geno-MK125509
Geno-MK125523
Geno-MK125524
Geno-MK125576
Geno-MK125588
Geno-MK125600
Geno-MK125606
Geno-MK125633
Geno-MK125636
Geno-MK125640
Geno-MK125661
Geno-MK125676
Geno-MK125689
Geno-MK125690
Geno-MK125717
Geno-MK125718
Geno-MK125719
Geno-MK125724
Geno-MK125735
Geno-MK125757
Geno-MK125775
Geno-MK125814
Geno-MK125824
Geno-MK125834
Geno-MK125838
Geno-MK125858
Geno-MK125859
Geno-MK125899
Geno-MK125903
Geno-MK125906
Geno-MK125908
Geno-MK125926
Geno-MK125928
Geno-MK125941
Geno-MK125948
Geno-MK125963
Geno-MK125965
Geno-MK125966
Geno-MK12597
Geno-MK125977
Geno-MK125993
Geno-MK125997
Geno-MK126008
Geno-MK126015
Geno-MK126043
Geno-MK126044
Geno-MK126071
Geno-MK126075
Geno-MK126120
Geno-MK126125
Geno-MK126172
Geno-MK126177
Geno-MK126182
Geno-MK126192
Geno-MK126207
Geno-MK126223
Geno-MK126286
Geno-MK126297
Geno-MK126362
Geno-MK126365
Geno-MK126367
Geno-MK126370
Geno-MK126374
Geno-MK126399
Geno-MK126411
Geno-MK126420
Geno-MK126423
Geno-MK126457
Geno-MK126498
Geno-MK126525
Geno-MK126541
Geno-MK126551
Geno-MK126605
Geno-MK126608
Geno-MK126634
Geno-MK126660
Geno-MK126673
Geno-MK126674
Geno-MK126675
Geno-MK126686
Geno-MK126698
Geno-MK126728
Geno-MK126737
Geno-MK126741
Geno-MK126742
Geno-MK126761
Geno-MK126771
Geno-MK126778
Geno-MK126790
Geno-MK126807
Geno-MK126824
Geno-MK126829
Geno-MK126830
Geno-MK126833
Geno-MK12687
Geno-MK126876
Geno-MK126878
Geno-MK126898
Geno-MK12691
Geno-MK126960
Geno-MK126965
Geno-MK126970
Geno-MK126988
Geno-MK127017
Geno-MK127033
Geno-MK127073
Geno-MK127091
Geno-MK127123
Geno-MK127136
Geno-MK127148
Geno-MK12715
Geno-MK127160
Geno-MK127201
Geno-MK127222
Geno-MK127245
Geno-MK127262
Geno-MK127275
Geno-MK127285
Geno-MK127290
Geno-MK127291
Geno-MK127292
Geno-MK127295
Geno-MK127302
Geno-MK127307
Geno-MK127308
Geno-MK127314
Geno-MK127320
Geno-MK127331
Geno-MK127345
Geno-MK127353
Geno-MK127354
Geno-MK127362
Geno-MK127408
Geno-MK127413
Geno-MK127437
Geno-MK127473
Geno-MK127487
Geno-MK127489
Geno-MK127504
Geno-MK127568
Geno-MK127572
Geno-MK12758
Geno-MK127641
Geno-MK127668
Geno-MK127727
Geno-MK127747
Geno-MK127810
Geno-MK127819
Geno-MK127820
Geno-MK127864
Geno-MK127895
Geno-MK127953
Geno-MK12800
Geno-MK12801
Geno-MK128016
Geno-MK128035
Geno-MK128050
Geno-MK128064
Geno-MK128069
Geno-MK128070
Geno-MK128072
Geno-MK128082
Geno-MK128086
Geno-MK128106
Geno-MK128109
Geno-MK128112
Geno-MK128155
Geno-MK128196
Geno-MK128201
Geno-MK128207
Geno-MK128217
Geno-MK128252
Geno-MK128313
Geno-MK128314
Geno-MK128362
Geno-MK128385
Geno-MK128388
Geno-MK128394
Geno-MK12840
Geno-MK128408
Geno-MK128441
Geno-MK128480
Geno-MK128492
Geno-MK128505
Geno-MK128521
Geno-MK128530
Geno-MK128555
Geno-MK128610
Geno-MK128619
Geno-MK128633
Geno-MK128699
Geno-MK1287
Geno-MK128701
Geno-MK128708
Geno-MK128709
Geno-MK128710
Geno-MK128719
Geno-MK128738
Geno-MK128743
Geno-MK128774
Geno-MK128800
Geno-MK128805
Geno-MK128816
Geno-MK128845
Geno-MK128895
Geno-MK128904
Geno-MK128926
Geno-MK128933
Geno-MK128935
Geno-MK128938
Geno-MK128957
Geno-MK128962
Geno-MK128971
Geno-MK129
Geno-MK129048
Geno-MK129062
Geno-MK129085
Geno-MK129108
Geno-MK129113
Geno-MK129116
Geno-MK129124
Geno-MK129128
Geno-MK129132
Geno-MK12915
Geno-MK129159
Geno-MK129202
Geno-MK129213
Geno-MK129222
Geno-MK129230
Geno-MK129240
Geno-MK129295
Geno-MK129303
Geno-MK129304
Geno-MK129321
Geno-MK129366
Geno-MK129377
Geno-MK129379
Geno-MK129455
Geno-MK129456
Geno-MK129524
Geno-MK129528
Geno-MK129534
Geno-MK129540
Geno-MK129544
Geno-MK129563
Geno-MK129588
Geno-MK129597
Geno-MK129601
Geno-MK129610
Geno-MK129616
Geno-MK12962
Geno-MK129625
Geno-MK129635
Geno-MK129640
Geno-MK129643
Geno-MK129645
Geno-MK129661
Geno-MK129674
Geno-MK129685
Geno-MK129693
Geno-MK129695
Geno-MK129705
Geno-MK12971
Geno-MK129710
Geno-MK129719
Geno-MK129729
Geno-MK12973
Geno-MK129736
Geno-MK129751
Geno-MK129754
Geno-MK129759
Geno-MK129760
Geno-MK129785
Geno-MK129790
Geno-MK129811
Geno-MK129864
Geno-MK129899
Geno-MK129907
Geno-MK129908
Geno-MK129954
Geno-MK129971
Geno-MK129979
Geno-MK129985
Geno-MK129991
Geno-MK13003
Geno-MK130067
Geno-MK130099
Geno-MK130103
Geno-MK130111
Geno-MK130121
Geno-MK130184
Geno-MK13020
Geno-MK13021
Geno-MK130232
Geno-MK130244
Geno-MK130245
Geno-MK130308
Geno-MK130314
Geno-MK130319
Geno-MK130320
Geno-MK130352
Geno-MK130357
Geno-MK130362
Geno-MK130385
Geno-MK130391
Geno-MK130401
Geno-MK130411
Geno-MK130414
Geno-MK130415
Geno-MK130430
Geno-MK130449
Geno-MK130450
Geno-MK130451
Geno-MK130456
Geno-MK130463
Geno-MK130475
Geno-MK130504
Geno-MK130517
Geno-MK130567
Geno-MK130570
Geno-MK130602
Geno-MK130607
Geno-MK130611
Geno-MK130612
Geno-MK130622
Geno-MK130672
Geno-MK130679
Geno-MK130698
Geno-MK130720
Geno-MK130742
Geno-MK130759
Geno-MK130766
Geno-MK130771
Geno-MK130776
Geno-MK130784
Geno-MK130785
Geno-MK130806
Geno-MK130820
Geno-MK130887
Geno-MK130903
Geno-MK130966
Geno-MK130985
Geno-MK130999
Geno-MK131007
Geno-MK131048
[truncated: 3,225 more rows]

## Sheet: Annotation
#	E-value	nr-Annotation
Geno-MK100124	0	PREDICTED: protein ROOT PRIMORDIUM DEFECTIVE 1 [Fragaria vesca subsp. vesca] Geno-gi|764565432|ref|XP_011461811.1| PREDICTED: protein ROOT PRIMORDIUM DEFECTIVE 1 [Fragaria vesca subsp. vesca] Geno-gi|764565436|ref|XP_011461812.1| PREDICTED: protein ROOT PRIMORDIUM DEFECTIVE 1 [Fragaria vesca subsp. vesca]
Geno-MK100147	0	PREDICTED: ferric reduction oxidase 7, chloroplastic-like [Fragaria vesca subsp. vesca]
Geno-MK100251	0	PREDICTED: dihydroxy-acid dehydratase, chloroplastic [Fragaria vesca subsp. vesca]
Geno-MK100406	0	PREDICTED: nudix hydrolase 23, chloroplastic [Fragaria vesca subsp. vesca]
Geno-MK100499	0	PREDICTED: histone-lysine N-methyltransferase setd3 isoform X2 [Fragaria vesca subsp. vesca]
Geno-MK100513	0	hypothetical protein PRUPE_ppa015504mg, partial [Prunus persica] Geno-gi|462413117|gb|EMJ18166.1| hypothetical protein PRUPE_ppa015504mg, partial [Prunus persica]
Geno-MK100962	0	PREDICTED: uncharacterized protein LOC101303433 [Fragaria vesca subsp. vesca]
Geno-MK10145	0	predicted protein [Hordeum vulgare subsp. vulgare]
Geno-MK101535	0	PREDICTED: F-box/LRR-repeat protein 13 [Fragaria vesca subsp. vesca]
Geno-MK101640	0	PREDICTED: folylpolyglutamate synthase isoform X1 [Fragaria vesca subsp. vesca] Geno-gi|764608942|ref|XP_011467345.1| PREDICTED: folylpolyglutamate synthase isoform X1 [Fragaria vesca subsp. vesca]
Geno-MK102157	0	PREDICTED: ELMO domain-containing protein C isoform X1 [Fragaria vesca subsp. vesca]
Geno-MK102158	0	PREDICTED: ELMO domain-containing protein C isoform X1 [Fragaria vesca subsp. vesca]
Geno-MK10224	0	PREDICTED: histone-lysine N-methyltransferase ATXR4 [Fragaria vesca subsp. vesca]
Geno-MK102521	0	PREDICTED: probable serine/threonine-protein kinase NAK [Fragaria vesca subsp. vesca] Geno-gi|764632516|ref|XP_011469769.1| PREDICTED: probable serine/threonine-protein kinase NAK [Fragaria vesca subsp. vesca] Geno-gi|764632519|ref|XP_011469770.1| PREDICTED: probable serine/threonine-protein kinase NAK [Fragaria vesca subsp. vesca]
Geno-MK10263	0	PREDICTED: copper amine oxidase 1-like [Fragaria vesca subsp. vesca]
Geno-MK102965	0	delta 9 acyl-lipid desaturase/delta 9 acyl-CoA desaturase homolog, partial [Rosa hybrid cultivar]
Geno-MK1030	0	PREDICTED: protein TPLATE [Fragaria vesca subsp. vesca]
Geno-MK10322	0	PREDICTED: uncharacterized protein LOC101304940 [Fragaria vesca subsp. vesca]
Geno-MK103295	0	PREDICTED: nuclear transcription factor Y subunit A-4-like isoform X1 [Fragaria vesca subsp. vesca] Geno-gi|764622936|ref|XP_011468829.1| PREDICTED: nuclear transcription factor Y subunit A-4-like isoform X1 [Fragaria vesca subsp. vesca]
Geno-MK103583	0	PREDICTED: zinc finger MYM-type protein 1-like [Fragaria vesca subsp. vesca]
Geno-MK103660	0	PREDICTED: far upstream element-binding protein 2-like [Fragaria vesca subsp. vesca]
Geno-MK10378	0	PREDICTED: probable LRR receptor-like serine/threonine-protein kinase At1g56130 [Prunus mume]
Geno-MK10379	0	PREDICTED: probable LRR receptor-like serine/threonine-protein kinase At1g56130 [Prunus mume]
Geno-MK104017	0	PREDICTED: ubiquitin-like modifier-activating enzyme atg7 [Fragaria vesca subsp. vesca]
Geno-MK10409	0	PREDICTED: nuclear pore complex protein NUP50A [Fragaria vesca subsp. vesca]
Geno-MK10414	0	PREDICTED: probable LRR receptor-like serine/threonine-protein kinase At1g07650 isoform X2 [Fragaria vesca subsp. vesca]
Geno-MK104311	0	PREDICTED: cleavage stimulation factor subunit 77 isoform X2 [Fragaria vesca subsp. vesca]
Geno-MK104402	0	PREDICTED: 1-aminocyclopropane-1-carboxylate oxidase homolog 1-like [Fragaria vesca subsp. vesca]
Geno-MK104553	0	PREDICTED: protein RTF2 homolog [Fragaria vesca subsp. vesca]
Geno-MK104843	0	PREDICTED: protein ALTERED XYLOGLUCAN 4 [Fragaria vesca subsp. vesca]
Geno-MK10531	0	PREDICTED: uncharacterized protein LOC101291713 isoform X1 [Fragaria vesca subsp. vesca]
Geno-MK105355	0	PREDICTED: uncharacterized protein LOC101295565 [Fragaria vesca subsp. vesca]
Geno-MK105356	0	PREDICTED: uncharacterized protein LOC101295565 [Fragaria vesca subsp. vesca]
Geno-MK105364	0	PREDICTED: uncharacterized protein LOC103939989 [Pyrus x bretschneideri]
Geno-MK105486	0	PREDICTED: uncharacterized protein LOC101292860 isoform X1 [Fragaria vesca subsp. vesca]
Geno-MK10562	0	PREDICTED: histone-lysine N-methyltransferase setd3 isoform X2 [Fragaria vesca subsp. vesca]
Geno-MK105764	0	PREDICTED: phosphoribosylamineglycine ligase [Fragaria vesca subsp. vesca]
Geno-MK10612	0	PREDICTED: putative uncharacterized protein At4g01020, chloroplastic [Fragaria vesca subsp. vesca]
Geno-MK10613	0	PREDICTED: putative uncharacterized protein At4g01020, chloroplastic [Fragaria vesca subsp. vesca]
Geno-MK106172	0	PREDICTED: auxin response factor 18-like isoform X2 [Fragaria vesca subsp. vesca]
Geno-MK106287	0	PREDICTED: chaperone protein dnaJ 1, mitochondrial-like isoform X1 [Fragaria vesca subsp. vesca]
Geno-MK106445	0	PREDICTED: DEAD-box ATP-dependent RNA helicase 22 [Fragaria vesca subsp. vesca] Geno-gi|764577888|ref|XP_011463390.1| PREDICTED: DEAD-box ATP-dependent RNA helicase 22 [Fragaria vesca subsp. vesca]
Geno-MK106792	0	PREDICTED: FACT complex subunit SSRP1-like [Fragaria vesca subsp. vesca]
Geno-MK107101	0	PREDICTED: kinesin-related protein 11, partial [Fragaria vesca subsp. vesca]
Geno-MK107132	0	PREDICTED: mRNA-decapping enzyme-like protein [Fragaria vesca subsp. vesca]
Geno-MK107497	0	PREDICTED: serine/threonine-protein kinase SMG1-like [Fragaria vesca subsp. vesca]
Geno-MK107913	0	PREDICTED: uncharacterized protein LOC101296585 isoform X2 [Fragaria vesca subsp. vesca]
Geno-MK107959	0	PREDICTED: uncharacterized protein LOC101298512 [Fragaria vesca subsp. vesca]
Geno-MK1086	0	PREDICTED: pentatricopeptide repeat-containing protein At3g04750, mitochondrial [Fragaria vesca subsp. vesca] Geno-gi|764595948|ref|XP_011465957.1| PREDICTED: pentatricopeptide repeat-containing protein At3g04750, mitochondrial [Fragaria vesca subsp. vesca]
Geno-MK10877	0	PREDICTED: glyoxysomal processing protease, glyoxysomal [Fragaria vesca subsp. vesca]
Geno-MK108922	0	PREDICTED: uncharacterized protein LOC101301813 [Fragaria vesca subsp. vesca]
Geno-MK108927	0	PREDICTED: piriformospora indica-insensitive protein 2 [Fragaria vesca subsp. vesca]
Geno-MK109173	0	PREDICTED: ribosome maturation protein SBDS [Fragaria vesca subsp. vesca]
Geno-MK109422	0	hypothetical protein PRUPE_ppa005983mg [Prunus persica] Geno-gi|462411560|gb|EMJ16609.1| hypothetical protein PRUPE_ppa005983mg [Prunus persica]
Geno-MK109597	0	PREDICTED: bifunctional epoxide hydrolase 2-like [Fragaria vesca subsp. vesca]
Geno-MK109597	0	PREDICTED: bifunctional epoxide hydrolase 2-like isoform X1 [Fragaria vesca subsp. vesca]
Geno-MK109945	0	PREDICTED: homeobox protein BEL1 homolog [Fragaria vesca subsp. vesca] Geno-gi|764580867|ref|XP_011463915.1| PREDICTED: homeobox protein BEL1 homolog [Fragaria vesca subsp. vesca]
Geno-MK109987	0	PREDICTED: putative F-box protein At1g65770 [Fragaria vesca subsp. vesca]
Geno-MK1102	0	PREDICTED: folate-biopterin transporter 1, chloroplastic [Fragaria vesca subsp. vesca]
Geno-MK110226	0	PREDICTED: nucleolar protein 56-like [Fragaria vesca subsp. vesca]
Geno-MK110900	0	PREDICTED: aldo-keto reductase family 4 member C9-like isoform X1 [Fragaria vesca subsp. vesca]
Geno-MK111500	0	PREDICTED: putative disease resistance RPP13-like protein 1 [Fragaria vesca subsp. vesca] Geno-gi|764603706|ref|XP_004303061.2| PREDICTED: putative disease resistance RPP13-like protein 1 [Fragaria vesca subsp. vesca]
Geno-MK111545	0	PREDICTED: putative pentatricopeptide repeat-containing protein At3g15130 [Fragaria vesca subsp. vesca]
Geno-MK111632	0	PREDICTED: F-box protein PP2-A15 [Fragaria vesca subsp. vesca]
Geno-MK112081	0	PREDICTED: probable mitochondrial chaperone BCS1-B [Fragaria vesca subsp. vesca]
Geno-MK11226	0	PREDICTED: heat stress transcription factor B-2b [Fragaria vesca subsp. vesca] Geno-gi|764580349|ref|XP_011463820.1| PREDICTED: heat stress transcription factor B-2b [Fragaria vesca subsp. vesca] Geno-gi|764580354|ref|XP_011463821.1| PREDICTED: heat stress transcription factor B-2b [Fragaria vesca subsp. vesca] Geno-gi|764580357|ref|XP_011463822.1| PREDICTED: heat stress transcription factor B-2b…
Geno-MK11227	0	PREDICTED: heat stress transcription factor B-2b [Fragaria vesca subsp. vesca] Geno-gi|764580349|ref|XP_011463820.1| PREDICTED: heat stress transcription factor B-2b [Fragaria vesca subsp. vesca] Geno-gi|764580354|ref|XP_011463821.1| PREDICTED: heat stress transcription factor B-2b [Fragaria vesca subsp. vesca] Geno-gi|764580357|ref|XP_011463822.1| PREDICTED: heat stress transcription factor B-2b…
Geno-MK11228	0	PREDICTED: heat stress transcription factor B-2b [Fragaria vesca subsp. vesca] Geno-gi|764580349|ref|XP_011463820.1| PREDICTED: heat stress transcription factor B-2b [Fragaria vesca subsp. vesca] Geno-gi|764580354|ref|XP_011463821.1| PREDICTED: heat stress transcription factor B-2b [Fragaria vesca subsp. vesca] Geno-gi|764580357|ref|XP_011463822.1| PREDICTED: heat stress transcription factor B-2b…
Geno-MK112349	0	hypothetical protein PRUPE_ppa022242mg, partial [Prunus persica] Geno-gi|462395470|gb|EMJ01269.1| hypothetical protein PRUPE_ppa022242mg, partial [Prunus persica]
Geno-MK112626	0	PREDICTED: UDP-glucuronic acid decarboxylase 5-like [Fragaria vesca subsp. vesca] Geno-gi|764632753|ref|XP_011469796.1| PREDICTED: UDP-glucuronic acid decarboxylase 5-like [Fragaria vesca subsp. vesca]
Geno-MK112735	0	PREDICTED: serine/threonine-protein kinase rio1-like [Fragaria vesca subsp. vesca]
Geno-MK112745	0	PREDICTED: THO complex subunit 2 isoform X2 [Fragaria vesca subsp. vesca]
Geno-MK112789	0	PREDICTED: transcription elongation factor SPT6 [Fragaria vesca subsp. vesca]
Geno-MK112822	0	PREDICTED: putative disease resistance protein RGA3 [Malus domestica]
Geno-MK112840	0	PREDICTED: lysine-specific histone demethylase 1 homolog 1 [Fragaria vesca subsp. vesca]
Geno-MK112848	0	PREDICTED: WPP domain-interacting tail-anchored protein 2 isoform X2 [Fragaria vesca subsp. vesca]
Geno-MK112861	0	PREDICTED: patatin-like protein 2 [Fragaria vesca subsp. vesca]
Geno-MK112898	0	PREDICTED: uncharacterized protein LOC101308219 [Fragaria vesca subsp. vesca]
Geno-MK112908	0	PREDICTED: LOW QUALITY PROTEIN: uncharacterized protein LOC101306467 [Fragaria vesca subsp. vesca]
Geno-MK112913	0	PREDICTED: glutathione S-transferase TCHQD [Fragaria vesca subsp. vesca]
Geno-MK112962	0	PREDICTED: LOW QUALITY PROTEIN: uncharacterized protein LOC101306467 [Fragaria vesca subsp. vesca]
Geno-MK112975	0	PREDICTED: V-type proton ATPase subunit H [Fragaria vesca subsp. vesca]
Geno-MK112979	0	PREDICTED: cystathionine beta-lyase, chloroplastic [Fragaria vesca subsp. vesca]
Geno-MK113019	0	PREDICTED: DNA-directed RNA polymerase III subunit RPC3 [Fragaria vesca subsp. vesca]
Geno-MK11309	0	PREDICTED: probable 3-hydroxyisobutyrate dehydrogenase-like 2, mitochondrial [Fragaria vesca subsp. vesca]
Geno-MK113098	0	PREDICTED: serine/threonine-protein kinase rio1-like [Fragaria vesca subsp. vesca]
Geno-MK113115	0	PREDICTED: putative disease resistance protein RGA3 [Malus domestica]
Geno-MK113143	0	PREDICTED: V-type proton ATPase subunit H [Fragaria vesca subsp. vesca]
Geno-MK113163	0	PREDICTED: THO complex subunit 2 isoform X2 [Fragaria vesca subsp. vesca]
Geno-MK113164	0	PREDICTED: receptor-like serine/threonine-protein kinase SD1-8 [Fragaria vesca subsp. vesca]
Geno-MK113228	0	PREDICTED: transcription elongation factor SPT6 [Fragaria vesca subsp. vesca]
Geno-MK113269	0	PREDICTED: serine/threonine-protein kinase CDL1-like isoform X2 [Fragaria vesca subsp. vesca]
Geno-MK113274	0	PREDICTED: probable solanesyl-diphosphate synthase 3, chloroplastic [Fragaria vesca subsp. vesca]
Geno-MK113287	0	PREDICTED: histone-lysine N-methyltransferase ATXR4 [Fragaria vesca subsp. vesca]
Geno-MK113315	0	PREDICTED: uncharacterized protein LOC101304127 [Fragaria vesca subsp. vesca]
Geno-MK113334	0	PREDICTED: LRR receptor-like serine/threonine-protein kinase RPK2 [Fragaria vesca subsp. vesca]
Geno-MK113388	0	PREDICTED: aldehyde dehydrogenase family 7 member A1 [Fragaria vesca subsp. vesca] Geno-gi|764510515|ref|XP_011460842.1| PREDICTED: aldehyde dehydrogenase family 7 member A1 [Fragaria vesca subsp. vesca]
Geno-MK113466	0	PREDICTED: uncharacterized protein LOC101314185 [Fragaria vesca subsp. vesca]
Geno-MK113490	0	PREDICTED: putative disease resistance protein RGA3 [Prunus mume]
Geno-MK113490	0	PREDICTED: ABC transporter A family member 2-like [Fragaria vesca subsp. vesca]
Geno-MK113524	0	PREDICTED: probable xyloglucan endotransglucosylase/hydrolase protein 23 [Fragaria vesca subsp. vesca]
Geno-MK113528	0	PREDICTED: cytochrome P450 734A1-like [Fragaria vesca subsp. vesca]
Geno-MK113545	0	PREDICTED: short-chain dehydrogenase TIC 32, chloroplastic [Fragaria vesca subsp. vesca]
Geno-MK11356	0	gag-pol polyprotein [Rosa rugosa]
Geno-MK113563	0	PREDICTED: putative disease resistance protein At3g14460 isoform X1 [Pyrus x bretschneideri] Geno-gi|694377329|ref|XP_009364974.1| PREDICTED: putative disease resistance protein At3g14460 isoform X1 [Pyrus x bretschneideri] Geno-gi|694377331|ref|XP_009364975.1| PREDICTED: putative disease resistance protein At3g14460 isoform X1 [Pyrus x bretschneideri]
Geno-MK113668	0	PREDICTED: apoptosis-inducing factor homolog B [Fragaria vesca subsp. vesca] Geno-gi|764544535|ref|XP_011459408.1| PREDICTED: apoptosis-inducing factor homolog B [Fragaria vesca subsp. vesca]
Geno-MK113724	0	PREDICTED: uncharacterized protein LOC101294649 isoform X1 [Fragaria vesca subsp. vesca]
Geno-MK113736	0	PREDICTED: metacaspase-1-like [Fragaria vesca subsp. vesca]
Geno-MK113742	0	PREDICTED: uncharacterized protein LOC101305116 [Fragaria vesca subsp. vesca]
Geno-MK113914	0	PREDICTED: fructose-bisphosphate aldolase cytoplasmic isozyme [Fragaria vesca subsp. vesca]
Geno-MK113933	0	PREDICTED: protein LST8 homolog [Fragaria vesca subsp. vesca]
Geno-MK113952	0	PREDICTED: scarecrow-like protein 30 [Fragaria vesca subsp. vesca]
Geno-MK113979	0	PREDICTED: V-type proton ATPase subunit H [Fragaria vesca subsp. vesca]
Geno-MK114156	0	PREDICTED: apoptosis-inducing factor homolog B [Fragaria vesca subsp. vesca] Geno-gi|764544535|ref|XP_011459408.1| PREDICTED: apoptosis-inducing factor homolog B [Fragaria vesca subsp. vesca]
Geno-MK114183	0	PREDICTED: coatomer subunit beta&apos;-2 [Fragaria vesca subsp. vesca]
Geno-MK114228	0	PREDICTED: histone-lysine N-methyltransferase ATXR4 [Fragaria vesca subsp. vesca]
Geno-MK114285	0	PREDICTED: chitinase-like protein 2 [Fragaria vesca subsp. vesca]
Geno-MK114294	0	PREDICTED: scarecrow-like protein 30 [Fragaria vesca subsp. vesca]
Geno-MK114515	0	PREDICTED: uncharacterized protein LOC101300668 [Fragaria vesca subsp. vesca]
Geno-MK114549	0	GTPase-activating protein [Rosa rugosa]
Geno-MK114668	0	PREDICTED: zinc finger protein CONSTANS-LIKE 5 [Fragaria vesca subsp. vesca]
Geno-MK114692	0	PREDICTED: UDP-glycosyltransferase 90A1 [Fragaria vesca subsp. vesca]
Geno-MK114734	0	PREDICTED: probable solanesyl-diphosphate synthase 3, chloroplastic [Fragaria vesca subsp. vesca]
Geno-MK114771	0	PREDICTED: pentatricopeptide repeat-containing protein At1g60770 [Fragaria vesca subsp. vesca]
Geno-MK114795	0	PREDICTED: diacylglycerol kinase 1 [Fragaria vesca subsp. vesca] Geno-gi|764583799|ref|XP_011464329.1| PREDICTED: diacylglycerol kinase 1 [Fragaria vesca subsp. vesca] Geno-gi|764583802|ref|XP_011464330.1| PREDICTED: diacylglycerol kinase 1 [Fragaria vesca subsp. vesca]
Geno-MK114819	0	PREDICTED: ATP synthase subunit beta, mitochondrial [Fragaria vesca subsp. vesca]
Geno-MK114836	0	PREDICTED: extensin-like [Fragaria vesca subsp. vesca]
Geno-MK114871	0	PREDICTED: LOW QUALITY PROTEIN: uncharacterized protein LOC101306467 [Fragaria vesca subsp. vesca]
Geno-MK114873	0	PREDICTED: alpha,alpha-trehalose-phosphate synthase [UDP-forming] 6 [Fragaria vesca subsp. vesca]
Geno-MK115009	0	PREDICTED: histone-lysine N-methyltransferase ATXR4 [Fragaria vesca subsp. vesca]
Geno-MK115063	0	PREDICTED: probable protein phosphatase 2C 60 isoform X2 [Fragaria vesca subsp. vesca]
Geno-MK115158	0	PREDICTED: THO complex subunit 2 isoform X2 [Fragaria vesca subsp. vesca]
Geno-MK115189	0	PREDICTED: inosine-5&apos;-monophosphate dehydrogenase 2-like [Fragaria vesca subsp. vesca]
Geno-MK115214	0	PREDICTED: enolase [Fragaria vesca subsp. vesca]
Geno-MK115273	0	PREDICTED: MATE efflux family protein 2, chloroplastic [Fragaria vesca subsp. vesca]
Geno-MK115451	0	PREDICTED: carboxy-terminal domain RNA polymerase II polypeptide A small phosphatase 1-like [Fragaria vesca subsp. vesca]
Geno-MK115497	0	PREDICTED: uncharacterized protein LOC101314185 [Fragaria vesca subsp. vesca]
Geno-MK115502	0	PREDICTED: probable carboxylesterase 15 [Fragaria vesca subsp. vesca]
Geno-MK115522	0	PREDICTED: LOW QUALITY PROTEIN: uncharacterized protein LOC101306467 [Fragaria vesca subsp. vesca]
Geno-MK115547	0	PREDICTED: NAC transcription factor 29-like [Fragaria vesca subsp. vesca]
Geno-MK115624	0	PREDICTED: cystathionine beta-lyase, chloroplastic [Fragaria vesca subsp. vesca]
Geno-MK115634	0	PREDICTED: probable solanesyl-diphosphate synthase 3, chloroplastic [Fragaria vesca subsp. vesca]
Geno-MK115689	0	PREDICTED: NAC transcription factor 29-like [Fragaria vesca subsp. vesca]
Geno-MK115695	0	PREDICTED: uncharacterized protein LOC101304666 [Fragaria vesca subsp. vesca]
Geno-MK115704	0	PREDICTED: proline-rich protein PRCC [Fragaria vesca subsp. vesca]
Geno-MK115717	0	PREDICTED: probable sugar phosphate/phosphate translocator At5g04160 [Prunus mume]
Geno-MK115784	0	PREDICTED: mitochondrial outer membrane protein porin of 36 kDa-like [Fragaria vesca subsp. vesca]
Geno-MK115813	0	PREDICTED: probable solanesyl-diphosphate synthase 3, chloroplastic [Fragaria vesca subsp. vesca]
Geno-MK115945	0	PREDICTED: uncharacterized protein LOC101298512 [Fragaria vesca subsp. vesca]
Geno-MK115946	0	sucrose nonfermenting 1-related protein kinase 2.6 [Fragaria x ananassa]
Geno-MK116015	0	PREDICTED: ABC transporter B family member 25, mitochondrial [Fragaria vesca subsp. vesca]
Geno-MK116046	0	PREDICTED: uncharacterized protein At4g10930 [Fragaria vesca subsp. vesca]
Geno-MK116049	0	PREDICTED: probable inactive receptor kinase At5g10020 [Fragaria vesca subsp. vesca] Geno-gi|764544986|ref|XP_011459454.1| PREDICTED: probable inactive receptor kinase At5g10020 [Fragaria vesca subsp. vesca] Geno-gi|764544990|ref|XP_011459455.1| PREDICTED: probable inactive receptor kinase At5g10020 [Fragaria vesca subsp. vesca]
Geno-MK116106	0	PREDICTED: membrane-bound transcription factor site-1 protease [Fragaria vesca subsp. vesca]
Geno-MK116131	0	PREDICTED: probable inactive purple acid phosphatase 2 [Fragaria vesca subsp. vesca]
Geno-MK116132	0	PREDICTED: cyclin-dependent kinase D-3 [Fragaria vesca subsp. vesca]
Geno-MK116151	0	PREDICTED: uncharacterized protein LOC101313448 [Fragaria vesca subsp. vesca]
Geno-MK116155	0	PREDICTED: purple acid phosphatase [Fragaria vesca subsp. vesca]
Geno-MK116159	0	PREDICTED: probable RNA 3&apos;-terminal phosphate cyclase-like protein [Fragaria vesca subsp. vesca]
Geno-MK116228	0	PREDICTED: glycosyltransferase-like KOBITO 1 [Fragaria vesca subsp. vesca]
Geno-MK116264	0	PREDICTED: uncharacterized protein LOC101314992 isoform X1 [Fragaria vesca subsp. vesca]
Geno-MK116274	0	PREDICTED: uncharacterized protein LOC101293089 [Fragaria vesca subsp. vesca]
Geno-MK116357	0	PREDICTED: mitogen-activated protein kinase 9-like [Fragaria vesca subsp. vesca]
Geno-MK116385	0	PREDICTED: pentatricopeptide repeat-containing protein At5g47360 [Fragaria vesca subsp. vesca] Geno-gi|764591506|ref|XP_011465263.1| PREDICTED: pentatricopeptide repeat-containing protein At5g47360 [Fragaria vesca subsp. vesca]
Geno-MK116400	0	PREDICTED: cytochrome P450 734A1-like [Fragaria vesca subsp. vesca]
Geno-MK116428	0	PREDICTED: scarecrow-like protein 30 [Fragaria vesca subsp. vesca]
Geno-MK116459	0	PREDICTED: LOW QUALITY PROTEIN: DNA repair protein complementing XP-C cells [Fragaria vesca subsp. vesca]
Geno-MK116526	0	PREDICTED: KH domain-containing protein At4g18375 [Fragaria vesca subsp. vesca]
Geno-MK116606	0	PREDICTED: probable solanesyl-diphosphate synthase 3, chloroplastic [Fragaria vesca subsp. vesca]
Geno-MK116730	0	sucrose nonfermenting 1-related protein kinase 2.6 [Fragaria x ananassa]
Geno-MK116741	0	PREDICTED: pentatricopeptide repeat-containing protein At5g14770, mitochondrial [Fragaria vesca subsp. vesca] Geno-gi|764603733|ref|XP_011466817.1| PREDICTED: pentatricopeptide repeat-containing protein At5g14770, mitochondrial [Fragaria vesca subsp. vesca] Geno-gi|764603739|ref|XP_004303063.2| PREDICTED: pentatricopeptide repeat-containing protein At5g14770, mitochondrial [Fragaria vesca subsp. …
Geno-MK116839	0	PREDICTED: KH domain-containing protein At4g18375 [Fragaria vesca subsp. vesca]
Geno-MK116844	0	PREDICTED: uncharacterized protein LOC101307621 [Fragaria vesca subsp. vesca]
Geno-MK116855	0	PREDICTED: transcription repressor MYB6 [Fragaria vesca subsp. vesca]
Geno-MK117001	0	PREDICTED: uncharacterized protein LOC101304666 [Fragaria vesca subsp. vesca]
Geno-MK117054	0	PREDICTED: uncharacterized protein LOC103324236 [Prunus mume]
Geno-MK117115	0	PREDICTED: probable alkaline/neutral invertase B [Fragaria vesca subsp. vesca]
Geno-MK117162	0	PREDICTED: mRNA-decapping enzyme-like protein [Fragaria vesca subsp. vesca]
Geno-MK117174	0	PREDICTED: coatomer subunit beta&apos;-2 [Fragaria vesca subsp. vesca]
Geno-MK117209	0	PREDICTED: uncharacterized protein LOC101313448 [Fragaria vesca subsp. vesca]
Geno-MK117332	0	PREDICTED: vacuolar-sorting receptor 3 [Fragaria vesca subsp. vesca]
Geno-MK117338	0	PREDICTED: uncharacterized protein LOC101298524 [Fragaria vesca subsp. vesca]
Geno-MK117342	0	PREDICTED: uncharacterized protein LOC101314992 isoform X1 [Fragaria vesca subsp. vesca]
Geno-MK117354	0	PREDICTED: RING-H2 finger protein ATL46 [Fragaria vesca subsp. vesca]
Geno-MK117466	0	PREDICTED: protein GPR107 [Fragaria vesca subsp. vesca]
Geno-MK117467	0	PREDICTED: vacuolar protein-sorting-associated protein 33 homolog [Fragaria vesca subsp. vesca]
Geno-MK117492	0	PREDICTED: pentatricopeptide repeat-containing protein At5g24830 [Fragaria vesca subsp. vesca]
Geno-MK117531	0	PREDICTED: O-glucosyltransferase rumi homolog [Fragaria vesca subsp. vesca] Geno-gi|764625387|ref|XP_011469033.1| PREDICTED: O-glucosyltransferase rumi homolog [Fragaria vesca subsp. vesca]
Geno-MK117574	0	PREDICTED: OTU domain-containing protein 5 [Fragaria vesca subsp. vesca] Geno-gi|764544699|ref|XP_011459424.1| PREDICTED: OTU domain-containing protein 5 [Fragaria vesca subsp. vesca]
Geno-MK117621	0	PREDICTED: lisH domain and HEAT repeat-containing protein KIAA1468 homolog isoform X3 [Fragaria vesca subsp. vesca]
Geno-MK117742	0	PREDICTED: uncharacterized protein LOC101306975 [Fragaria vesca subsp. vesca]
Geno-MK117836	0	PREDICTED: homeobox-leucine zipper protein ATHB-14 [Fragaria vesca subsp. vesca]
Geno-MK117932	0	PREDICTED: histone-lysine N-methyltransferase ATXR4 [Fragaria vesca subsp. vesca]
Geno-MK117942	0	PREDICTED: COP9 signalosome complex subunit 4 [Fragaria vesca subsp. vesca]
Geno-MK117987	0	PREDICTED: LOW QUALITY PROTEIN: uncharacterized protein LOC101306467 [Fragaria vesca subsp. vesca]
Geno-MK118018	0	PREDICTED: uncharacterized protein LOC101290869 [Fragaria vesca subsp. vesca]
Geno-MK118059	0	PREDICTED: zinc finger CCCH domain-containing protein 46-like isoform X2 [Fragaria vesca subsp. vesca] Geno-gi|764545313|ref|XP_011459490.1| PREDICTED: zinc finger CCCH domain-containing protein 46-like isoform X3 [Fragaria vesca subsp. vesca]
Geno-MK118164	0	PREDICTED: WPP domain-interacting tail-anchored protein 2 isoform X2 [Fragaria vesca subsp. vesca]
Geno-MK118238	0	PREDICTED: uncharacterized protein LOC101300668 [Fragaria vesca subsp. vesca]
Geno-MK118278	0	PREDICTED: mitochondrial outer membrane protein porin of 36 kDa-like [Fragaria vesca subsp. vesca]
Geno-MK118293	0	PREDICTED: lisH domain and HEAT repeat-containing protein KIAA1468 homolog isoform X3 [Fragaria vesca subsp. vesca]
Geno-MK118372	0	PREDICTED: probable inactive purple acid phosphatase 2 [Fragaria vesca subsp. vesca]
Geno-MK118517	0	PREDICTED: F-box protein At2g32560 isoform X1 [Fragaria vesca subsp. vesca] Geno-gi|764545022|ref|XP_011459458.1| PREDICTED: F-box protein At2g32560 isoform X1 [Fragaria vesca subsp. vesca]
Geno-MK118526	0	ATP binding protein [Rosa rugosa]
Geno-MK118587	0	PREDICTED: putative disease resistance protein RGA3 isoform X2 [Fragaria vesca subsp. vesca]
Geno-MK118597	0	PREDICTED: uncharacterized protein LOC101293190 [Fragaria vesca subsp. vesca]
Geno-MK118721	0	PREDICTED: poly(rC)-binding protein 1 [Fragaria vesca subsp. vesca]
Geno-MK118733	0	PREDICTED: NAC transcription factor 29-like [Fragaria vesca subsp. vesca]
Geno-MK118753	0	Fructose-1,6-bisphosphatase, cytosolic [Theobroma cacao] Geno-gi|508705534|gb|EOX97430.1| Fructose-1,6-bisphosphatase, cytosolic [Theobroma cacao]
Geno-MK118783	0	PREDICTED: neuroguidin [Fragaria vesca subsp. vesca] Geno-gi|764508442|ref|XP_011458891.1| PREDICTED: neuroguidin [Fragaria vesca subsp. vesca] Geno-gi|764508447|ref|XP_011458895.1| PREDICTED: neuroguidin [Fragaria vesca subsp. vesca]
Geno-MK118812	0	PREDICTED: coatomer subunit beta&apos;-2 [Fragaria vesca subsp. vesca]
Geno-MK118976	0	PREDICTED: LOW QUALITY PROTEIN: uncharacterized protein LOC101306467 [Fragaria vesca subsp. vesca]
Geno-MK119084	0	PREDICTED: uncharacterized protein LOC101307378 [Fragaria vesca subsp. vesca] Geno-gi|764554036|ref|XP_011460460.1| PREDICTED: uncharacterized protein LOC101307378 [Fragaria vesca subsp. vesca] Geno-gi|764554040|ref|XP_011460461.1| PREDICTED: uncharacterized protein LOC101307378 [Fragaria vesca subsp. vesca]
Geno-MK119331	0	PREDICTED: probable glycosyltransferase At5g25310 isoform X1 [Fragaria vesca subsp. vesca] Geno-gi|764584401|ref|XP_011464395.1| PREDICTED: probable glycosyltransferase At5g25310 isoform X2 [Fragaria vesca subsp. vesca]
Geno-MK119376	0	PREDICTED: aspartic proteinase-like [Fragaria vesca subsp. vesca]
Geno-MK119378	0	PREDICTED: pentatricopeptide repeat-containing protein At1g60770 [Fragaria vesca subsp. vesca]
Geno-MK119554	0	PREDICTED: mRNA-decapping enzyme-like protein [Fragaria vesca subsp. vesca]
Geno-MK119574	0	PREDICTED: tyrosyl-DNA phosphodiesterase 1 [Fragaria vesca subsp. vesca]
Geno-MK119654	0	PREDICTED: pentatricopeptide repeat-containing protein At4g19440, chloroplastic [Prunus mume]
Geno-MK119674	0	PREDICTED: LRR receptor-like serine/threonine-protein kinase GSO1 [Fragaria vesca subsp. vesca]
Geno-MK119681	0	PREDICTED: ubiquitin-like domain-containing CTD phosphatase [Fragaria vesca subsp. vesca]
Geno-MK119784	0	PREDICTED: uncharacterized protein LOC101294655 [Fragaria vesca subsp. vesca]
Geno-MK119960	0	PREDICTED: OTU domain-containing protein 5 [Fragaria vesca subsp. vesca] Geno-gi|764544699|ref|XP_011459424.1| PREDICTED: OTU domain-containing protein 5 [Fragaria vesca subsp. vesca]
Geno-MK119972	0	PREDICTED: mannosyl-oligosaccharide 1,2-alpha-mannosidase MNS1 [Fragaria vesca subsp. vesca]
Geno-MK119990	0	hypothetical protein PRUPE_ppa022373mg, partial [Prunus persica] Geno-gi|462399014|gb|EMJ04682.1| hypothetical protein PRUPE_ppa022373mg, partial [Prunus persica]
Geno-MK120194	0	PREDICTED: cysteine-rich receptor-like protein kinase 42 [Fragaria vesca subsp. vesca]
Geno-MK120233	0	PREDICTED: ETHYLENE INSENSITIVE 3-like 1 protein [Fragaria vesca subsp. vesca]
Geno-MK120356	0	PREDICTED: pentatricopeptide repeat-containing protein At4g19440, chloroplastic [Prunus mume]
Geno-MK120403	0	PREDICTED: probable solanesyl-diphosphate synthase 3, chloroplastic [Fragaria vesca subsp. vesca]
Geno-MK120461	0	PREDICTED: TMV resistance protein N-like [Fragaria vesca subsp. vesca] Geno-gi|764638072|ref|XP_011470425.1| PREDICTED: TMV resistance protein N-like [Fragaria vesca subsp. vesca] Geno-gi|764638076|ref|XP_011470426.1| PREDICTED: TMV resistance protein N-like [Fragaria vesca subsp. vesca]
Geno-MK120532	0	PREDICTED: hydroxymethylglutaryl-CoA lyase, mitochondrial-like [Fragaria vesca subsp. vesca]
Geno-MK120594	0	PREDICTED: GTP-binding protein At3g49725, chloroplastic [Fragaria vesca subsp. vesca] Geno-gi|764517014|ref|XP_011466358.1| PREDICTED: GTP-binding protein At3g49725, chloroplastic [Fragaria vesca subsp. vesca]
Geno-MK120595	0	PREDICTED: flocculation protein FLO11-like [Prunus mume]
Geno-MK120712	0	PREDICTED: ubiquitin carboxyl-terminal hydrolase 2 [Fragaria vesca subsp. vesca]
Geno-MK120720	0	PREDICTED: probable protein disulfide-isomerase A6 [Fragaria vesca subsp. vesca]
Geno-MK120824	0	PREDICTED: nuclear pore complex protein NUP50A [Fragaria vesca subsp. vesca]
Geno-MK120878	0	sucrose nonfermenting 1-related protein kinase 2.4 [Fragaria x ananassa]
Geno-MK121012	0	PREDICTED: probable metal-nicotianamine transporter YSL6 isoform X2 [Fragaria vesca subsp. vesca]
Geno-MK121014	0	PREDICTED: UPF0202 protein At1g10490 [Fragaria vesca subsp. vesca]
Geno-MK121022	0	PREDICTED: ABC transporter G family member 12-like [Fragaria vesca subsp. vesca]
Geno-MK121050	0	PREDICTED: phosphoglucan phosphatase DSP4, amyloplastic [Fragaria vesca subsp. vesca]
Geno-MK121117	0	PREDICTED: uncharacterized protein LOC101305708 isoform X1 [Fragaria vesca subsp. vesca]
Geno-MK121252	0	PREDICTED: sucrose synthase 2 [Fragaria vesca subsp. vesca]
Geno-MK12179	0	PREDICTED: histidinetRNA ligase, cytoplasmic [Malus domestica]
Geno-MK121845	0	PREDICTED: delta(8)-fatty-acid desaturase 1-like [Fragaria vesca subsp. vesca] Geno-gi|470142024|ref|XP_004306722.1| PREDICTED: delta(8)-fatty-acid desaturase 1-like [Fragaria vesca subsp. vesca]
Geno-MK121846	0	PREDICTED: RNA-binding protein 28-like isoform X2 [Fragaria vesca subsp. vesca]
Geno-MK121887	0	PREDICTED: uncharacterized protein LOC101295520 [Fragaria vesca subsp. vesca]
Geno-MK121894	0	PREDICTED: uncharacterized protein At2g33490 [Fragaria vesca subsp. vesca] Geno-gi|764618041|ref|XP_011468202.1| PREDICTED: uncharacterized protein At2g33490 [Fragaria vesca subsp. vesca]
Geno-MK121920	0	PREDICTED: uncharacterized protein P11E10.01 [Fragaria vesca subsp. vesca]
Geno-MK121926	0	PREDICTED: uncharacterized protein LOC101302764 [Fragaria vesca subsp. vesca]
Geno-MK121929	0	PREDICTED: uncharacterized protein LOC103954241 [Pyrus x bretschneideri]
Geno-MK121932	0	PREDICTED: rhodanese-like domain-containing protein 7 [Fragaria vesca subsp. vesca]
Geno-MK122622	0	PREDICTED: uncharacterized protein LOC103936764 [Pyrus x bretschneideri]
Geno-MK122633	0	PREDICTED: probable serine protease EDA2 isoform X1 [Fragaria vesca subsp. vesca]
Geno-MK122756	0	PREDICTED: hypersensitive-induced response protein 1 [Fragaria vesca subsp. vesca] Geno-gi|764584297|ref|XP_011464387.1| PREDICTED: hypersensitive-induced response protein 1 [Fragaria vesca subsp. vesca] Geno-gi|764584301|ref|XP_011464388.1| PREDICTED: hypersensitive-induced response protein 1 [Fragaria vesca subsp. vesca]
Geno-MK122871	0	PREDICTED: TMV resistance protein N-like [Fragaria vesca subsp. vesca] Geno-gi|764564020|ref|XP_004295002.2| PREDICTED: TMV resistance protein N-like [Fragaria vesca subsp. vesca] Geno-gi|764564024|ref|XP_011461678.1| PREDICTED: TMV resistance protein N-like [Fragaria vesca subsp. vesca]
Geno-MK123110	0	PREDICTED: serine/threonine-protein kinase ATM-like [Malus domestica]
Geno-MK123138	0	PREDICTED: F-box/kelch-repeat protein At3g23880-like isoform X1 [Fragaria vesca subsp. vesca] Geno-gi|764563232|ref|XP_011461581.1| PREDICTED: F-box/kelch-repeat protein At3g23880-like isoform X1 [Fragaria vesca subsp. vesca]
Geno-MK123247	0	PREDICTED: carboxy-terminal domain RNA polymerase II polypeptide A small phosphatase 1-like [Fragaria vesca subsp. vesca]
Geno-MK123361	0	PREDICTED: 7-dehydrocholesterol reductase [Fragaria vesca subsp. vesca]
Geno-MK123386	0	PREDICTED: uncharacterized protein LOC103342183 isoform X1 [Prunus mume]
Geno-MK123494	0	PREDICTED: probable protein phosphatase 2C 34 [Fragaria vesca subsp. vesca]
Geno-MK123510	0	PREDICTED: uncharacterized protein LOC101293145 isoform X2 [Fragaria vesca subsp. vesca]
Geno-MK123547	0	PREDICTED: 65-kDa microtubule-associated protein 3 [Fragaria vesca subsp. vesca]
Geno-MK123586	0	PREDICTED: DNA-directed RNA polymerase II subunit 1 [Fragaria vesca subsp. vesca] Geno-gi|764511805|ref|XP_011461993.1| PREDICTED: DNA-directed RNA polymerase II subunit 1 [Fragaria vesca subsp. vesca]
Geno-MK123644	0	PREDICTED: protein PLASTID MOVEMENT IMPAIRED 2 [Fragaria vesca subsp. vesca] Geno-gi|764642819|ref|XP_011471028.1| PREDICTED: protein PLASTID MOVEMENT IMPAIRED 2 [Fragaria vesca subsp. vesca]
Geno-MK123662	0	PREDICTED: pentatricopeptide repeat-containing protein At4g19440, chloroplastic [Prunus mume]
Geno-MK123712	0	PREDICTED: uncharacterized protein LOC101308537 [Fragaria vesca subsp. vesca]
Geno-MK123749	0	PREDICTED: carboxy-terminal domain RNA polymerase II polypeptide A small phosphatase 1-like [Fragaria vesca subsp. vesca]
Geno-MK12379	0	PREDICTED: uncharacterized protein LOC105350820 [Fragaria vesca subsp. vesca]
Geno-MK123837	0	PREDICTED: uncharacterized protein P11E10.01 [Fragaria vesca subsp. vesca]
Geno-MK123855	0	PREDICTED: inositol transporter 1 isoform X1 [Fragaria vesca subsp. vesca] Geno-gi|764571085|ref|XP_011462627.1| PREDICTED: inositol transporter 1 isoform X1 [Fragaria vesca subsp. vesca]
Geno-MK123878	0	PREDICTED: uncharacterized protein LOC101310003 [Fragaria vesca subsp. vesca]
Geno-MK124075	0	PREDICTED: BTB/POZ domain-containing protein At5g60050 [Fragaria vesca subsp. vesca]
Geno-MK124191	0	PREDICTED: adenine nucleotide transporter BT1, chloroplastic/mitochondrial-like [Fragaria vesca subsp. vesca]
Geno-MK124298	0	PREDICTED: hypersensitive-induced response protein 1 [Fragaria vesca subsp. vesca] Geno-gi|764584297|ref|XP_011464387.1| PREDICTED: hypersensitive-induced response protein 1 [Fragaria vesca subsp. vesca] Geno-gi|764584301|ref|XP_011464388.1| PREDICTED: hypersensitive-induced response protein 1 [Fragaria vesca subsp. vesca]
Geno-MK124568	0	PREDICTED: katanin p80 WD40 repeat-containing subunit B1 homolog isoform X1 [Fragaria vesca subsp. vesca]
Geno-MK124742	0	PREDICTED: probable LRR receptor-like serine/threonine-protein kinase At1g53420 [Pyrus x bretschneideri]
Geno-MK124746	0	PREDICTED: serine/threonine-protein kinase ATM-like [Malus domestica]
Geno-MK124765	0	PREDICTED: putative disease resistance protein RGA3 [Malus domestica]
Geno-MK124780	0	PREDICTED: calcium-binding mitochondrial carrier protein SCaMC-3-like isoform X2 [Fragaria vesca subsp. vesca]
Geno-MK124935	0	PREDICTED: N6-adenosine-methyltransferase MT-A70-like isoform X2 [Fragaria vesca subsp. vesca]
Geno-MK125057	0	PREDICTED: uncharacterized protein At2g17340-like [Fragaria vesca subsp. vesca]
Geno-MK125087	0	PREDICTED: uncharacterized protein LOC103954241 [Pyrus x bretschneideri]
Geno-MK125218	0	PREDICTED: probable RNA 3&apos;-terminal phosphate cyclase-like protein [Fragaria vesca subsp. vesca]
Geno-MK125225	0	PREDICTED: probable solanesyl-diphosphate synthase 3, chloroplastic [Fragaria vesca subsp. vesca]
Geno-MK125235	0	PREDICTED: mitogen-activated protein kinase homolog NTF6 [Fragaria vesca subsp. vesca]
Geno-MK125241	0	PREDICTED: (-)-alpha-pinene synthase-like [Fragaria vesca subsp. vesca]
Geno-MK125277	0	PREDICTED: asparagine synthetase [glutamine-hydrolyzing] 2 [Fragaria vesca subsp. vesca]
Geno-MK125468	0	PREDICTED: probable leucine-rich repeat receptor-like serine/threonine-protein kinase At5g15730 [Fragaria vesca subsp. vesca]
Geno-MK125690	0	PREDICTED: bifunctional protein FolD 4, chloroplastic [Fragaria vesca subsp. vesca]
Geno-MK125858	0	hypothetical protein PRUPE_ppa007532mg [Prunus persica] Geno-gi|462414632|gb|EMJ19369.1| hypothetical protein PRUPE_ppa007532mg [Prunus persica]
Geno-MK125903	0	PREDICTED: probable plastidic glucose transporter 3 [Fragaria vesca subsp. vesca]
Geno-MK125928	0	PREDICTED: uncharacterized protein LOC103940041 [Pyrus x bretschneideri]
Geno-MK125963	0	PREDICTED: kelch repeat-containing protein At3g27220-like [Fragaria vesca subsp. vesca]
Geno-MK12597	0	PREDICTED: putative F-box protein At1g65770 [Fragaria vesca subsp. vesca]
Geno-MK126008	0	PREDICTED: F-box/LRR-repeat protein 13 [Fragaria vesca subsp. vesca]
Geno-MK126015	0	PREDICTED: disease resistance protein RGA2-like [Fragaria vesca subsp. vesca]
Geno-MK126172	0	PREDICTED: MATE efflux family protein 2, chloroplastic [Fragaria vesca subsp. vesca]
Geno-MK126207	0	PREDICTED: eukaryotic initiation factor 4A-8 [Fragaria vesca subsp. vesca]
Geno-MK126286	0	PREDICTED: nucleolar protein 56-like [Fragaria vesca subsp. vesca]
Geno-MK126673	0	PREDICTED: patatin-like protein 2 [Fragaria vesca subsp. vesca]
Geno-MK126737	0	PREDICTED: protein MEI2-like 2 [Fragaria vesca subsp. vesca]
Geno-MK126778	0	PREDICTED: 65-kDa microtubule-associated protein 3 [Fragaria vesca subsp. vesca]
Geno-MK126833	0	PREDICTED: probable UDP-arabinose 4-epimerase 3 [Fragaria vesca subsp. vesca]
Geno-MK126988	0	PREDICTED: TMV resistance protein N-like [Fragaria vesca subsp. vesca] Geno-gi|764564020|ref|XP_004295002.2| PREDICTED: TMV resistance protein N-like [Fragaria vesca subsp. vesca] Geno-gi|764564024|ref|XP_011461678.1| PREDICTED: TMV resistance protein N-like [Fragaria vesca subsp. vesca]
Geno-MK127123	0	PREDICTED: uridine-cytidine kinase C [Fragaria vesca subsp. vesca]
Geno-MK12715	0	PREDICTED: DNA mismatch repair protein MSH2 [Fragaria vesca subsp. vesca]
Geno-MK127222	0	PREDICTED: L-cysteine desulfhydrase-like isoform X1 [Fragaria vesca subsp. vesca]
Geno-MK127295	0	PREDICTED: probable flavin-containing monooxygenase 1 [Prunus mume]
Geno-MK127314	0	PREDICTED: LOW QUALITY PROTEIN: copper-transporting ATPase PAA2, chloroplastic [Fragaria vesca subsp. vesca]
Geno-MK127437	0	PREDICTED: CTP synthase [Fragaria vesca subsp. vesca]
Geno-MK127487	0	PREDICTED: uncharacterized protein LOC101291046 [Fragaria vesca subsp. vesca]
Geno-MK127568	0	sucrose nonfermenting 1-related protein kinase 2.1 [Fragaria x ananassa]
Geno-MK127747	0	PREDICTED: gibberellin 2-beta-dioxygenase 2 [Fragaria vesca subsp. vesca]
Geno-MK127810	0	PREDICTED: peroxisomal 2,4-dienoyl-CoA reductase-like isoform X2 [Fragaria vesca subsp. vesca]
Geno-MK127895	0	PREDICTED: protein CASP [Fragaria vesca subsp. vesca]
Geno-MK128064	0	PREDICTED: BTB/POZ domain-containing protein At1g63850 [Fragaria vesca subsp. vesca]
Geno-MK128069	0	PREDICTED: nucleolar protein 14 isoform X2 [Fragaria vesca subsp. vesca]
Geno-MK128070	0	PREDICTED: calcium sensing receptor, chloroplastic [Fragaria vesca subsp. vesca]
Geno-MK128082	0	PREDICTED: WPP domain-interacting tail-anchored protein 1 [Fragaria vesca subsp. vesca] Geno-gi|764614198|ref|XP_011467849.1| PREDICTED: WPP domain-interacting tail-anchored protein 1 [Fragaria vesca subsp. vesca]
Geno-MK128155	0	PREDICTED: probable leucine-rich repeat receptor-like serine/threonine-protein kinase At3g14840 [Fragaria vesca subsp. vesca]
Geno-MK128196	0	PREDICTED: uncharacterized protein LOC101307606 isoform X1 [Fragaria vesca subsp. vesca]
Geno-MK128201	0	PREDICTED: probable cyclic nucleotide-gated ion channel 17 [Fragaria vesca subsp. vesca]
Geno-MK128362	0	PREDICTED: neutral ceramidase [Fragaria vesca subsp. vesca]
Geno-MK12840	0	PREDICTED: COP9 signalosome complex subunit 4 [Fragaria vesca subsp. vesca]
Geno-MK128408	0	PREDICTED: polyadenylate-binding protein-interacting protein 12-like isoform X2 [Fragaria vesca subsp. vesca]
Geno-MK128492	0	PREDICTED: protein AATF isoform X2 [Fragaria vesca subsp. vesca]
Geno-MK128610	0	PREDICTED: probable leucine-rich repeat receptor-like serine/threonine-protein kinase At5g15730 [Fragaria vesca subsp. vesca]
Geno-MK128619	0	PREDICTED: probable sodium/metabolite cotransporter BASS5, chloroplastic [Fragaria vesca subsp. vesca]
Geno-MK128933	0	PREDICTED: TMV resistance protein N-like [Fragaria vesca subsp. vesca]
Geno-MK129062	0	PREDICTED: acyl-CoA-binding domain-containing protein 4 [Fragaria vesca subsp. vesca]
Geno-MK129321	0	PREDICTED: putative clathrin assembly protein At2g25430 [Fragaria vesca subsp. vesca]
Geno-MK129379	0	PREDICTED: wall-associated receptor kinase-like 1 [Fragaria vesca subsp. vesca]
Geno-MK129563	0	PREDICTED: glyoxylate/hydroxypyruvate reductase HPR3-like [Fragaria vesca subsp. vesca]
Geno-MK12962	0	PREDICTED: WD repeat-containing protein 91-like isoform X2 [Fragaria vesca subsp. vesca]
Geno-MK129635	0	PREDICTED: uncharacterized protein LOC101314920 [Fragaria vesca subsp. vesca]
Geno-MK129640	0	PREDICTED: squamosa promoter-binding-like protein 7 [Fragaria vesca subsp. vesca]
Geno-MK129705	0	PREDICTED: serine/threonine-protein phosphatase PP2A-3 catalytic subunit [Fragaria vesca subsp. vesca]
Geno-MK129729	0	PREDICTED: exocyst complex component EXO70A1 [Fragaria vesca subsp. vesca]
Geno-MK130357	0	PREDICTED: transcription factor bHLH140 [Fragaria vesca subsp. vesca]
Geno-MK130385	0	PREDICTED: uncharacterized protein LOC101311820 [Fragaria vesca subsp. vesca]
Geno-MK130475	0	PREDICTED: lisH domain and HEAT repeat-containing protein KIAA1468 homolog isoform X3 [Fragaria vesca subsp. vesca]
Geno-MK130567	0	PREDICTED: transcription factor IIIB 90 kDa subunit-like isoform X1 [Fragaria vesca subsp. vesca]
Geno-MK130785	0	PREDICTED: nuclear pore complex protein NUP93A-like [Fragaria vesca subsp. vesca]
Geno-MK130887	0	PREDICTED: uncharacterized protein LOC101297173 [Fragaria vesca subsp. vesca]
Geno-MK130903	0	PREDICTED: COBRA-like protein 1 [Musa acuminata subsp. malaccensis]
Geno-MK130985	0	PREDICTED: prostaglandin E synthase 2-like [Fragaria vesca subsp. vesca]
Geno-MK130999	0	PREDICTED: uncharacterized protein LOC101301813 [Fragaria vesca subsp. vesca]
Geno-MK131098	0	PREDICTED: homeobox protein HAT3.1 isoform X1 [Fragaria vesca subsp. vesca] Geno-gi|764524477|ref|XP_011457794.1| PREDICTED: homeobox protein HAT3.1 isoform X1 [Fragaria vesca subsp. vesca]
Geno-MK131158	0	PREDICTED: carbon catabolite repressor protein 4 homolog 4 isoform X1 [Fragaria vesca subsp. vesca]
Geno-MK131250	0	PREDICTED: uncharacterized protein LOC101298274 isoform X1 [Fragaria vesca subsp. vesca]
Geno-MK131490	0	PREDICTED: uncharacterized protein LOC101300500 [Fragaria vesca subsp. vesca]
Geno-MK131558	0	PREDICTED: uncharacterized protein LOC101293086 isoform X1 [Fragaria vesca subsp. vesca]
Geno-MK131602	0	PREDICTED: probable receptor-like protein kinase At5g15080 isoform X1 [Fragaria vesca subsp. vesca]
Geno-MK131676	0	PREDICTED: probable cyclic nucleotide-gated ion channel 17 [Fragaria vesca subsp. vesca]
Geno-MK131713	0	hypothetical protein PRUPE_ppa020421mg, partial [Prunus persica] Geno-gi|462415860|gb|EMJ20597.1| hypothetical protein PRUPE_ppa020421mg, partial [Prunus persica]
Geno-MK131728	0	PREDICTED: tafazzin [Fragaria vesca subsp. vesca]
Geno-MK131910	0	PREDICTED: heat shock cognate 70 kDa protein-like [Fragaria vesca subsp. vesca]
Geno-MK132263	0	PREDICTED: nuclear pore complex protein NUP50A [Fragaria vesca subsp. vesca]
Geno-MK132372	0	PREDICTED: chaperone protein dnaJ 1, mitochondrial-like isoform X1 [Fragaria vesca subsp. vesca]
Geno-MK13242	0	PREDICTED: receptor-like serine/threonine-protein kinase SD1-8 [Fragaria vesca subsp. vesca]
Geno-MK132528	0	PREDICTED: importin subunit beta-1 [Fragaria vesca subsp. vesca] Geno-gi|764636266|ref|XP_011470207.1| PREDICTED: importin subunit beta-1 [Fragaria vesca subsp. vesca]
Geno-MK132658	0	PREDICTED: regulator of telomere elongation helicase 1 homolog [Fragaria vesca subsp. vesca]
Geno-MK132865	0	PREDICTED: lactosylceramide 4-alpha-galactosyltransferase [Fragaria vesca subsp. vesca]
Geno-MK133251	0	PREDICTED: isocitrate dehydrogenase [NADP] [Fragaria vesca subsp. vesca]
Geno-MK133493	0	PREDICTED: phosphoinositide phospholipase C 2 [Fragaria vesca subsp. vesca]
Geno-MK133546	0	PREDICTED: xylosyltransferase 1 [Fragaria vesca subsp. vesca]
Geno-MK13361	0	PREDICTED: uncharacterized protein At5g39865 [Fragaria vesca subsp. vesca]
Geno-MK133950	0	PREDICTED: zeta-carotene desaturase, chloroplastic/chromoplastic [Fragaria vesca subsp. vesca]
Geno-MK133999	0	PREDICTED: D-lactate dehydrogenase [cytochrome], mitochondrial [Fragaria vesca subsp. vesca]
Geno-MK134026	0	PREDICTED: histone deacetylase 14 isoform X1 [Fragaria vesca subsp. vesca]
Geno-MK134140	0	PREDICTED: heat shock cognate 70 kDa protein-like [Fragaria vesca subsp. vesca]
Geno-MK134220	0	PREDICTED: receptor-like serine/threonine-protein kinase SD1-8 [Fragaria vesca subsp. vesca]
Geno-MK134397	0	PREDICTED: DUF21 domain-containing protein At4g14240 [Fragaria vesca subsp. vesca]
Geno-MK13443	0	PREDICTED: calmodulin-binding receptor-like cytoplasmic kinase 2 [Fragaria vesca subsp. vesca]
Geno-MK134525	0	PREDICTED: probable inactive poly [ADP-ribose] polymerase SRO2 [Fragaria vesca subsp. vesca]
Geno-MK134880	0	PREDICTED: probable inactive shikimate kinase like 2, chloroplastic [Fragaria vesca subsp. vesca]
Geno-MK135090	0	PREDICTED: phosphoglycerate mutase-like [Fragaria vesca subsp. vesca]
Geno-MK135476	0	PREDICTED: EID1-like F-box protein 2 [Prunus mume] Geno-gi|645249657|ref|XP_008230842.1| PREDICTED: EID1-like F-box protein 2 [Prunus mume]
Geno-MK135486	0	PREDICTED: probable methyltransferase PMT11 [Fragaria vesca subsp. vesca]
Geno-MK135515	0	PREDICTED: probable polyamine transporter At3g19553 [Fragaria vesca subsp. vesca]
Geno-MK13568	0	PREDICTED: subtilisin-like protease SBT3.5 isoform X3 [Fragaria vesca subsp. vesca]
Geno-MK135912	0	PREDICTED: probable carboxylesterase 18 [Fragaria vesca subsp. vesca]
Geno-MK135949	0	PREDICTED: threonine synthase, chloroplastic, partial [Fragaria vesca subsp. vesca]
Geno-MK135992	0	PREDICTED: oligouridylate-binding protein 1C [Fragaria vesca subsp. vesca]
Geno-MK136069	0	PREDICTED: palmitoyl-monogalactosyldiacylglycerol delta-7 desaturase, chloroplastic-like [Fragaria vesca subsp. vesca]
Geno-MK136153	0	PREDICTED: DEAD-box ATP-dependent RNA helicase 22 [Fragaria vesca subsp. vesca] Geno-gi|764577888|ref|XP_011463390.1| PREDICTED: DEAD-box ATP-dependent RNA helicase 22 [Fragaria vesca subsp. vesca]
Geno-MK136277	0	PREDICTED: uncharacterized protein LOC101298699 [Fragaria vesca subsp. vesca]
Geno-MK13634	0	PREDICTED: uncharacterized protein LOC101300668 [Fragaria vesca subsp. vesca]
Geno-MK136362	0	PREDICTED: phosphoenolpyruvate carboxylase kinase 1-like [Fragaria vesca subsp. vesca]
Geno-MK136408	0	PREDICTED: transcription factor GTE10-like, partial [Fragaria vesca subsp. vesca]
Geno-MK136499	0	PREDICTED: WD repeat-containing protein 82-B [Fragaria vesca subsp. vesca]
Geno-MK136529	0	PREDICTED: protein MOS2 [Fragaria vesca subsp. vesca] Geno-gi|764559246|ref|XP_011461000.1| PREDICTED: protein MOS2 [Fragaria vesca subsp. vesca] Geno-gi|764559252|ref|XP_011461001.1| PREDICTED: protein MOS2 [Fragaria vesca subsp. vesca]
Geno-MK136548	0	PREDICTED: uncharacterized protein LOC101306247 isoform X1 [Fragaria vesca subsp. vesca]
Geno-MK136633	0	PREDICTED: F-box protein CPR30-like [Fragaria vesca subsp. vesca]
Geno-MK136643	0	PREDICTED: heat stress transcription factor A-4c-like [Fragaria vesca subsp. vesca]
Geno-MK136799	0	PREDICTED: carboxy-terminal domain RNA polymerase II polypeptide A small phosphatase 1-like [Fragaria vesca subsp. vesca]
Geno-MK13688	0	PREDICTED: probable inactive receptor kinase At5g10020 [Fragaria vesca subsp. vesca] Geno-gi|764544986|ref|XP_011459454.1| PREDICTED: probable inactive receptor kinase At5g10020 [Fragaria vesca subsp. vesca] Geno-gi|764544990|ref|XP_011459455.1| PREDICTED: probable inactive receptor kinase At5g10020 [Fragaria vesca subsp. vesca]
Geno-MK137011	0	PREDICTED: probable acyl-activating enzyme 5, peroxisomal [Fragaria vesca subsp. vesca]
Geno-MK13704	0	PREDICTED: LOW QUALITY PROTEIN: external alternative NAD(P)H-ubiquinone oxidoreductase B1, mitochondrial [Fragaria vesca subsp. vesca]
Geno-MK137079	0	PREDICTED: uncharacterized protein LOC101302328 [Fragaria vesca subsp. vesca]
Geno-MK137343	0	PREDICTED: uncharacterized protein LOC101309161 [Fragaria vesca subsp. vesca]
Geno-MK137380	0	PREDICTED: APO protein 1, chloroplastic [Fragaria vesca subsp. vesca] Geno-gi|764554441|ref|XP_011460501.1| PREDICTED: APO protein 1, chloroplastic [Fragaria vesca subsp. vesca]
Geno-MK137485	0	PREDICTED: putative dual specificity protein phosphatase DSP8 [Fragaria vesca subsp. vesca]
Geno-MK137829	0	PREDICTED: two-pore potassium channel 1-like [Fragaria vesca subsp. vesca]
Geno-MK138053	0	PREDICTED: poly(rC)-binding protein 1 [Fragaria vesca subsp. vesca]
Geno-MK138117	0	PREDICTED: probable inactive purple acid phosphatase 16 isoform X2 [Fragaria vesca subsp. vesca]
Geno-MK138135	0	PREDICTED: ethylene-responsive transcription factor RAP2-7-like isoform X1 [Fragaria vesca subsp. vesca]
Geno-MK13817	0	PREDICTED: U1 small nuclear ribonucleoprotein A isoform X3 [Fragaria vesca subsp. vesca]
Geno-MK138295	0	PREDICTED: uncharacterized protein LOC101300530 [Fragaria vesca subsp. vesca]
Geno-MK138510	0	PREDICTED: helicase protein MOM1-like isoform X3 [Fragaria vesca subsp. vesca]
Geno-MK138631	0	PREDICTED: probable WRKY transcription factor 31 [Fragaria vesca subsp. vesca]
Geno-MK138683	0	PREDICTED: rhodanese-like domain-containing protein 8, chloroplastic [Fragaria vesca subsp. vesca]
Geno-MK139065	0	PREDICTED: uncharacterized protein At2g17340-like [Fragaria vesca subsp. vesca]
Geno-MK139431	0	PREDICTED: uncharacterized protein LOC101312343 [Fragaria vesca subsp. vesca]
Geno-MK139701	0	PREDICTED: phospholipase A-2-activating protein [Fragaria vesca subsp. vesca] Geno-gi|764523786|ref|XP_011457753.1| PREDICTED: phospholipase A-2-activating protein [Fragaria vesca subsp. vesca]
Geno-MK139772	0	PREDICTED: transcription factor IIIB 90 kDa subunit-like isoform X1 [Fragaria vesca subsp. vesca]
Geno-MK139860	0	PREDICTED: uncharacterized protein At1g04910 [Fragaria vesca subsp. vesca]
Geno-MK139926	0	PREDICTED: RNA-binding protein 28-like isoform X2 [Fragaria vesca subsp. vesca]
Geno-MK140022	0	PREDICTED: uncharacterized protein LOC101301480 isoform X1 [Fragaria vesca subsp. vesca]
Geno-MK140067	0	PREDICTED: alkylated DNA repair protein alkB homolog 8 isoform X1 [Fragaria vesca subsp. vesca] Geno-gi|764593970|ref|XP_011465533.1| PREDICTED: alkylated DNA repair protein alkB homolog 8 isoform X1 [Fragaria vesca subsp. vesca] Geno-gi|764593976|ref|XP_011465535.1| PREDICTED: alkylated DNA repair protein alkB homolog 8 isoform X1 [Fragaria vesca subsp. vesca]
Geno-MK140126	0	PREDICTED: putative BPI/LBP family protein At1g04970 isoform X1 [Fragaria vesca subsp. vesca]
Geno-MK140206	0	PREDICTED: ubiquitin carboxyl-terminal hydrolase 2 [Fragaria vesca subsp. vesca]
Geno-MK140207	0	PREDICTED: ubiquitin carboxyl-terminal hydrolase 2 [Fragaria vesca subsp. vesca]
Geno-MK140214	0	PREDICTED: probable sucrose-phosphate synthase 1 [Fragaria vesca subsp. vesca]
Geno-MK140505	0	PREDICTED: cysteine synthase 2 [Fragaria vesca subsp. vesca]
Geno-MK140623	0	PREDICTED: uncharacterized protein LOC101295186 [Fragaria vesca subsp. vesca]
Geno-MK140831	0	PREDICTED: uncharacterized protein LOC101299983, partial [Fragaria vesca subsp. vesca]
Geno-MK140848	0	PREDICTED: SPX domain-containing membrane protein At4g22990-like [Fragaria vesca subsp. vesca] Geno-gi|764625961|ref|XP_011469098.1| PREDICTED: SPX domain-containing membrane protein At4g22990-like [Fragaria vesca subsp. vesca]
Geno-MK140922	0	PREDICTED: protein BONZAI 3-like isoform X2 [Fragaria vesca subsp. vesca]
Geno-MK14095	0	PREDICTED: WD repeat-containing protein 26 [Fragaria vesca subsp. vesca]
Geno-MK141213	0	PREDICTED: putative pentatricopeptide repeat-containing protein At3g15130 [Fragaria vesca subsp. vesca]
Geno-MK141392	0	PREDICTED: ATPase family AAA domain-containing protein 3-like [Fragaria vesca subsp. vesca]
Geno-MK141454	0	PREDICTED: probable metal-nicotianamine transporter YSL6 [Prunus mume]
Geno-MK141723	0	PREDICTED: cysteine-rich receptor-like protein kinase 29 [Fragaria vesca subsp. vesca]
Geno-MK141738	0	PREDICTED: protein POLLEN DEFECTIVE IN GUIDANCE 1 [Fragaria vesca subsp. vesca]
Geno-MK141974	0	PREDICTED: probable leucine-rich repeat receptor-like protein kinase At1g35710 isoform X1 [Fragaria vesca subsp. vesca]
Geno-MK142058	0	PREDICTED: TMV resistance protein N-like [Fragaria vesca subsp. vesca]
Geno-MK142079	0	PREDICTED: cytochrome P450 71A1-like [Fragaria vesca subsp. vesca]
Geno-MK14235	0	PREDICTED: ribonuclease II, chloroplastic/mitochondrial [Fragaria vesca subsp. vesca]
Geno-MK143089	0	PREDICTED: alpha/beta hydrolase domain-containing protein 11 [Fragaria vesca subsp. vesca]
Geno-MK143185	0	PREDICTED: pentatricopeptide repeat-containing protein At4g21880, mitochondrial-like isoform X1 [Fragaria vesca subsp. vesca] Geno-gi|764630827|ref|XP_011469579.1| PREDICTED: pentatricopeptide repeat-containing protein At4g21880, mitochondrial-like isoform X1 [Fragaria vesca subsp. vesca]
Geno-MK143234	0	PREDICTED: homeobox-leucine zipper protein ATHB-14 [Fragaria vesca subsp. vesca]
Geno-MK143357	0	PREDICTED: argininosuccinate synthase, chloroplastic-like [Fragaria vesca subsp. vesca]
Geno-MK143769	0	PREDICTED: uncharacterized protein LOC101311685 [Fragaria vesca subsp. vesca]
Geno-MK143855	0	PREDICTED: threonine synthase 1, chloroplastic [Fragaria vesca subsp. vesca]
Geno-MK144215	0	PREDICTED: protein SGT1 homolog [Fragaria vesca subsp. vesca]
Geno-MK144509	0	PREDICTED: uncharacterized protein LOC103342183 isoform X1 [Prunus mume]
Geno-MK144514	0	PREDICTED: putative ATP-dependent RNA helicase PB1A10.06c [Fragaria vesca subsp. vesca]
Geno-MK144735	0	PREDICTED: OTU domain-containing protein DDB_G0284757 [Fragaria vesca subsp. vesca]
Geno-MK14488	0	PREDICTED: uncharacterized protein LOC101306797 [Fragaria vesca subsp. vesca]
Geno-MK144882	0	PREDICTED: cyclic nucleotide-gated ion channel 2 [Fragaria vesca subsp. vesca]
Geno-MK144891	0	PREDICTED: auxin response factor 18-like [Fragaria vesca subsp. vesca]
Geno-MK144923	0	PREDICTED: probable 2-oxoglutarate-dependent dioxygenase AOP1 [Fragaria vesca subsp. vesca]
Geno-MK144974	0	PREDICTED: uncharacterized protein LOC101293764 [Fragaria vesca subsp. vesca]
Geno-MK145035	0	PREDICTED: calcium-binding mitochondrial carrier protein SCaMC-3-like isoform X2 [Fragaria vesca subsp. vesca]
Geno-MK145523	0	PREDICTED: heat shock cognate 70 kDa protein-like [Fragaria vesca subsp. vesca]
Geno-MK14583	0	GTPase-activating protein [Rosa rugosa]
Geno-MK146295	0	PREDICTED: activating signal cointegrator 1 complex subunit 3 [Fragaria vesca subsp. vesca]
Geno-MK146378	0	PREDICTED: ankyrin repeat-containing protein At5g02620-like [Fragaria vesca subsp. vesca]
Geno-MK146536	0	PREDICTED: G-type lectin S-receptor-like serine/threonine-protein kinase At4g27290 [Fragaria vesca subsp. vesca]
Geno-MK146729	0	PREDICTED: uncharacterized protein LOC101297198 isoform X3 [Fragaria vesca subsp. vesca] Geno-gi|764629661|ref|XP_011469461.1| PREDICTED: uncharacterized protein LOC101297198 isoform X3 [Fragaria vesca subsp. vesca]
Geno-MK15017	0	PREDICTED: MATE efflux family protein 2, chloroplastic [Fragaria vesca subsp. vesca]
Geno-MK15018	0	PREDICTED: MATE efflux family protein 2, chloroplastic [Fragaria vesca subsp. vesca]
Geno-MK15626	0	PREDICTED: translation initiation factor eIF-2B subunit beta-like isoform X2 [Fragaria vesca subsp. vesca]
Geno-MK15739	0	PREDICTED: uncharacterized protein LOC105349515 [Fragaria vesca subsp. vesca]
Geno-MK15853	0	PREDICTED: inactive TPR repeat-containing thioredoxin TTL3-like [Prunus mume] Geno-gi|645245517|ref|XP_008228916.1| PREDICTED: inactive TPR repeat-containing thioredoxin TTL3-like [Prunus mume]
Geno-MK16008	0	PREDICTED: serine hydroxymethyltransferase 7 [Fragaria vesca subsp. vesca]
Geno-MK16008	0	PREDICTED: serine hydroxymethyltransferase 7 [Glycine max] Geno-gi|947077529|gb|KRH26369.1| hypothetical protein GLYMA_12G170300 [Glycine max] Geno-gi|947077530|gb|KRH26370.1| hypothetical protein GLYMA_12G170300 [Glycine max] Geno-gi|947077531|gb|KRH26371.1| hypothetical protein GLYMA_12G170300 [Glycine max] Geno-gi|947077532|gb|KRH26372.1| hypothetical protein GLYMA_12G170300 [Glycine max]
Geno-MK16177	0	PREDICTED: ultraviolet-B receptor UVR8 isoform X1 [Fragaria vesca subsp. vesca]
Geno-MK16381	0	PREDICTED: probable protein S-acyltransferase 3 isoform X1 [Fragaria vesca subsp. vesca]
Geno-MK16571	0	GTPase-activating protein [Rosa rugosa]
Geno-MK16668	0	PREDICTED: probable acyl-activating enzyme 1, peroxisomal isoform X1 [Fragaria vesca subsp. vesca]
Geno-MK16737	0	PREDICTED: sugar transporter ERD6-like 7 [Fragaria vesca subsp. vesca] Geno-gi|764534788|ref|XP_011458634.1| PREDICTED: sugar transporter ERD6-like 7 [Fragaria vesca subsp. vesca] Geno-gi|764534793|ref|XP_011458635.1| PREDICTED: sugar transporter ERD6-like 7 [Fragaria vesca subsp. vesca]
Geno-MK16740	0	PREDICTED: non-structural maintenance of chromosomes element 1 homolog [Fragaria vesca subsp. vesca]
Geno-MK16756	0	PREDICTED: calcium-transporting ATPase 4, endoplasmic reticulum-type-like [Fragaria vesca subsp. vesca] Geno-gi|764561163|ref|XP_011461298.1| PREDICTED: calcium-transporting ATPase 4, endoplasmic reticulum-type-like [Fragaria vesca subsp. vesca]
Geno-MK16821	0	PREDICTED: histone-lysine N-methyltransferase ATXR4 [Fragaria vesca subsp. vesca]
Geno-MK17390	0	PREDICTED: protein ALTERED XYLOGLUCAN 4 [Fragaria vesca subsp. vesca]
Geno-MK17391	0	PREDICTED: protein ALTERED XYLOGLUCAN 4 [Fragaria vesca subsp. vesca]
Geno-MK17997	0	PREDICTED: DNA repair protein recA homolog 1, chloroplastic isoform X1 [Fragaria vesca subsp. vesca] Geno-gi|764520569|ref|XP_011469338.1| PREDICTED: DNA repair protein recA homolog 1, chloroplastic isoform X1 [Fragaria vesca subsp. vesca]
Geno-MK18034	0	PREDICTED: carboxy-terminal domain RNA polymerase II polypeptide A small phosphatase 1-like [Fragaria vesca subsp. vesca]
Geno-MK18035	0	PREDICTED: carboxy-terminal domain RNA polymerase II polypeptide A small phosphatase 1-like [Fragaria vesca subsp. vesca]
Geno-MK18036	0	PREDICTED: carboxy-terminal domain RNA polymerase II polypeptide A small phosphatase 1-like [Fragaria vesca subsp. vesca]
Geno-MK18130	0	PREDICTED: zinc finger CCHC domain-containing protein 7 [Fragaria vesca subsp. vesca]
Geno-MK18173	0	PREDICTED: UPF0202 protein At1g10490 [Fragaria vesca subsp. vesca]
Geno-MK19233	0	PREDICTED: homeobox protein HAT3.1 isoform X2 [Fragaria vesca subsp. vesca]
Geno-MK19771	0	PREDICTED: N6-adenosine-methyltransferase MT-A70-like isoform X2 [Fragaria vesca subsp. vesca]
Geno-MK19779	0	PREDICTED: BES1/BZR1 homolog protein 4-like [Fragaria vesca subsp. vesca]
Geno-MK19797	0	PREDICTED: F-box protein At1g78280 [Fragaria vesca subsp. vesca]
Geno-MK19995	0	PREDICTED: probable WRKY transcription factor 71 [Fragaria vesca subsp. vesca]
Geno-MK20266	0	PREDICTED: anthocyanidin 3-O-glucosyltransferase 5-like [Fragaria vesca subsp. vesca]
Geno-MK20267	0	PREDICTED: anthocyanidin 3-O-glucosyltransferase 5-like [Fragaria vesca subsp. vesca]
Geno-MK20365	0	PREDICTED: uncharacterized protein LOC101303296 [Fragaria vesca subsp. vesca]
Geno-MK20497	0	hypothetical protein PRUPE_ppa015504mg, partial [Prunus persica] Geno-gi|462413117|gb|EMJ18166.1| hypothetical protein PRUPE_ppa015504mg, partial [Prunus persica]
Geno-MK20770	0	PREDICTED: probable LRR receptor-like serine/threonine-protein kinase At1g07650 isoform X2 [Fragaria vesca subsp. vesca]
Geno-MK20853	0	PREDICTED: TMV resistance protein N-like [Pyrus x bretschneideri]
Geno-MK21147	0	PREDICTED: phosphatidylinositol 4-kinase gamma 2-like [Fragaria vesca subsp. vesca]
Geno-MK21162	0	PREDICTED: uncharacterized protein LOC101300758 isoform X3 [Fragaria vesca subsp. vesca]
Geno-MK21368	0	PREDICTED: TMV resistance protein N-like [Fragaria vesca subsp. vesca]
Geno-MK21576	0	PREDICTED: uncharacterized protein LOC101296147 [Fragaria vesca subsp. vesca]
Geno-MK21988	0	PREDICTED: uncharacterized protein LOC101292125 [Fragaria vesca subsp. vesca]
Geno-MK22129	0	PREDICTED: uncharacterized protein At4g10930 [Fragaria vesca subsp. vesca]
Geno-MK22130	0	PREDICTED: uncharacterized protein At4g10930 [Fragaria vesca subsp. vesca]
Geno-MK22160	0	PREDICTED: F-box protein At1g78280 [Fragaria vesca subsp. vesca]
Geno-MK22363	0	PREDICTED: putative disease resistance protein RGA3 [Malus domestica]
Geno-MK22504	0	PREDICTED: uncharacterized protein At4g17910 [Fragaria vesca subsp. vesca] Geno-gi|764591840|ref|XP_011465309.1| PREDICTED: uncharacterized protein At4g17910 [Fragaria vesca subsp. vesca] Geno-gi|764591844|ref|XP_011465310.1| PREDICTED: uncharacterized protein At4g17910 [Fragaria vesca subsp. vesca]
Geno-MK2297	0	PREDICTED: probable protein phosphatase 2C 60 isoform X2 [Fragaria vesca subsp. vesca]
Geno-MK23046	0	PREDICTED: acyl-CoA-binding domain-containing protein 4 [Fragaria vesca subsp. vesca]
Geno-MK23094	0	PREDICTED: uncharacterized protein LOC101300301 isoform X1 [Fragaria vesca subsp. vesca]
Geno-MK23513	0	PREDICTED: LOW QUALITY PROTEIN: pentatricopeptide repeat-containing protein At4g25270, chloroplastic [Fragaria vesca subsp. vesca]
Geno-MK23711	0	PREDICTED: N6-adenosine-methyltransferase MT-A70-like isoform X2 [Fragaria vesca subsp. vesca]
Geno-MK23948	0	PREDICTED: pentatricopeptide repeat-containing protein At1g63400-like isoform X2 [Malus domestica]
Geno-MK23960	0	PREDICTED: probable sugar phosphate/phosphate translocator At5g04160 [Prunus mume]
Geno-MK24269	0	PREDICTED: U11/U12 small nuclear ribonucleoprotein 48 kDa protein [Fragaria vesca subsp. vesca] Geno-gi|764596390|ref|XP_011466038.1| PREDICTED: U11/U12 small nuclear ribonucleoprotein 48 kDa protein [Fragaria vesca subsp. vesca] Geno-gi|764596394|ref|XP_011466039.1| PREDICTED: U11/U12 small nuclear ribonucleoprotein 48 kDa protein [Fragaria vesca subsp. vesca]
Geno-MK24532	0	PREDICTED: serine/arginine-rich splicing factor 6-like [Fragaria vesca subsp. vesca] Geno-gi|764607994|ref|XP_011467257.1| PREDICTED: serine/arginine-rich splicing factor 6-like [Fragaria vesca subsp. vesca]
Geno-MK25405	0	PREDICTED: UPF0496 protein At4g34320-like [Fragaria vesca subsp. vesca] Geno-gi|764523137|ref|XP_011457687.1| PREDICTED: UPF0496 protein At4g34320-like [Fragaria vesca subsp. vesca]
Geno-MK25449	0	PREDICTED: uncharacterized protein LOC103939989 [Pyrus x bretschneideri]
Geno-MK25639	0	PREDICTED: probable LRR receptor-like serine/threonine-protein kinase At1g07650 isoform X2 [Fragaria vesca subsp. vesca]
Geno-MK25850	0	PREDICTED: uncharacterized protein LOC101308888 [Fragaria vesca subsp. vesca]
Geno-MK25931	0	PREDICTED: BEL1-like homeodomain protein 3 [Fragaria vesca subsp. vesca]
Geno-MK25932	0	PREDICTED: BEL1-like homeodomain protein 3 [Fragaria vesca subsp. vesca]
Geno-MK26004	0	PREDICTED: E3 ubiquitin-protein ligase PRT6 [Fragaria vesca subsp. vesca]
Geno-MK28020	0	PREDICTED: uncharacterized protein LOC101305708 isoform X1 [Fragaria vesca subsp. vesca]
Geno-MK28147	0	PREDICTED: probable transcriptional regulator SLK2 [Fragaria vesca subsp. vesca]
Geno-MK28258	0	PREDICTED: uncharacterized protein LOC101299590 [Fragaria vesca subsp. vesca]
Geno-MK28377	0	PREDICTED: GDSL esterase/lipase At4g10955-like [Fragaria vesca subsp. vesca]
Geno-MK28412	0	PREDICTED: DNA repair protein recA homolog 1, chloroplastic isoform X1 [Fragaria vesca subsp. vesca] Geno-gi|764520569|ref|XP_011469338.1| PREDICTED: DNA repair protein recA homolog 1, chloroplastic isoform X1 [Fragaria vesca subsp. vesca]
Geno-MK28506	0	PREDICTED: mannose-6-phosphate isomerase 1-like [Fragaria vesca subsp. vesca]
Geno-MK28508	0	PREDICTED: telomere repeat-binding protein 5-like [Fragaria vesca subsp. vesca] Geno-gi|764601235|ref|XP_011466551.1| PREDICTED: telomere repeat-binding protein 5-like [Fragaria vesca subsp. vesca] Geno-gi|764601244|ref|XP_011466552.1| PREDICTED: telomere repeat-binding protein 5-like [Fragaria vesca subsp. vesca]
Geno-MK28602	0	PREDICTED: uncharacterized protein LOC101307786 [Fragaria vesca subsp. vesca]
Geno-MK28810	0	PREDICTED: pentatricopeptide repeat-containing protein At1g60770 [Fragaria vesca subsp. vesca]
Geno-MK28873	0	PREDICTED: probable Histone-lysine N-methyltransferase ATXR5 [Fragaria vesca subsp. vesca]
Geno-MK28904	0	PREDICTED: uncharacterized protein LOC101300530 [Fragaria vesca subsp. vesca]
Geno-MK2910	0	PREDICTED: homeobox-leucine zipper protein HAT5 [Fragaria vesca subsp. vesca]
Geno-MK29523	0	PREDICTED: GDSL esterase/lipase At4g10955-like [Fragaria vesca subsp. vesca]
Geno-MK29653	0	PREDICTED: metal tolerance protein 1 [Fragaria vesca subsp. vesca]
Geno-MK2993	0	PREDICTED: tRNA:m(4)X modification enzyme TRM13 homolog [Fragaria vesca subsp. vesca] Geno-gi|764517825|ref|XP_011467056.1| PREDICTED: tRNA:m(4)X modification enzyme TRM13 homolog [Fragaria vesca subsp. vesca] Geno-gi|764517830|ref|XP_011467060.1| PREDICTED: tRNA:m(4)X modification enzyme TRM13 homolog [Fragaria vesca subsp. vesca] Geno-gi|764517836|ref|XP_011467065.1| PREDICTED: tRNA:m(4)X modif…
Geno-MK29998	0	PREDICTED: probable leucine-rich repeat receptor-like serine/threonine-protein kinase At3g14840 [Fragaria vesca subsp. vesca]
Geno-MK29999	0	PREDICTED: probable leucine-rich repeat receptor-like serine/threonine-protein kinase At3g14840 [Fragaria vesca subsp. vesca]
Geno-MK3036	0	PREDICTED: chitinase-like protein 2 [Fragaria vesca subsp. vesca]
Geno-MK30459	0	PREDICTED: uncharacterized protein LOC101305720 [Fragaria vesca subsp. vesca]
Geno-MK31344	0	PREDICTED: apoptosis-inducing factor homolog B [Fragaria vesca subsp. vesca] Geno-gi|764544535|ref|XP_011459408.1| PREDICTED: apoptosis-inducing factor homolog B [Fragaria vesca subsp. vesca]
Geno-MK31345	0	PREDICTED: uncharacterized protein LOC101293317 [Fragaria vesca subsp. vesca] Geno-gi|764602379|ref|XP_011466692.1| PREDICTED: uncharacterized protein LOC101293317 [Fragaria vesca subsp. vesca]
Geno-MK31537	0	PREDICTED: hypersensitive-induced response protein 1 [Fragaria vesca subsp. vesca] Geno-gi|764584297|ref|XP_011464387.1| PREDICTED: hypersensitive-induced response protein 1 [Fragaria vesca subsp. vesca] Geno-gi|764584301|ref|XP_011464388.1| PREDICTED: hypersensitive-induced response protein 1 [Fragaria vesca subsp. vesca]
Geno-MK31572	0	PREDICTED: cysteine-rich receptor-like protein kinase 42 [Fragaria vesca subsp. vesca]
Geno-MK31590	0	PREDICTED: BTB/POZ domain-containing protein At3g09030 [Fragaria vesca subsp. vesca]
Geno-MK31773	0	PREDICTED: uncharacterized protein LOC101309799 isoform X1 [Fragaria vesca subsp. vesca]
Geno-MK3201	0	PREDICTED: nuclear pore complex protein NUP50A [Fragaria vesca subsp. vesca]
Geno-MK32153	0	hypothetical protein PRUPE_ppa005249mg [Prunus persica] Geno-gi|462396401|gb|EMJ02200.1| hypothetical protein PRUPE_ppa005249mg [Prunus persica]
Geno-MK32215	0	PREDICTED: uncharacterized protein LOC101299089 isoform X1 [Fragaria vesca subsp. vesca]
Geno-MK32373	0	PREDICTED: alpha,alpha-trehalose-phosphate synthase [UDP-forming] 6 [Fragaria vesca subsp. vesca]
Geno-MK32575	0	PREDICTED: patatin-like protein 2 [Fragaria vesca subsp. vesca]
Geno-MK32803	0	PREDICTED: probable nucleoredoxin 1 [Fragaria vesca subsp. vesca]
Geno-MK32907	0	PREDICTED: uncharacterized protein LOC101309202 [Fragaria vesca subsp. vesca]
Geno-MK33121	0	PREDICTED: UDP-glucuronic acid decarboxylase 6 isoform X1 [Fragaria vesca subsp. vesca] Geno-gi|764560791|ref|XP_011461245.1| PREDICTED: UDP-glucuronic acid decarboxylase 6 isoform X1 [Fragaria vesca subsp. vesca] Geno-gi|764560794|ref|XP_011461246.1| PREDICTED: UDP-glucuronic acid decarboxylase 6 isoform X1 [Fragaria vesca subsp. vesca] Geno-gi|764560797|ref|XP_011461247.1| PREDICTED: UDP-glucur…
Geno-MK33156	0	PREDICTED: long chain acyl-CoA synthetase 8 [Fragaria vesca subsp. vesca]
Geno-MK33912	0	PREDICTED: sodium/hydrogen exchanger 1-like [Fragaria vesca subsp. vesca]
Geno-MK33927	0	PREDICTED: uncharacterized protein LOC101305708 isoform X1 [Fragaria vesca subsp. vesca]
Geno-MK34123	0	PREDICTED: chaperonin CPN60-2, mitochondrial-like [Fragaria vesca subsp. vesca]
Geno-MK34267	0	PREDICTED: OTU domain-containing protein 5 [Fragaria vesca subsp. vesca] Geno-gi|764544699|ref|XP_011459424.1| PREDICTED: OTU domain-containing protein 5 [Fragaria vesca subsp. vesca]
Geno-MK34318	0	PREDICTED: DNA replication licensing factor MCM7 [Vitis vinifera] Geno-gi|297743977|emb|CBI36947.3| unnamed protein product [Vitis vinifera]
Geno-MK34368	0	GTPase-activating protein [Rosa rugosa]
Geno-MK3454	0	hypothetical protein PRUPE_ppa015504mg, partial [Prunus persica] Geno-gi|462413117|gb|EMJ18166.1| hypothetical protein PRUPE_ppa015504mg, partial [Prunus persica]
Geno-MK3454	0	PREDICTED: probable protein phosphatase 2C 60 isoform X2 [Fragaria vesca subsp. vesca]
Geno-MK34545	0	PREDICTED: lysine-specific demethylase JMJ25-like isoform X2 [Fragaria vesca subsp. vesca]
Geno-MK35175	0	PREDICTED: uncharacterized protein LOC101300836 [Fragaria vesca subsp. vesca]
Geno-MK36127	0	PREDICTED: uncharacterized protein At5g39865 [Fragaria vesca subsp. vesca]
Geno-MK36266	0	PREDICTED: probable methyltransferase-like protein 15 [Fragaria vesca subsp. vesca]
Geno-MK36332	0	PREDICTED: chlorophyll a-b binding protein of LHCII type 1-like [Fragaria vesca subsp. vesca]
Geno-MK36623	0	PREDICTED: uncharacterized protein LOC101296509 [Fragaria vesca subsp. vesca]
Geno-MK36763	0	PREDICTED: F-box protein At1g78280 [Fragaria vesca subsp. vesca]
Geno-MK37278	0	PREDICTED: uncharacterized protein LOC103939989 [Pyrus x bretschneideri]
Geno-MK37380	0	PREDICTED: uncharacterized protein LOC101312697 [Fragaria vesca subsp. vesca]
Geno-MK37856	0	PREDICTED: protein HOMOLOG OF MAMMALIAN LYST-INTERACTING PROTEIN 5 [Fragaria vesca subsp. vesca]
Geno-MK37945	0	PREDICTED: fructose-bisphosphate aldolase cytoplasmic isozyme [Fragaria vesca subsp. vesca]
Geno-MK37972	0	PREDICTED: G-type lectin S-receptor-like serine/threonine-protein kinase At1g67520 [Prunus mume]
Geno-MK37973	0	PREDICTED: G-type lectin S-receptor-like serine/threonine-protein kinase At1g67520 [Prunus mume]
Geno-MK37974	0	PREDICTED: bifunctional epoxide hydrolase 2-like [Fragaria vesca subsp. vesca]
Geno-MK38047	0	PREDICTED: WD repeat-containing protein 26 [Fragaria vesca subsp. vesca]
Geno-MK38246	0	PREDICTED: mannosyl-oligosaccharide 1,2-alpha-mannosidase MNS1 [Fragaria vesca subsp. vesca]
Geno-MK38298	0	PREDICTED: LOW QUALITY PROTEIN: (R)-mandelonitrile lyase 1-like [Fragaria vesca subsp. vesca]
Geno-MK38382	0	PREDICTED: probable LRR receptor-like serine/threonine-protein kinase At1g06840 isoform X1 [Fragaria vesca subsp. vesca] Geno-gi|764561818|ref|XP_011461390.1| PREDICTED: probable LRR receptor-like serine/threonine-protein kinase At1g06840 isoform X1 [Fragaria vesca subsp. vesca]
Geno-MK38746	0	sucrose nonfermenting 1-related protein kinase 2.4 [Fragaria x ananassa]
Geno-MK39327	0	PREDICTED: uncharacterized protein LOC103939989 [Pyrus x bretschneideri]
Geno-MK39389	0	PREDICTED: UDP-glycosyltransferase 91C1 [Fragaria vesca subsp. vesca]
Geno-MK39685	0	PREDICTED: probable WRKY transcription factor 7 [Fragaria vesca subsp. vesca]
Geno-MK39747	0	PREDICTED: kinesin-like protein KIF3C [Fragaria vesca subsp. vesca]
Geno-MK39748	0	PREDICTED: kinesin-like protein KIF3C [Fragaria vesca subsp. vesca]
Geno-MK39781	0	PREDICTED: uncharacterized protein LOC101293089 [Fragaria vesca subsp. vesca]
Geno-MK39982	0	PREDICTED: plant intracellular Ras-group-related LRR protein 4 [Fragaria vesca subsp. vesca]
Geno-MK40000	0	PREDICTED: pentatricopeptide repeat-containing protein At5g24830 [Fragaria vesca subsp. vesca]
Geno-MK40001	0	PREDICTED: pentatricopeptide repeat-containing protein At5g24830 [Fragaria vesca subsp. vesca]
Geno-MK40606	0	PREDICTED: protein-tyrosine-phosphatase IBR5 [Fragaria vesca subsp. vesca]
Geno-MK40697	0	PREDICTED: 3-hydroxy-3-methylglutaryl-coenzyme A reductase 1-like [Fragaria vesca subsp. vesca]
Geno-MK41169	0	PREDICTED: uncharacterized protein LOC101293443 [Fragaria vesca subsp. vesca]
Geno-MK41467	0	60S ribosomal protein L3 [Saprolegnia parasitica CBS 223.65] Geno-gi|641536247|gb|KDO30143.1| 60S ribosomal protein L3 [Saprolegnia parasitica CBS 223.65]
Geno-MK41727	0	PREDICTED: probable flavin-containing monooxygenase 1 [Prunus mume]
Geno-MK41739	0	PREDICTED: D-xylose-proton symporter-like 2 [Fragaria vesca subsp. vesca]
Geno-MK41827	0	PREDICTED: 4-hydroxyphenylpyruvate dioxygenase [Fragaria vesca subsp. vesca]
Geno-MK41869	0	PREDICTED: uncharacterized protein LOC101303068 [Fragaria vesca subsp. vesca]
Geno-MK42535	0	PREDICTED: histone-lysine N-methyltransferase ATXR4 [Fragaria vesca subsp. vesca]
Geno-MK42619	0	PREDICTED: F-box/FBD/LRR-repeat protein At1g13570-like [Fragaria vesca subsp. vesca]
Geno-MK42697	0	PREDICTED: transcription factor IIIB 90 kDa subunit-like isoform X1 [Fragaria vesca subsp. vesca]
Geno-MK43071	0	PREDICTED: elongator complex protein 4-like [Fragaria vesca subsp. vesca]
Geno-MK43223	0	PREDICTED: mediator of RNA polymerase II transcription subunit 33B [Fragaria vesca subsp. vesca]
Geno-MK43303	0	PREDICTED: uncharacterized protein LOC101304127 [Fragaria vesca subsp. vesca]
Geno-MK43343	0	PREDICTED: LOW QUALITY PROTEIN: NHL repeat-containing protein 2 [Fragaria vesca subsp. vesca]
Geno-MK43411	0	PREDICTED: NAC transcription factor 29-like [Fragaria vesca subsp. vesca]
Geno-MK43556	0	PREDICTED: uncharacterized protein LOC101314531 [Fragaria vesca subsp. vesca]
Geno-MK43659	0	PREDICTED: uncharacterized protein LOC101305973 [Fragaria vesca subsp. vesca]
Geno-MK4373	0	PREDICTED: pentatricopeptide repeat-containing protein At1g63400-like isoform X2 [Malus domestica]
Geno-MK43831	0	hypothetical protein PRUPE_ppa005983mg [Prunus persica] Geno-gi|462411560|gb|EMJ16609.1| hypothetical protein PRUPE_ppa005983mg [Prunus persica]
Geno-MK44068	0	hypothetical protein PRUPE_ppa005983mg [Prunus persica] Geno-gi|462411560|gb|EMJ16609.1| hypothetical protein PRUPE_ppa005983mg [Prunus persica]
Geno-MK44240	0	PREDICTED: protein SRG1-like isoform X2 [Fragaria vesca subsp. vesca]
Geno-MK44489	0	PREDICTED: ATP-dependent helicase BRM [Fragaria vesca subsp. vesca]
Geno-MK44721	0	PREDICTED: probable solanesyl-diphosphate synthase 3, chloroplastic [Fragaria vesca subsp. vesca]
Geno-MK44838	0	PREDICTED: amino-acid permease BAT1 isoform X1 [Fragaria vesca subsp. vesca]
Geno-MK45081	0	PREDICTED: uncharacterized protein LOC104728259 [Camelina sativa]
Geno-MK45126	0	PREDICTED: acyl-CoA-binding domain-containing protein 4 [Fragaria vesca subsp. vesca]
Geno-MK46092	0	PREDICTED: probable histone-arginine methyltransferase 1.4 isoform X1 [Fragaria vesca subsp. vesca]
Geno-MK46503	0	PREDICTED: pentatricopeptide repeat-containing protein At5g13770, chloroplastic [Fragaria vesca subsp. vesca]
Geno-MK46517	0	PREDICTED: uncharacterized protein LOC101298068 [Fragaria vesca subsp. vesca]
Geno-MK46669	0	PREDICTED: cinnamoyl-CoA reductase 1-like [Fragaria vesca subsp. vesca]
Geno-MK4708	0	hypothetical protein PRUPE_ppa015504mg, partial [Prunus persica] Geno-gi|462413117|gb|EMJ18166.1| hypothetical protein PRUPE_ppa015504mg, partial [Prunus persica]
Geno-MK4708	0	PREDICTED: probable protein phosphatase 2C 60 isoform X2 [Fragaria vesca subsp. vesca]
Geno-MK47107	0	PREDICTED: protein FAR1-RELATED SEQUENCE 5-like isoform X1 [Fragaria vesca subsp. vesca]
Geno-MK47110	0	PREDICTED: GDSL esterase/lipase At5g03610 [Fragaria vesca subsp. vesca]
Geno-MK47235	0	PREDICTED: WAT1-related protein At5g40240-like [Fragaria vesca subsp. vesca]
Geno-MK47477	0	PREDICTED: histone-lysine N-methyltransferase SUVR2 isoform X1 [Fragaria vesca subsp. vesca]
Geno-MK47502	0	PREDICTED: nucleolar protein 56-like [Fragaria vesca subsp. vesca]
Geno-MK47518	0	PREDICTED: 26S proteasome non-ATPase regulatory subunit 1 homolog A-like [Fragaria vesca subsp. vesca]
Geno-MK47865	0	PREDICTED: myosin-9 [Fragaria vesca subsp. vesca]
Geno-MK47865	0	PREDICTED: cytochrome P450 71B34-like [Fragaria vesca subsp. vesca]
Geno-MK48080	0	PREDICTED: uncharacterized protein LOC101301813 [Fragaria vesca subsp. vesca]
Geno-MK48463	0	PREDICTED: myosin-11 [Fragaria vesca subsp. vesca]
Geno-MK48612	0	PREDICTED: bifunctional riboflavin kinase/FMN phosphatase [Fragaria vesca subsp. vesca] Geno-gi|764552629|ref|XP_011460294.1| PREDICTED: bifunctional riboflavin kinase/FMN phosphatase [Fragaria vesca subsp. vesca]
Geno-MK49583	0	PREDICTED: clathrin heavy chain 1-like [Fragaria vesca subsp. vesca]
Geno-MK49939	0	PREDICTED: inositol oxygenase 1-like [Fragaria vesca subsp. vesca]
Geno-MK50075	0	PREDICTED: histone-lysine N-methyltransferase ATXR4 [Fragaria vesca subsp. vesca]
Geno-MK50201	0	PREDICTED: transcription factor IIIB 90 kDa subunit-like isoform X1 [Fragaria vesca subsp. vesca]
Geno-MK50260	0	PREDICTED: serine/threonine-protein kinase CDL1-like [Fragaria vesca subsp. vesca]
Geno-MK50723	0	PREDICTED: probable amino-acid acetyltransferase NAGS2, chloroplastic isoform X1 [Fragaria vesca subsp. vesca]
Geno-MK50801	0	PREDICTED: carboxy-terminal domain RNA polymerase II polypeptide A small phosphatase 1-like [Fragaria vesca subsp. vesca]
Geno-MK51087	0	PREDICTED: MATE efflux family protein 5-like [Fragaria vesca subsp. vesca]
Geno-MK51438	0	PREDICTED: interactor of constitutive active ROPs 2, chloroplastic [Fragaria vesca subsp. vesca] Geno-gi|764616821|ref|XP_011468084.1| PREDICTED: interactor of constitutive active ROPs 2, chloroplastic [Fragaria vesca subsp. vesca]
Geno-MK51758	0	PREDICTED: quinone oxidoreductase-like protein 2 homolog [Fragaria vesca subsp. vesca]
Geno-MK51759	0	PREDICTED: quinone oxidoreductase-like protein 2 homolog [Fragaria vesca subsp. vesca]
Geno-MK5184	0	PREDICTED: uncharacterized protein LOC101302764 [Fragaria vesca subsp. vesca]
Geno-MK53345	0	PREDICTED: neuroguidin [Fragaria vesca subsp. vesca] Geno-gi|764508442|ref|XP_011458891.1| PREDICTED: neuroguidin [Fragaria vesca subsp. vesca] Geno-gi|764508447|ref|XP_011458895.1| PREDICTED: neuroguidin [Fragaria vesca subsp. vesca]
Geno-MK53553	0	PREDICTED: uncharacterized protein At1g04910 isoform X1 [Fragaria vesca subsp. vesca]
Geno-MK54162	0	PREDICTED: UDP-sulfoquinovose synthase, chloroplastic [Fragaria vesca subsp. vesca] Geno-gi|764538266|ref|XP_011458910.1| PREDICTED: UDP-sulfoquinovose synthase, chloroplastic [Fragaria vesca subsp. vesca]
Geno-MK54640	0	PREDICTED: protein WALLS ARE THIN 1 [Fragaria vesca subsp. vesca]
Geno-MK54747	0	PREDICTED: uncharacterized protein LOC101303658 isoform X2 [Fragaria vesca subsp. vesca]
Geno-MK54788	0	PREDICTED: uncharacterized protein LOC101292906 [Fragaria vesca subsp. vesca]
Geno-MK5479	0	PREDICTED: uncharacterized protein LOC101293042 [Fragaria vesca subsp. vesca] Geno-gi|764506155|ref|XP_011463772.1| PREDICTED: uncharacterized protein LOC101293042 [Fragaria vesca subsp. vesca]
Geno-MK54871	0	PREDICTED: zinc finger protein 830 [Fragaria vesca subsp. vesca] Geno-gi|764520764|ref|XP_011469488.1| PREDICTED: zinc finger protein 830 [Fragaria vesca subsp. vesca]
Geno-MK54872	0	PREDICTED: zinc finger protein 830 [Fragaria vesca subsp. vesca] Geno-gi|764520764|ref|XP_011469488.1| PREDICTED: zinc finger protein 830 [Fragaria vesca subsp. vesca]
Geno-MK54912	0	PREDICTED: probable LRR receptor-like serine/threonine-protein kinase At1g07650 isoform X2 [Fragaria vesca subsp. vesca]
Geno-MK55025	0	PREDICTED: probable CCR4-associated factor 1 homolog 7 [Fragaria vesca subsp. vesca]
Geno-MK551	0	PREDICTED: uncharacterized protein LOC101294661 [Fragaria vesca subsp. vesca]
Geno-MK55172	0	PREDICTED: uncharacterized protein LOC101306991 [Fragaria vesca subsp. vesca]
Geno-MK55261	0	PREDICTED: zinc finger CCCH domain-containing protein 24 [Fragaria vesca subsp. vesca]
Geno-MK55285	0	PREDICTED: putative ALA-interacting subunit 2 [Fragaria vesca subsp. vesca]
Geno-MK55374	0	PREDICTED: zinc finger CCCH domain-containing protein 48-like [Fragaria vesca subsp. vesca]
Geno-MK55800	0	PREDICTED: putative glucose-6-phosphate 1-epimerase [Fragaria vesca subsp. vesca]
Geno-MK55813	0	PREDICTED: floral homeotic protein APETALA 2-like isoform X1 [Fragaria vesca subsp. vesca]
Geno-MK55861	0	PREDICTED: probable solanesyl-diphosphate synthase 3, chloroplastic [Fragaria vesca subsp. vesca]
Geno-MK55999	0	PREDICTED: UPF0496 protein 4 [Fragaria vesca subsp. vesca]
Geno-MK56042	0	PREDICTED: uncharacterized protein LOC101305100 [Fragaria vesca subsp. vesca]
Geno-MK56126	0	PREDICTED: uncharacterized protein LOC101303068 [Fragaria vesca subsp. vesca]
Geno-MK56127	0	PREDICTED: uncharacterized protein LOC101303068 [Fragaria vesca subsp. vesca]
Geno-MK56152	0	PREDICTED: probable methyltransferase-like protein 15 [Fragaria vesca subsp. vesca]
Geno-MK56352	0	PREDICTED: uncharacterized protein LOC101305650 [Fragaria vesca subsp. vesca]
Geno-MK56375	0	PREDICTED: protein NRT1/ PTR FAMILY 8.3-like [Fragaria vesca subsp. vesca]
Geno-MK56408	0	PREDICTED: O-glucosyltransferase rumi homolog [Fragaria vesca subsp. vesca] Geno-gi|764625387|ref|XP_011469033.1| PREDICTED: O-glucosyltransferase rumi homolog [Fragaria vesca subsp. vesca]
Geno-MK56409	0	PREDICTED: phosphatidylinositol 3,4,5-trisphosphate 3-phosphatase and dual-specificity protein phosphatase PTEN [Fragaria vesca subsp. vesca]
Geno-MK56570	0	PREDICTED: transcription factor MYB28-like [Fragaria vesca subsp. vesca]
Geno-MK56824	0	PREDICTED: putative disease resistance protein At3g14460 [Fragaria vesca subsp. vesca]
Geno-MK57016	0	PREDICTED: protein SRG1-like isoform X2 [Fragaria vesca subsp. vesca]
Geno-MK57123	0	MLO protein 1 [Rosa multiflora]
Geno-MK5759	0	PREDICTED: rho GTPase-activating protein 2-like [Fragaria vesca subsp. vesca]
Geno-MK57929	0	PREDICTED: cyclase-associated protein 1 [Fragaria vesca subsp. vesca]
Geno-MK5794	0	PREDICTED: probable protein phosphatase 2C 24 [Fragaria vesca subsp. vesca]
Geno-MK58420	0	PREDICTED: Niemann-Pick C1 protein isoform X2 [Prunus mume]
Geno-MK58450	0	PREDICTED: uncharacterized protein At3g15000, mitochondrial [Prunus mume]
Geno-MK58755	0	PREDICTED: uncharacterized protein At1g01500-like [Fragaria vesca subsp. vesca] Geno-gi|764523753|ref|XP_011457748.1| PREDICTED: uncharacterized protein At1g01500-like [Fragaria vesca subsp. vesca] Geno-gi|764523757|ref|XP_011457749.1| PREDICTED: uncharacterized protein At1g01500-like [Fragaria vesca subsp. vesca] Geno-gi|764523761|ref|XP_011457750.1| PREDICTED: uncharacterized protein At1g01500-…
Geno-MK59119	0	PREDICTED: ATP-dependent zinc metalloprotease FTSH, chloroplastic [Fragaria vesca subsp. vesca]
Geno-MK59787	0	PREDICTED: uncharacterized protein LOC101309100 [Fragaria vesca subsp. vesca]
Geno-MK60442	0	predicted protein [Hordeum vulgare subsp. vulgare]
Geno-MK60443	0	predicted protein [Hordeum vulgare subsp. vulgare]
Geno-MK61039	0	PREDICTED: senescence-associated carboxylesterase 101-like [Fragaria vesca subsp. vesca]
Geno-MK61040	0	PREDICTED: senescence-associated carboxylesterase 101-like [Fragaria vesca subsp. vesca]
Geno-MK61041	0	PREDICTED: senescence-associated carboxylesterase 101-like [Fragaria vesca subsp. vesca]
Geno-MK61042	0	PREDICTED: senescence-associated carboxylesterase 101-like [Fragaria vesca subsp. vesca]
Geno-MK61043	0	PREDICTED: senescence-associated carboxylesterase 101-like [Fragaria vesca subsp. vesca]
Geno-MK61170	0	PREDICTED: wall-associated receptor kinase-like 1 [Fragaria vesca subsp. vesca]
Geno-MK61202	0	PREDICTED: mitochondrial uncoupling protein 5 [Fragaria vesca subsp. vesca]
Geno-MK61659	0	PREDICTED: uncharacterized CRM domain-containing protein At3g25440, chloroplastic isoform X1 [Fragaria vesca subsp. vesca] Geno-gi|764520875|ref|XP_011469567.1| PREDICTED: uncharacterized CRM domain-containing protein At3g25440, chloroplastic isoform X1 [Fragaria vesca subsp. vesca]
Geno-MK61955	0	PREDICTED: annexin D2-like [Fragaria vesca subsp. vesca]
Geno-MK62330	0	PREDICTED: extensin-like [Fragaria vesca subsp. vesca]
Geno-MK62331	0	PREDICTED: extensin-like [Fragaria vesca subsp. vesca]
Geno-MK62410	0	PREDICTED: legumain [Fragaria vesca subsp. vesca]
Geno-MK62469	0	PREDICTED: DNA gyrase subunit A, chloroplastic/mitochondrial [Fragaria vesca subsp. vesca] Geno-gi|764622097|ref|XP_011468743.1| PREDICTED: DNA gyrase subunit A, chloroplastic/mitochondrial [Fragaria vesca subsp. vesca]
Geno-MK63486	0	PREDICTED: uncharacterized protein At1g01500-like [Fragaria vesca subsp. vesca] Geno-gi|764523753|ref|XP_011457748.1| PREDICTED: uncharacterized protein At1g01500-like [Fragaria vesca subsp. vesca] Geno-gi|764523757|ref|XP_011457749.1| PREDICTED: uncharacterized protein At1g01500-like [Fragaria vesca subsp. vesca] Geno-gi|764523761|ref|XP_011457750.1| PREDICTED: uncharacterized protein At1g01500-…
Geno-MK63569	0	PREDICTED: probable metal-nicotianamine transporter YSL6 isoform X2 [Fragaria vesca subsp. vesca]
Geno-MK63582	0	PREDICTED: putative phosphatidylinositol N-acetylglucosaminyltransferase subunit C isoform X4 [Fragaria vesca subsp. vesca] Geno-gi|470104437|ref|XP_004288610.1| PREDICTED: putative phosphatidylinositol N-acetylglucosaminyltransferase subunit C isoform X4 [Fragaria vesca subsp. vesca]
Geno-MK63691	0	PREDICTED: ferredoxin-dependent glutamate synthase, chloroplastic [Fragaria vesca subsp. vesca]
Geno-MK63727	0	PREDICTED: probable sodium/metabolite cotransporter BASS5, chloroplastic [Fragaria vesca subsp. vesca]
Geno-MK63812	0	PREDICTED: probable serine/threonine-protein kinase NAK [Fragaria vesca subsp. vesca] Geno-gi|764632516|ref|XP_011469769.1| PREDICTED: probable serine/threonine-protein kinase NAK [Fragaria vesca subsp. vesca] Geno-gi|764632519|ref|XP_011469770.1| PREDICTED: probable serine/threonine-protein kinase NAK [Fragaria vesca subsp. vesca]
Geno-MK64201	0	PREDICTED: putative disease resistance protein At3g14460 isoform X1 [Pyrus x bretschneideri] Geno-gi|694377329|ref|XP_009364974.1| PREDICTED: putative disease resistance protein At3g14460 isoform X1 [Pyrus x bretschneideri] Geno-gi|694377331|ref|XP_009364975.1| PREDICTED: putative disease resistance protein At3g14460 isoform X1 [Pyrus x bretschneideri]
Geno-MK64937	0	PREDICTED: pre-mRNA-processing protein 40A [Fragaria vesca subsp. vesca]
Geno-MK65057	0	PREDICTED: pyruvate, phosphate dikinase 2 [Fragaria vesca subsp. vesca]
Geno-MK65088	0	MLO protein 1 [Rosa multiflora]
Geno-MK65090	0	PREDICTED: protein TIFY 4B-like isoform X1 [Fragaria vesca subsp. vesca]
Geno-MK65225	0	PREDICTED: (S)-ureidoglycine aminohydrolase isoform X1 [Fragaria vesca subsp. vesca]
Geno-MK65240	0	PREDICTED: uncharacterized protein LOC101294649 isoform X1 [Fragaria vesca subsp. vesca]
Geno-MK65815	0	PREDICTED: acyltransferase-like protein At1g54570, chloroplastic [Fragaria vesca subsp. vesca]
Geno-MK66093	0	PREDICTED: uncharacterized protein LOC105349255 [Fragaria vesca subsp. vesca] Geno-gi|764558418|ref|XP_011460899.1| PREDICTED: uncharacterized protein LOC105349255 [Fragaria vesca subsp. vesca]
Geno-MK6620	0	PREDICTED: DNA-directed RNA polymerase I subunit rpa49-like [Fragaria vesca subsp. vesca]
Geno-MK66475	0	PREDICTED: tubulin-folding cofactor D isoform X2 [Fragaria vesca subsp. vesca]
Geno-MK66531	0	PREDICTED: tyrosyl-DNA phosphodiesterase 1 [Fragaria vesca subsp. vesca]
Geno-MK66843	0	PREDICTED: palmitoyl-monogalactosyldiacylglycerol delta-7 desaturase, chloroplastic-like [Fragaria vesca subsp. vesca]
Geno-MK66844	0	PREDICTED: palmitoyl-monogalactosyldiacylglycerol delta-7 desaturase, chloroplastic-like [Fragaria vesca subsp. vesca]
Geno-MK67039	0	PREDICTED: uncharacterized protein LOC101308044 [Fragaria vesca subsp. vesca]
Geno-MK67462	0	PREDICTED: putative lysine-specific demethylase JMJ16 [Fragaria vesca subsp. vesca] Geno-gi|764596193|ref|XP_011466003.1| PREDICTED: putative lysine-specific demethylase JMJ16 [Fragaria vesca subsp. vesca]
Geno-MK67869	0	PREDICTED: protein VACUOLELESS1 isoform X2 [Fragaria vesca subsp. vesca]
Geno-MK67870	0	PREDICTED: protein VACUOLELESS1 isoform X2 [Fragaria vesca subsp. vesca]
Geno-MK68025	0	PREDICTED: serine/threonine-protein phosphatase PP-X isozyme 2 [Fragaria vesca subsp. vesca]
Geno-MK68026	0	PREDICTED: serine/threonine-protein phosphatase PP-X isozyme 2 [Fragaria vesca subsp. vesca]
Geno-MK6820	0	PREDICTED: squamosa promoter-binding-like protein 7 [Fragaria vesca subsp. vesca]
Geno-MK6821	0	PREDICTED: squamosa promoter-binding-like protein 7 [Fragaria vesca subsp. vesca]
Geno-MK6842	0	PREDICTED: zinc finger protein CONSTANS-LIKE 5 [Fragaria vesca subsp. vesca]
Geno-MK68927	0	PREDICTED: probable Histone-lysine N-methyltransferase ATXR5 [Fragaria vesca subsp. vesca]
Geno-MK68979	0	PREDICTED: DUF21 domain-containing protein At4g14240 [Fragaria vesca subsp. vesca]
Geno-MK69026	0	PREDICTED: uncharacterized protein LOC101294980 isoform X1 [Fragaria vesca subsp. vesca]
Geno-MK69166	0	PREDICTED: dihydroxy-acid dehydratase, chloroplastic [Fragaria vesca subsp. vesca]
Geno-MK69786	0	PREDICTED: uncharacterized protein LOC101313840 isoform X1 [Fragaria vesca subsp. vesca] Geno-gi|764516703|ref|XP_011466094.1| PREDICTED: uncharacterized protein LOC101313840 isoform X1 [Fragaria vesca subsp. vesca]
Geno-MK69848	0	PREDICTED: protein-L-isoaspartate O-methyltransferase 1-like isoform X2 [Fragaria vesca subsp. vesca]
Geno-MK69912	0	PREDICTED: N-alpha-acetyltransferase 35, NatC auxiliary subunit [Fragaria vesca subsp. vesca]
Geno-MK70372	0	PREDICTED: probable E3 ubiquitin-protein ligase LOG2 [Fragaria vesca subsp. vesca]
Geno-MK70424	0	PREDICTED: calcium-transporting ATPase 10, plasma membrane-type-like isoform X7 [Fragaria vesca subsp. vesca] Geno-gi|764587137|ref|XP_011464739.1| PREDICTED: calcium-transporting ATPase 10, plasma membrane-type-like isoform X7 [Fragaria vesca subsp. vesca]
Geno-MK70643	0	PREDICTED: DNA-directed RNA polymerase III subunit RPC3 [Fragaria vesca subsp. vesca]
Geno-MK71051	0	PREDICTED: putative disease resistance protein RGA3 [Malus domestica]
Geno-MK71144	0	PREDICTED: xyloglucan 6-xylosyltransferase 2-like [Fragaria vesca subsp. vesca]
Geno-MK71259	0	PREDICTED: piriformospora indica-insensitive protein 2 [Fragaria vesca subsp. vesca]
Geno-MK71631	0	PREDICTED: SWI/SNF complex component SNF12 homolog [Fragaria vesca subsp. vesca]
Geno-MK71926	0	PREDICTED: carboxymethylenebutenolidase homolog isoform X1 [Fragaria vesca subsp. vesca]
Geno-MK72200	0	PREDICTED: clathrin light chain 1-like [Fragaria vesca subsp. vesca]
Geno-MK72697	0	PREDICTED: telomere repeat-binding protein 5-like [Fragaria vesca subsp. vesca] Geno-gi|764601235|ref|XP_011466551.1| PREDICTED: telomere repeat-binding protein 5-like [Fragaria vesca subsp. vesca] Geno-gi|764601244|ref|XP_011466552.1| PREDICTED: telomere repeat-binding protein 5-like [Fragaria vesca subsp. vesca]
Geno-MK72929	0	PREDICTED: polygalacturonase QRT3 [Fragaria vesca subsp. vesca]
Geno-MK73027	0	PREDICTED: transmembrane protein 184 homolog DDB_G0279555 [Fragaria vesca subsp. vesca]
Geno-MK73226	0	PREDICTED: probable receptor-like protein kinase At5g15080 isoform X1 [Fragaria vesca subsp. vesca]
Geno-MK73264	0	PREDICTED: protein transport protein Sec24-like At4g32640 [Fragaria vesca subsp. vesca]
Geno-MK73639	0	PREDICTED: uncharacterized protein LOC101300301 isoform X1 [Fragaria vesca subsp. vesca]
Geno-MK73723	0	photosystem II p680 chlorophyll A apoprotein (chloroplast) [Rosa odorata var. gigantea]
Geno-MK74325	0	PREDICTED: DNA gyrase subunit A, chloroplastic/mitochondrial [Fragaria vesca subsp. vesca] Geno-gi|764622097|ref|XP_011468743.1| PREDICTED: DNA gyrase subunit A, chloroplastic/mitochondrial [Fragaria vesca subsp. vesca]
Geno-MK74512	0	PREDICTED: protein EARLY FLOWERING 3 [Fragaria vesca subsp. vesca]
Geno-MK74688	0	PREDICTED: gamma-glutamyltranspeptidase 1-like isoform X2 [Fragaria vesca subsp. vesca]
Geno-MK75027	0	PREDICTED: F-box/LRR-repeat protein At3g26922-like isoform X1 [Fragaria vesca subsp. vesca]
Geno-MK75125	0	PREDICTED: putative pentatricopeptide repeat-containing protein At3g47840 [Fragaria vesca subsp. vesca]
Geno-MK75186	0	PREDICTED: synaptotagmin-1-like isoform X1 [Fragaria vesca subsp. vesca]
Geno-MK7525	0	PREDICTED: LOW QUALITY PROTEIN: protein TIC 22-like, chloroplastic [Fragaria vesca subsp. vesca]
Geno-MK75289	0	PREDICTED: uncharacterized protein At4g10930 [Fragaria vesca subsp. vesca]
Geno-MK75354	0	PREDICTED: ACT domain-containing protein ACR8-like [Fragaria vesca subsp. vesca]
Geno-MK75655	0	PREDICTED: LOW QUALITY PROTEIN: cytochrome P450 71A9-like [Fragaria vesca subsp. vesca]
Geno-MK76689	0	PREDICTED: transcription factor IIIB 90 kDa subunit-like isoform X1 [Fragaria vesca subsp. vesca]
Geno-MK77071	0	PREDICTED: probable LRR receptor-like serine/threonine-protein kinase At1g56130 [Prunus mume]
Geno-MK772	0	hypothetical protein PRUPE_ppb015618mg [Prunus persica] Geno-gi|462424317|gb|EMJ28580.1| hypothetical protein PRUPE_ppb015618mg [Prunus persica]
Geno-MK77316	0	PREDICTED: uncharacterized protein LOC103939989 [Pyrus x bretschneideri]
Geno-MK77426	0	PREDICTED: DEAD-box ATP-dependent RNA helicase 32 [Fragaria vesca subsp. vesca]
Geno-MK77551	0	PREDICTED: probable inactive purple acid phosphatase 2 [Fragaria vesca subsp. vesca]
Geno-MK77718	0	PREDICTED: ABC transporter A family member 2-like [Fragaria vesca subsp. vesca]
Geno-MK77719	0	PREDICTED: cucumisin-like, partial [Prunus mume]
Geno-MK78021	0	PREDICTED: uncharacterized protein LOC101292032 isoform X2 [Fragaria vesca subsp. vesca] Geno-gi|764597889|ref|XP_011466222.1| PREDICTED: uncharacterized protein LOC101292032 isoform X2 [Fragaria vesca subsp. vesca]
Geno-MK78246	0	PREDICTED: squamosa promoter-binding-like protein 7 [Fragaria vesca subsp. vesca]
Geno-MK78619	0	PREDICTED: WD repeat-containing protein 82-B [Fragaria vesca subsp. vesca]
Geno-MK78870	0	PREDICTED: protein SGT1 homolog [Fragaria vesca subsp. vesca]
Geno-MK79165	0	PREDICTED: uncharacterized protein LOC101291046 [Fragaria vesca subsp. vesca]
Geno-MK79234	0	PREDICTED: protein translocase subunit SecA, chloroplastic [Fragaria vesca subsp. vesca]
Geno-MK79235	0	PREDICTED: protein translocase subunit SecA, chloroplastic [Fragaria vesca subsp. vesca]
Geno-MK79763	0	PREDICTED: uncharacterized protein LOC101292007 isoform X3 [Fragaria vesca subsp. vesca]
Geno-MK80768	0	PREDICTED: LOW QUALITY PROTEIN: pentatricopeptide repeat-containing protein At4g25270, chloroplastic [Fragaria vesca subsp. vesca]
Geno-MK80815	0	PREDICTED: putative pentatricopeptide repeat-containing protein At1g12700, mitochondrial [Fragaria vesca subsp. vesca]
Geno-MK80921	0	PREDICTED: probable sodium-coupled neutral amino acid transporter 6 [Fragaria vesca subsp. vesca]
Geno-MK81005	0	PREDICTED: G-protein coupled receptor 1 [Fragaria vesca subsp. vesca]
Geno-MK81129	0	PREDICTED: uncharacterized protein LOC101311098 isoform X1 [Fragaria vesca subsp. vesca]
Geno-MK81505	0	hypothetical protein PRUPE_ppa006133mg [Prunus persica] Geno-gi|462419377|gb|EMJ23640.1| hypothetical protein PRUPE_ppa006133mg [Prunus persica]
Geno-MK81844	0	PREDICTED: heat shock cognate 70 kDa protein-like [Fragaria vesca subsp. vesca]
Geno-MK81974	0	hypothetical protein AURANDRAFT_36266 [Aureococcus anophagefferens] Geno-gi|323455903|gb|EGB11771.1| hypothetical protein AURANDRAFT_36266 [Aureococcus anophagefferens]
Geno-MK82376	0	PREDICTED: uncharacterized protein LOC101305973 [Fragaria vesca subsp. vesca]
Geno-MK82476	0	PREDICTED: uncharacterized protein LOC101309799 isoform X1 [Fragaria vesca subsp. vesca]
Geno-MK83230	0	PREDICTED: probable LRR receptor-like serine/threonine-protein kinase At5g45780 [Fragaria vesca subsp. vesca]
Geno-MK83334	0	PREDICTED: pentatricopeptide repeat-containing protein At1g60770 [Fragaria vesca subsp. vesca]
Geno-MK83356	0	PREDICTED: formamidopyrimidine-DNA glycosylase isoform X2 [Fragaria vesca subsp. vesca]
Geno-MK83636	0	PREDICTED: taxadiene 5-alpha hydroxylase-like [Pyrus x bretschneideri]
Geno-MK84050	0	PREDICTED: protein LST8 homolog [Fragaria vesca subsp. vesca]
Geno-MK84128	0	PREDICTED: uncharacterized protein LOC101295913 [Fragaria vesca subsp. vesca] Geno-gi|764584923|ref|XP_011464461.1| PREDICTED: uncharacterized protein LOC101295913 [Fragaria vesca subsp. vesca]
Geno-MK84321	0	PREDICTED: probable receptor-like protein kinase At1g67000 isoform X1 [Fragaria vesca subsp. vesca]
Geno-MK84710	0	PREDICTED: vam6/Vps39-like protein [Fragaria vesca subsp. vesca]
Geno-MK86018	0	PREDICTED: vacuolar protein sorting-associated protein 54, chloroplastic [Fragaria vesca subsp. vesca]
Geno-MK8640	0	PREDICTED: probable WRKY transcription factor 71 [Fragaria vesca subsp. vesca]
Geno-MK86424	0	PREDICTED: amino-acid permease BAT1 isoform X1 [Fragaria vesca subsp. vesca]
Geno-MK86748	0	PREDICTED: myosin-11 [Fragaria vesca subsp. vesca]
Geno-MK86807	0	PREDICTED: embryonic stem cell-specific 5-hydroxymethylcytosine-binding protein isoform X2 [Fragaria vesca subsp. vesca]
Geno-MK86973	0	PREDICTED: uncharacterized protein LOC101295186 [Fragaria vesca subsp. vesca]
Geno-MK87067	0	PREDICTED: kinesin-13A-like [Fragaria vesca subsp. vesca]
Geno-MK87110	0	PREDICTED: sphingosine kinase 1-like isoform X1 [Fragaria vesca subsp. vesca]
Geno-MK87111	0	PREDICTED: sphingosine kinase 1-like isoform X1 [Fragaria vesca subsp. vesca]
Geno-MK87707	0	PREDICTED: uncharacterized protein LOC101294615 isoform X1 [Fragaria vesca subsp. vesca]
Geno-MK87799	0	PREDICTED: probable dimethyladenosine transferase isoform X1 [Fragaria vesca subsp. vesca]
Geno-MK87805	0	PREDICTED: uncharacterized protein LOC101291046 [Fragaria vesca subsp. vesca]
Geno-MK87990	0	PREDICTED: GDSL esterase/lipase At5g03610 [Fragaria vesca subsp. vesca]
Geno-MK88340	0	PREDICTED: senescence-associated carboxylesterase 101-like [Fragaria vesca subsp. vesca]
Geno-MK88377	0	PREDICTED: uncharacterized protein LOC101308219 [Fragaria vesca subsp. vesca]
Geno-MK89041	0	PREDICTED: glyoxylate/hydroxypyruvate reductase HPR3-like [Fragaria vesca subsp. vesca]
Geno-MK89483	0	PREDICTED: transcription factor IIIB 90 kDa subunit-like isoform X1 [Fragaria vesca subsp. vesca]
Geno-MK89585	0	PREDICTED: probable acyl-activating enzyme 1, peroxisomal isoform X1 [Fragaria vesca subsp. vesca]
Geno-MK89665	0	PREDICTED: short-chain dehydrogenase TIC 32, chloroplastic [Fragaria vesca subsp. vesca]
Geno-MK90417	0	PREDICTED: uncharacterized protein LOC101307378 [Fragaria vesca subsp. vesca] Geno-gi|764554036|ref|XP_011460460.1| PREDICTED: uncharacterized protein LOC101307378 [Fragaria vesca subsp. vesca] Geno-gi|764554040|ref|XP_011460461.1| PREDICTED: uncharacterized protein LOC101307378 [Fragaria vesca subsp. vesca]
Geno-MK90525	0	PREDICTED: putative UDP-sugar transporter DDB_G0278631 [Fragaria vesca subsp. vesca]
Geno-MK90726	0	PREDICTED: actin-1 [Fragaria vesca subsp. vesca]
Geno-MK90726	0	actin [Litchi chinensis] Geno-gi|353259715|gb|AEQ75496.1| actin [Rosa multiflora] Geno-gi|937669054|gb|ALI97578.1| actin [Prunus dulcis] Geno-gi|954702174|gb|ALP70491.1| actin [Prunus persica var. persica]
Geno-MK90937	0	aldo-keto reductase [Rosa rugosa]
Geno-MK90979	0	PREDICTED: bifunctional phosphatase IMPL2, chloroplastic [Fragaria vesca subsp. vesca]
Geno-MK91018	0	PREDICTED: ankyrin repeat domain-containing protein 13C-like [Fragaria vesca subsp. vesca]
Geno-MK9137	0	PREDICTED: uroporphyrinogen decarboxylase 1, chloroplastic isoform X1 [Fragaria vesca subsp. vesca]
Geno-MK91603	0	PREDICTED: scarecrow-like protein 6 [Fragaria vesca subsp. vesca]
Geno-MK91820	0	PREDICTED: uncharacterized protein LOC101301590 [Fragaria vesca subsp. vesca]
Geno-MK91859	0	PREDICTED: probable polyamine transporter At3g13620 [Fragaria vesca subsp. vesca]
Geno-MK92011	0	PREDICTED: cysteine proteinase RD21a-like [Fragaria vesca subsp. vesca]
Geno-MK92441	0	PREDICTED: protein EXECUTER 2, chloroplastic [Fragaria vesca subsp. vesca]
Geno-MK92526	0	PREDICTED: mitochondrial ubiquitin ligase activator of nfkb 1 [Fragaria vesca subsp. vesca]
Geno-MK92652	0	PREDICTED: uncharacterized protein LOC101303433 [Fragaria vesca subsp. vesca]
Geno-MK93171	0	PREDICTED: protein BASIC PENTACYSTEINE6 [Fragaria vesca subsp. vesca]
Geno-MK93184	0	putative MYB transcription factor [Rosa rugosa]
Geno-MK93446	0	PREDICTED: uncharacterized protein LOC101305973 [Fragaria vesca subsp. vesca]
Geno-MK93682	0	PREDICTED: probable BOI-related E3 ubiquitin-protein ligase 2 [Fragaria vesca subsp. vesca] Geno-gi|764575965|ref|XP_011463142.1| PREDICTED: probable BOI-related E3 ubiquitin-protein ligase 2 [Fragaria vesca subsp. vesca]
Geno-MK93741	0	PREDICTED: ankyrin repeat and SAM domain-containing protein 6 [Fragaria vesca subsp. vesca]
Geno-MK9381	0	PREDICTED: uncharacterized protein LOC101304878 [Fragaria vesca subsp. vesca]
Geno-MK94022	0	PREDICTED: ubiquitin-like domain-containing CTD phosphatase [Fragaria vesca subsp. vesca]
Geno-MK9423	0	PREDICTED: mannose-6-phosphate isomerase 1-like [Fragaria vesca subsp. vesca]
Geno-MK9438	0	PREDICTED: DEAD-box ATP-dependent RNA helicase 20 [Fragaria vesca subsp. vesca]
Geno-MK94471	0	PREDICTED: uncharacterized protein LOC101292106 [Fragaria vesca subsp. vesca]
Geno-MK9450	0	PREDICTED: enoyl-[acyl-carrier-protein] reductase [NADH], chloroplastic [Fragaria vesca subsp. vesca]
Geno-MK94853	0	PREDICTED: plant intracellular Ras-group-related LRR protein 4 [Fragaria vesca subsp. vesca]
Geno-MK94872	0	PREDICTED: serine/threonine-protein kinase BLUS1 [Fragaria vesca subsp. vesca] Geno-gi|764618622|ref|XP_011468268.1| PREDICTED: serine/threonine-protein kinase BLUS1 [Fragaria vesca subsp. vesca]
Geno-MK94980	0	PREDICTED: BTB/POZ domain-containing protein At2g46260-like isoform X1 [Fragaria vesca subsp. vesca]
Geno-MK94980	0	PREDICTED: BTB/POZ domain-containing protein At2g46260-like isoform X2 [Fragaria vesca subsp. vesca]
Geno-MK9526	0	PREDICTED: uncharacterized protein LOC101309584 [Fragaria vesca subsp. vesca]
Geno-MK95433	0	PREDICTED: scarecrow-like protein 6 [Fragaria vesca subsp. vesca]
Geno-MK95441	0	PREDICTED: putative glucose-6-phosphate 1-epimerase [Fragaria vesca subsp. vesca]
Geno-MK95464	0	PREDICTED: serine/threonine-protein phosphatase PP-X isozyme 2 [Fragaria vesca subsp. vesca]
Geno-MK95464	0	PREDICTED: disease resistance protein At4g27190-like [Fragaria vesca subsp. vesca] Geno-gi|764629093|ref|XP_011469396.1| PREDICTED: disease resistance protein At4g27190-like [Fragaria vesca subsp. vesca] Geno-gi|764629098|ref|XP_004308614.2| PREDICTED: disease resistance protein At4g27190-like [Fragaria vesca subsp. vesca] Geno-gi|764629102|ref|XP_011469397.1| PREDICTED: disease resistance protei…
Geno-MK95604	0	PREDICTED: serine/threonine-protein kinase rio2-like [Fragaria vesca subsp. vesca] Geno-gi|764627652|ref|XP_011469278.1| PREDICTED: serine/threonine-protein kinase rio2-like [Fragaria vesca subsp. vesca]
Geno-MK96492	0	PREDICTED: uncharacterized protein LOC101309389 isoform X2 [Fragaria vesca subsp. vesca]
Geno-MK96672	0	PREDICTED: palmitoyl-acyl carrier protein thioesterase, chloroplastic-like [Fragaria vesca subsp. vesca]
Geno-MK97263	0	PREDICTED: EID1-like F-box protein 2 [Prunus mume] Geno-gi|645249657|ref|XP_008230842.1| PREDICTED: EID1-like F-box protein 2 [Prunus mume]
Geno-MK97515	0	PREDICTED: uncharacterized protein LOC101298030 [Fragaria vesca subsp. vesca]
Geno-MK97649	0	PREDICTED: ankyrin repeat-containing protein At5g02620-like [Fragaria vesca subsp. vesca]
Geno-MK97654	0	PREDICTED: BEACH domain-containing protein lvsC isoform X2 [Fragaria vesca subsp. vesca]
Geno-MK98452	0	PREDICTED: BTB/POZ domain-containing protein At3g19850-like [Fragaria vesca subsp. vesca]
Geno-MK9857	0	PREDICTED: cysteine synthase 2 [Fragaria vesca subsp. vesca]
Geno-MK9864	0	PREDICTED: NAC transcription factor 29-like [Fragaria vesca subsp. vesca]
Geno-MK98737	0	PREDICTED: BEL1-like homeodomain protein 3 [Fragaria vesca subsp. vesca]
Geno-MK99046	0	hypothetical protein PRUPE_ppa001157mg [Prunus persica] Geno-gi|462413208|gb|EMJ18257.1| hypothetical protein PRUPE_ppa001157mg [Prunus persica]
Geno-MK99303	0	PREDICTED: tryptophantRNA ligase, mitochondrial [Fragaria vesca subsp. vesca]
Geno-MK9938	0	PREDICTED: tRNA (uracil-5-)-methyltransferase homolog A [Fragaria vesca subsp. vesca] Geno-gi|764577565|ref|XP_011463348.1| PREDICTED: tRNA (uracil-5-)-methyltransferase homolog A [Fragaria vesca subsp. vesca]
Geno-MK99970	0	PREDICTED: probable receptor-like protein kinase At5g18500 [Fragaria vesca subsp. vesca]
Geno-MK1645	1e-180	PREDICTED: kanadaptin [Fragaria vesca subsp. vesca]
Geno-MK75138	1e-180	PREDICTED: uncharacterized protein LOC101313678 [Fragaria vesca subsp. vesca]
Geno-MK79314	1e-180	PREDICTED: kanadaptin [Fragaria vesca subsp. vesca]
Geno-MK129685	3e-180	PREDICTED: E3 ubiquitin-protein ligase UPL4 [Fragaria vesca subsp. vesca]
Geno-MK139558	1e-179	PREDICTED: thioredoxin-like 1-2, chloroplastic [Fragaria vesca subsp. vesca]
Geno-MK61451	1e-179	PREDICTED: TMV resistance protein N-like [Prunus mume] Geno-gi|645263812|ref|XP_008237405.1| PREDICTED: TMV resistance protein N-like [Prunus mume]
Geno-MK37031	2e-179	PREDICTED: uridine-cytidine kinase C isoform X2 [Fragaria vesca subsp. vesca]
Geno-MK97609	2e-179	PREDICTED: YTH domain-containing protein 1 isoform X2 [Fragaria vesca subsp. vesca]
Geno-MK54587	3e-179	PREDICTED: proteasome assembly chaperone 2 [Fragaria vesca subsp. vesca]
Geno-MK124580	4e-179	PREDICTED: cinnamoyl-CoA reductase 2-like isoform X2 [Prunus mume]
Geno-MK125420	4e-179	PREDICTED: cinnamoyl-CoA reductase 2-like isoform X2 [Prunus mume]
Geno-MK105755	1e-178	PREDICTED: uncharacterized protein LOC101313639 [Fragaria vesca subsp. vesca]
Geno-MK140686	1e-178	PREDICTED: protein YLS9-like [Fragaria vesca subsp. vesca]
Geno-MK118710	4e-178	PREDICTED: separase [Fragaria vesca subsp. vesca]
Geno-MK142000	4e-178	PREDICTED: separase [Fragaria vesca subsp. vesca]
Geno-MK17113	1e-177	PREDICTED: uncharacterized protein LOC101302103 [Fragaria vesca subsp. vesca]
Geno-MK48384	1e-177	PREDICTED: protein YIPF1 homolog [Fragaria vesca subsp. vesca]
Geno-MK95541	3e-177	PREDICTED: uncharacterized protein LOC101301307 [Fragaria vesca subsp. vesca] Geno-gi|764593854|ref|XP_011465515.1| PREDICTED: uncharacterized protein LOC101301307 [Fragaria vesca subsp. vesca]
Geno-MK47882	9e-177	PREDICTED: uncharacterized protein LOC101292470 [Fragaria vesca subsp. vesca]
Geno-MK1443	1e-176	PREDICTED: heterogeneous nuclear ribonucleoprotein R [Fragaria vesca subsp. vesca] Geno-gi|764602964|ref|XP_011466757.1| PREDICTED: heterogeneous nuclear ribonucleoprotein R [Fragaria vesca subsp. vesca]
Geno-MK49715	6e-176	PREDICTED: 2-C-methyl-D-erythritol 4-phosphate cytidylyltransferase, chloroplastic-like [Fragaria vesca subsp. vesca]
Geno-MK144084	1e-175	PREDICTED: protein FLX-like 3 isoform X1 [Fragaria vesca subsp. vesca] Geno-gi|764577415|ref|XP_011463329.1| PREDICTED: protein FLX-like 3 isoform X1 [Fragaria vesca subsp. vesca]
Geno-MK144085	1e-175	PREDICTED: protein FLX-like 3 isoform X1 [Fragaria vesca subsp. vesca] Geno-gi|764577415|ref|XP_011463329.1| PREDICTED: protein FLX-like 3 isoform X1 [Fragaria vesca subsp. vesca]
Geno-MK143056	4e-175	PREDICTED: protein ABIL2-like [Fragaria vesca subsp. vesca]
Geno-MK126728	6e-175	PREDICTED: uncharacterized protein LOC101312632 [Fragaria vesca subsp. vesca]
Geno-MK53633	6e-175	PREDICTED: LOW QUALITY PROTEIN: cytochrome P450 94B3 [Fragaria vesca subsp. vesca]
Geno-MK58530	6e-175	PREDICTED: LOW QUALITY PROTEIN: cytochrome P450 94B3 [Fragaria vesca subsp. vesca]
Geno-MK77160	7e-175	PREDICTED: methyltransferase-like protein 13 [Fragaria vesca subsp. vesca] Geno-gi|764627723|ref|XP_011469284.1| PREDICTED: methyltransferase-like protein 13 [Fragaria vesca subsp. vesca] Geno-gi|764627727|ref|XP_011469285.1| PREDICTED: methyltransferase-like protein 13 [Fragaria vesca subsp. vesca] Geno-gi|764627732|ref|XP_011469286.1| PREDICTED: methyltransferase-like protein 13 [Fragaria vesca…
Geno-MK82412	7e-175	PREDICTED: uncharacterized protein LOC103329682 [Prunus mume]
Geno-MK139391	9e-175	PREDICTED: zinc finger protein 7 [Fragaria vesca subsp. vesca] Geno-gi|470122760|ref|XP_004297407.1| PREDICTED: zinc finger protein 7 [Fragaria vesca subsp. vesca] Geno-gi|764576022|ref|XP_011463145.1| PREDICTED: zinc finger protein 7 [Fragaria vesca subsp. vesca] Geno-gi|764576025|ref|XP_011463146.1| PREDICTED: zinc finger protein 7 [Fragaria vesca subsp. vesca]
Geno-MK125127	1e-174	PREDICTED: uncharacterized protein LOC101292723 [Fragaria vesca subsp. vesca]
Geno-MK29093	1e-174	PREDICTED: probable kinetochore protein SPC25 [Fragaria vesca subsp. vesca]
Geno-MK42514	1e-174	PREDICTED: uncharacterized protein LOC101292723 [Fragaria vesca subsp. vesca]
Geno-MK96649	1e-174	PREDICTED: uncharacterized protein LOC101309862 [Fragaria vesca subsp. vesca]
Geno-MK53311	2e-174	PREDICTED: pyridoxine/pyridoxamine 5&apos;-phosphate oxidase 1, chloroplastic [Fragaria vesca subsp. vesca]
Geno-MK41005	4e-174	PREDICTED: E3 SUMO-protein ligase SIZ1 [Fragaria vesca subsp. vesca]
Geno-MK26770	7e-174	PREDICTED: ethylene-responsive transcription factor 2 [Fragaria vesca subsp. vesca]
Geno-MK107169	1e-173	PREDICTED: chloroplast envelope membrane protein [Fragaria vesca subsp. vesca] Geno-gi|764570052|ref|XP_011462505.1| PREDICTED: chloroplast envelope membrane protein [Fragaria vesca subsp. vesca]
Geno-MK129597	2e-173	PREDICTED: peroxisome biogenesis factor 10-like [Fragaria vesca subsp. vesca]
Geno-MK107938	4e-173	PREDICTED: uncharacterized protein LOC101298156 [Fragaria vesca subsp. vesca]
Geno-MK120757	7e-173	PREDICTED: aquaporin TIP1-1-like [Fragaria vesca subsp. vesca]
Geno-MK141613	1e-172	hypothetical protein PRUPE_ppa009619mg [Prunus persica] Geno-gi|462407631|gb|EMJ12965.1| hypothetical protein PRUPE_ppa009619mg [Prunus persica]
Geno-MK134645	2e-172	PREDICTED: glucuronoxylan 4-O-methyltransferase 1 isoform X1 [Fragaria vesca subsp. vesca] Geno-gi|764645659|ref|XP_004310084.2| PREDICTED: glucuronoxylan 4-O-methyltransferase 1 isoform X2 [Fragaria vesca subsp. vesca]
Geno-MK73582	1e-171	PREDICTED: proteasome subunit alpha type-4 [Fragaria vesca subsp. vesca]
Geno-MK17884	5e-171	PREDICTED: protein ULTRAPETALA 1 [Fragaria vesca subsp. vesca]
Geno-MK130742	1e-170	PREDICTED: transcription factor bHLH106 [Fragaria vesca subsp. vesca]
Geno-MK88712	1e-170	PREDICTED: LRR repeats and ubiquitin-like domain-containing protein At2g30105 [Fragaria vesca subsp. vesca]
Geno-MK135845	2e-170	PREDICTED: ubiquitin carboxyl-terminal hydrolase 16 [Fragaria vesca subsp. vesca]
Geno-MK98123	2e-170	PREDICTED: uncharacterized protein LOC101306179 [Fragaria vesca subsp. vesca]
Geno-MK117330	8e-170	PREDICTED: protein REVERSION-TO-ETHYLENE SENSITIVITY1 [Fragaria vesca subsp. vesca] Geno-gi|764538177|ref|XP_011458903.1| PREDICTED: protein REVERSION-TO-ETHYLENE SENSITIVITY1 [Fragaria vesca subsp. vesca] Geno-gi|764538182|ref|XP_011458904.1| PREDICTED: protein REVERSION-TO-ETHYLENE SENSITIVITY1 [Fragaria vesca subsp. vesca]
Geno-MK10375	3e-169	ATPase subunit 6 [Citrullus lanatus] Geno-gi|259156798|gb|ACV96660.1| ATPase subunit 6 [Citrullus lanatus]
Geno-MK52309	3e-169	ATPase subunit 6 [Citrullus lanatus] Geno-gi|259156798|gb|ACV96660.1| ATPase subunit 6 [Citrullus lanatus]
Geno-MK138527	5e-169	PREDICTED: protein FLX-like 3 isoform X1 [Fragaria vesca subsp. vesca]
Geno-MK17576	6e-169	PREDICTED: phosphate transporter PHO1 [Fragaria vesca subsp. vesca]
Geno-MK114724	1e-168	PREDICTED: putative PAP-specific phosphatase, mitochondrial [Fragaria vesca subsp. vesca]
Geno-MK117991	1e-168	PREDICTED: serine/arginine-rich splicing factor SR30-like isoform X2 [Fragaria vesca subsp. vesca]
Geno-MK60505	1e-168	PREDICTED: heterogeneous nuclear ribonucleoprotein H3 isoform X1 [Fragaria vesca subsp. vesca]
Geno-MK90237	1e-168	PREDICTED: serine/arginine-rich splicing factor SR30-like isoform X2 [Fragaria vesca subsp. vesca]
Geno-MK12971	9e-168	PREDICTED: uncharacterized protein LOC101305650 [Fragaria vesca subsp. vesca]
Geno-MK115911	2e-167	PREDICTED: uncharacterized protein LOC101313935 [Fragaria vesca subsp. vesca]
Geno-MK116346	2e-167	PREDICTED: uncharacterized protein LOC101313935 [Fragaria vesca subsp. vesca]
Geno-MK116560	2e-167	PREDICTED: uncharacterized protein LOC101313935 [Fragaria vesca subsp. vesca]
Geno-MK145476	1e-166	PREDICTED: tRNA-specific adenosine deaminase 1 [Fragaria vesca subsp. vesca]
Geno-MK45847	1e-166	PREDICTED: 60S ribosomal protein L7-2 [Fragaria vesca subsp. vesca] Geno-gi|764610946|ref|XP_011467555.1| PREDICTED: 60S ribosomal protein L7-2 [Fragaria vesca subsp. vesca]
Geno-MK113286	2e-166	PREDICTED: uncharacterized protein LOC101297070 [Fragaria vesca subsp. vesca]
Geno-MK123239	2e-166	conserved unknown protein [Ectocarpus siliculosus]
Geno-MK128050	5e-166	PREDICTED: uncharacterized protein LOC101295028 isoform X1 [Fragaria vesca subsp. vesca]
Geno-MK44607	9e-166	PREDICTED: proline synthase co-transcribed bacterial homolog protein [Fragaria vesca subsp. vesca]
Geno-MK45814	1e-165	PREDICTED: LOW QUALITY PROTEIN: guanylate kinase 3, chloroplastic [Fragaria vesca subsp. vesca]
Geno-MK6850	1e-165	PREDICTED: LOW QUALITY PROTEIN: guanylate kinase 3, chloroplastic [Fragaria vesca subsp. vesca]
Geno-MK134309	2e-165	PREDICTED: myb-related protein Myb4-like [Fragaria vesca subsp. vesca]
Geno-MK33540	3e-165	PREDICTED: pentatricopeptide repeat-containing protein At4g38150-like [Fragaria vesca subsp. vesca]
Geno-MK140064	5e-165	guanine nucleotide binding protein [Nannochloropsis gaditana]
Geno-MK89990	5e-165	guanine nucleotide binding protein [Nannochloropsis gaditana]
Geno-MK112000	1e-164	PREDICTED: histone deacetylase HDT1 [Fragaria vesca subsp. vesca]
Geno-MK54007	1e-164	PREDICTED: syntaxin-22-like [Fragaria vesca subsp. vesca]
Geno-MK136652	2e-164	PREDICTED: syntaxin-22-like [Fragaria vesca subsp. vesca]
Geno-MK122208	6e-164	PREDICTED: probable polygalacturonase At1g80170 [Fragaria vesca subsp. vesca]
Geno-MK55061	1e-163	PREDICTED: probable DNA-3-methyladenine glycosylase 2 [Fragaria vesca subsp. vesca]
Geno-MK50328	2e-163	PREDICTED: importin-13 [Fragaria vesca subsp. vesca]
Geno-MK66480	3e-163	PREDICTED: SWR1 complex subunit 2 [Fragaria vesca subsp. vesca] Geno-gi|764635805|ref|XP_011470150.1| PREDICTED: SWR1 complex subunit 2 [Fragaria vesca subsp. vesca] Geno-gi|764635808|ref|XP_011470151.1| PREDICTED: SWR1 complex subunit 2 [Fragaria vesca subsp. vesca]
Geno-MK66677	1e-162	PREDICTED: sugar transporter ERD6-like 5 [Fragaria vesca subsp. vesca]
Geno-MK133983	2e-162	PREDICTED: ras-related protein RABA3 [Fragaria vesca subsp. vesca]
Geno-MK57913	2e-162	PREDICTED: ras-related protein RABA3 [Fragaria vesca subsp. vesca]
Geno-MK57914	2e-162	PREDICTED: ras-related protein RABA3 [Fragaria vesca subsp. vesca]
Geno-MK77402	5e-162	PREDICTED: uncharacterized protein LOC101304551 [Fragaria vesca subsp. vesca]
Geno-MK137210	1e-161	PREDICTED: serpin-ZX-like [Prunus mume]
Geno-MK139293	1e-161	PREDICTED: alaninetRNA ligase, mitochondrial [Fragaria vesca subsp. vesca]
Geno-MK55162	2e-161	PREDICTED: uncharacterized protein LOC101306395 [Fragaria vesca subsp. vesca]
Geno-MK26847	6e-161	PREDICTED: uncharacterized protein LOC101314796 isoform X2 [Fragaria vesca subsp. vesca]
Geno-MK113618	1e-160	PREDICTED: uncharacterized protein LOC101314582 [Fragaria vesca subsp. vesca]
Geno-MK14068	1e-160	PREDICTED: E3 ubiquitin-protein ligase Topors isoform X2 [Fragaria vesca subsp. vesca]
Geno-MK119002	2e-160	PREDICTED: DCN1-like protein 5 [Fragaria vesca subsp. vesca]
Geno-MK138763	2e-160	Uncharacterized protein isoform 1 [Theobroma cacao] Geno-gi|508778076|gb|EOY25332.1| Uncharacterized protein isoform 1 [Theobroma cacao]
Geno-MK138020	4e-160	PREDICTED: uncharacterized protein LOC101303213 [Fragaria vesca subsp. vesca]
Geno-MK113914	8e-160	MADS-RIN-like protein [Fragaria x ananassa]
Geno-MK123307	2e-159	PREDICTED: transcription factor RF2b [Fragaria vesca subsp. vesca]
Geno-MK133844	2e-159	PREDICTED: transcription factor RF2b [Fragaria vesca subsp. vesca]
Geno-MK50369	4e-159	PREDICTED: transcription factor bHLH79 isoform X1 [Fragaria vesca subsp. vesca]
Geno-MK50370	4e-159	PREDICTED: transcription factor bHLH79 isoform X1 [Fragaria vesca subsp. vesca]
Geno-MK8852	4e-159	PREDICTED: transcription factor bHLH79 isoform X1 [Fragaria vesca subsp. vesca]
Geno-MK113345	5e-159	PREDICTED: LAG1 longevity assurance homolog 3-like [Fragaria vesca subsp. vesca]
Geno-MK27078	5e-159	PREDICTED: LAG1 longevity assurance homolog 3-like [Fragaria vesca subsp. vesca]
Geno-MK133563	6e-159	PREDICTED: nuclear pore complex protein NUP214 isoform X1 [Fragaria vesca subsp. vesca]
Geno-MK113127	1e-158	PREDICTED: uncharacterized protein LOC101304582 [Fragaria vesca subsp. vesca]
Geno-MK115507	1e-158	PREDICTED: uncharacterized protein LOC101304582 [Fragaria vesca subsp. vesca]
Geno-MK136519	1e-158	PREDICTED: thaumatin-like protein 1b [Fragaria vesca subsp. vesca]
Geno-MK113374	2e-158	PREDICTED: protein DEHYDRATION-INDUCED 19 homolog 4-like [Fragaria vesca subsp. vesca]
Geno-MK113869	2e-158	PREDICTED: protein DEHYDRATION-INDUCED 19 homolog 4-like [Fragaria vesca subsp. vesca]
Geno-MK113811	9e-158	PREDICTED: protein vip1 [Fragaria vesca subsp. vesca]
Geno-MK1420	9e-158	PREDICTED: protein vip1 [Fragaria vesca subsp. vesca]
Geno-MK4985	9e-158	PREDICTED: protein vip1 [Fragaria vesca subsp. vesca]
Geno-MK79829	1e-157	hypothetical protein PRUPE_ppa027079mg [Prunus persica] Geno-gi|462417292|gb|EMJ22029.1| hypothetical protein PRUPE_ppa027079mg [Prunus persica]
Geno-MK29838	1e-156	PREDICTED: putative disease resistance RPP13-like protein 1 [Pyrus x bretschneideri]
Geno-MK117623	5e-156	PREDICTED: ATP-dependent Clp protease proteolytic subunit 6, chloroplastic [Prunus mume]
Geno-MK118094	5e-156	PREDICTED: ATP-dependent Clp protease proteolytic subunit 6, chloroplastic [Prunus mume]
Geno-MK21233	3e-155	PREDICTED: uncharacterized protein LOC101312060 [Fragaria vesca subsp. vesca]
Geno-MK66954	5e-155	PREDICTED: uncharacterized oxidoreductase C663.09c [Fragaria vesca subsp. vesca]
Geno-MK66955	5e-155	PREDICTED: uncharacterized oxidoreductase C663.09c [Fragaria vesca subsp. vesca]
Geno-MK126686	6e-155	hypothetical protein VITISV_038270 [Vitis vinifera]
Geno-MK73046	6e-155	PREDICTED: peptidyl-prolyl cis-trans isomerase CYP21-4 [Fragaria vesca subsp. vesca]
Geno-MK114406	9e-155	PREDICTED: ATP-dependent Clp protease proteolytic subunit 6, chloroplastic [Prunus mume]
Geno-MK48589	9e-155	PREDICTED: peptidyl-prolyl cis-trans isomerase CYP21-4 [Fragaria vesca subsp. vesca]
Geno-MK116509	1e-154	PREDICTED: uncharacterized protein LOC101292693 [Fragaria vesca subsp. vesca]
Geno-MK128800	1e-154	PREDICTED: uncharacterized protein LOC101292693 [Fragaria vesca subsp. vesca]
Geno-MK30578	2e-154	PREDICTED: GDSL esterase/lipase 1-like [Malus domestica]
Geno-MK116115	4e-153	PREDICTED: uncharacterized protein LOC105352542 [Fragaria vesca subsp. vesca]
Geno-MK35569	8e-153	PREDICTED: sugar transporter ERD6-like 3 [Fragaria vesca subsp. vesca]
Geno-MK115539	2e-152	PREDICTED: heme-binding protein 2 [Fragaria vesca subsp. vesca]
Geno-MK146469	9e-152	PREDICTED: double-stranded RNA-binding protein 1 [Fragaria vesca subsp. vesca] Geno-gi|470127559|ref|XP_004299736.1| PREDICTED: double-stranded RNA-binding protein 1 [Fragaria vesca subsp. vesca] Geno-gi|764586623|ref|XP_011464670.1| PREDICTED: double-stranded RNA-binding protein 1 [Fragaria vesca subsp. vesca]
Geno-MK103122	1e-151	PREDICTED: 54S ribosomal protein L24, mitochondrial-like [Fragaria vesca subsp. vesca]
Geno-MK126878	1e-151	PREDICTED: uncharacterized protein LOC105351783 [Fragaria vesca subsp. vesca]
Geno-MK141444	1e-151	PREDICTED: uncharacterized protein LOC105351783 [Fragaria vesca subsp. vesca]
Geno-MK48463	1e-151	PREDICTED: 54S ribosomal protein L24, mitochondrial-like [Fragaria vesca subsp. vesca]
Geno-MK52866	1e-151	PREDICTED: uncharacterized protein LOC105351783 [Fragaria vesca subsp. vesca]
Geno-MK86748	1e-151	PREDICTED: 54S ribosomal protein L24, mitochondrial-like [Fragaria vesca subsp. vesca]
Geno-MK98274	1e-151	PREDICTED: DNA replication complex GINS protein SLD5 [Fragaria vesca subsp. vesca]
Geno-MK116986	2e-151	PREDICTED: putative E3 ubiquitin-protein ligase RING1a [Fragaria vesca subsp. vesca]
Geno-MK117221	2e-151	PREDICTED: putative E3 ubiquitin-protein ligase RING1a [Fragaria vesca subsp. vesca]
Geno-MK26619	2e-151	PREDICTED: disease resistance protein At4g27190-like [Fragaria vesca subsp. vesca] Geno-gi|764629093|ref|XP_011469396.1| PREDICTED: disease resistance protein At4g27190-like [Fragaria vesca subsp. vesca] Geno-gi|764629098|ref|XP_004308614.2| PREDICTED: disease resistance protein At4g27190-like [Fragaria vesca subsp. vesca] Geno-gi|764629102|ref|XP_011469397.1| PREDICTED: disease resistance protei…
Geno-MK98330	6e-151	PREDICTED: DNA repair protein recA homolog 1, chloroplastic isoform X1 [Fragaria vesca subsp. vesca] Geno-gi|764520569|ref|XP_011469338.1| PREDICTED: DNA repair protein recA homolog 1, chloroplastic isoform X1 [Fragaria vesca subsp. vesca]	)-neomenthol dehydrogenase-like isoform X2 [Pyrus x bretschneideri]
Geno-MK127308	8e-151	PREDICTED: (
Geno-MK124667	9e-151	PREDICTED: cyclin-dependent kinase B1-1-like [Fragaria vesca subsp. vesca]
Geno-MK133788	2e-150	PREDICTED: chromatin structure-remodeling complex protein BSH [Fragaria vesca subsp. vesca]
Geno-MK144742	2e-150	PREDICTED: F-box/LRR-repeat protein At4g14103-like [Pyrus x bretschneideri]
Geno-MK58191	4e-150	fructose-bisphosphate aldolase, class II [Phytophthora parasitica INRA-310] Geno-gi|568103207|gb|ETN17878.1| fructose-bisphosphate aldolase, class II [Phytophthora parasitica INRA-310] Geno-gi|970655742|gb|KUF93859.1| Pyruvate dehydrogenase [Phytophthora nicotianae]
Geno-MK90981	4e-150	PREDICTED: syntaxin-52-like [Fragaria vesca subsp. vesca]
Geno-MK136941	6e-150	PREDICTED: protein TIC 62, chloroplastic [Fragaria vesca subsp. vesca]
Geno-MK71734	7e-150	PREDICTED: glycine-rich RNA-binding protein 3, mitochondrial [Fragaria vesca subsp. vesca]
Geno-MK62150	1e-149	PREDICTED: ras-related protein Rab11D [Fragaria vesca subsp. vesca]
Geno-MK124233	2e-149	PREDICTED: uncharacterized protein LOC101313569 [Fragaria vesca subsp. vesca]
Geno-MK56507	3e-149	PREDICTED: uncharacterized protein LOC101305650 [Fragaria vesca subsp. vesca]
Geno-MK92599	3e-149	PREDICTED: uncharacterized protein LOC101305650 [Fragaria vesca subsp. vesca]
Geno-MK46900	1e-148	PREDICTED: rho GDP-dissociation inhibitor 1-like [Fragaria vesca subsp. vesca]
Geno-MK68107	1e-148	PREDICTED: uncharacterized protein LOC101305269 isoform X1 [Fragaria vesca subsp. vesca]
Geno-MK146229	2e-148	PREDICTED: vesicle-associated membrane protein 714 isoform X1 [Fragaria vesca subsp. vesca]
Geno-MK124733	6e-148	PREDICTED: G-type lectin S-receptor-like serine/threonine-protein kinase At1g11410 [Prunus mume]
Geno-MK117285	1e-147	PREDICTED: uncharacterized protein LOC101314554 isoform X1 [Fragaria vesca subsp. vesca]
Geno-MK130504	1e-147	PREDICTED: uncharacterized protein LOC101314554 isoform X1 [Fragaria vesca subsp. vesca]
Geno-MK134174	1e-147	PREDICTED: uncharacterized protein LOC101314554 isoform X1 [Fragaria vesca subsp. vesca]
Geno-MK29345	1e-147	PREDICTED: uncharacterized protein LOC101314554 isoform X1 [Fragaria vesca subsp. vesca]
Geno-MK140608	5e-147	PREDICTED: peptidyl-prolyl cis-trans isomerase CYP20-1-like [Fragaria vesca subsp. vesca]
Geno-MK101933	1e-146	PREDICTED: clathrin light chain 2 [Fragaria vesca subsp. vesca]
Geno-MK113006	1e-146	PREDICTED: ras-related protein Rab7 [Fragaria vesca subsp. vesca]
Geno-MK146389	2e-146	PREDICTED: cytochrome b5 domain-containing protein RLF [Fragaria vesca subsp. vesca]
Geno-MK145386	3e-146	PREDICTED: 50S ribosomal protein L3-1, chloroplastic [Fragaria vesca subsp. vesca]
Geno-MK4671	4e-146	PREDICTED: cytochrome b5 domain-containing protein RLF [Fragaria vesca subsp. vesca]
Geno-MK7977	4e-146	PREDICTED: serine/arginine-rich splicing factor RS31-like isoform X2 [Fragaria vesca subsp. vesca] Geno-gi|764623948|ref|XP_011468914.1| PREDICTED: serine/arginine-rich splicing factor RS31-like isoform X2 [Fragaria vesca subsp. vesca]
Geno-MK66567	9e-146	PREDICTED: uncharacterized protein LOC101301010 [Fragaria vesca subsp. vesca]
Geno-MK108999	1e-145	PREDICTED: uncharacterized protein LOC101302087 [Fragaria vesca subsp. vesca]
Geno-MK117016	3e-145	PREDICTED: uncharacterized protein LOC101304225 [Fragaria vesca subsp. vesca]
Geno-MK118371	3e-145	polyprotein [Citrus sinensis]
Geno-MK47774	3e-145	polyprotein [Citrus sinensis]
Geno-MK119675	7e-145	PREDICTED: respiratory burst oxidase homolog protein B [Fragaria vesca subsp. vesca]
Geno-MK99545	1e-144	PREDICTED: protein FMP32, mitochondrial [Fragaria vesca subsp. vesca]
Geno-MK115941	5e-144	PREDICTED: cytokinin riboside 5&apos;-monophosphate phosphoribohydrolase LOG1 isoform X1 [Fragaria vesca subsp. vesca]
Geno-MK118786	9e-144	PREDICTED: LOW QUALITY PROTEIN: single-stranded DNA-bindig protein WHY2, mitochondrial [Fragaria vesca subsp. vesca]
Geno-MK141172	3e-143	PREDICTED: uncharacterized protein LOC101297144 [Fragaria vesca subsp. vesca]
Geno-MK131181	4e-143	PREDICTED: uncharacterized protein LOC101295278 isoform X3 [Fragaria vesca subsp. vesca] Geno-gi|764514320|ref|XP_011464261.1| PREDICTED: uncharacterized protein LOC101295278 isoform X3 [Fragaria vesca subsp. vesca] Geno-gi|764514325|ref|XP_011464264.1| PREDICTED: uncharacterized protein LOC101295278 isoform X3 [Fragaria vesca subsp. vesca]
Geno-MK141403	7e-143	PREDICTED: probable WRKY transcription factor 53 [Prunus mume]
Geno-MK18260	7e-143	PREDICTED: adenine phosphoribosyltransferase 1-like [Fragaria vesca subsp. vesca]
Geno-MK114223	1e-142	PREDICTED: probable LRR receptor-like serine/threonine-protein kinase At1g05700 [Prunus mume]
Geno-MK114563	1e-142	PREDICTED: probable LRR receptor-like serine/threonine-protein kinase At1g05700 [Prunus mume]
Geno-MK115007	1e-142	PREDICTED: probable LRR receptor-like serine/threonine-protein kinase At1g05700 [Prunus mume]
Geno-MK115023	1e-142	PREDICTED: probable LRR receptor-like serine/threonine-protein kinase At1g05700 [Prunus mume]
Geno-MK115116	1e-142	PREDICTED: probable LRR receptor-like serine/threonine-protein kinase At1g05700 [Prunus mume]
Geno-MK115751	1e-142	PREDICTED: probable LRR receptor-like serine/threonine-protein kinase At1g05700 [Prunus mume]
Geno-MK48018	1e-142	PREDICTED: probable LRR receptor-like serine/threonine-protein kinase At1g05700 [Prunus mume]
Geno-MK128926	2e-142	PREDICTED: protein PLANT CADMIUM RESISTANCE 2-like [Fragaria vesca subsp. vesca]
Geno-MK40291	2e-142	PREDICTED: uncharacterized protein LOC101295278 isoform X3 [Fragaria vesca subsp. vesca] Geno-gi|764514320|ref|XP_011464261.1| PREDICTED: uncharacterized protein LOC101295278 isoform X3 [Fragaria vesca subsp. vesca] Geno-gi|764514325|ref|XP_011464264.1| PREDICTED: uncharacterized protein LOC101295278 isoform X3 [Fragaria vesca subsp. vesca]
Geno-MK117875	9e-142	hypothetical protein PRUPE_ppa010941mg [Prunus persica] Geno-gi|462420843|gb|EMJ25106.1| hypothetical protein PRUPE_ppa010941mg [Prunus persica]
Geno-MK113420	3e-141	PREDICTED: pyroglutamyl-peptidase 1 [Fragaria vesca subsp. vesca]
Geno-MK128845	3e-141	PREDICTED: pyroglutamyl-peptidase 1 [Fragaria vesca subsp. vesca]
Geno-MK145993	4e-141	PREDICTED: activator of basal transcription 1 [Fragaria vesca subsp. vesca] Geno-gi|764619215|ref|XP_011468323.1| PREDICTED: activator of basal transcription 1 [Fragaria vesca subsp. vesca] Geno-gi|764619221|ref|XP_011468324.1| PREDICTED: activator of basal transcription 1 [Fragaria vesca subsp. vesca] Geno-gi|764619225|ref|XP_011468325.1| PREDICTED: activator of basal transcription 1 [Fragaria v…
Geno-MK108725	6e-141	PREDICTED: vacuolar protein sorting-associated protein 32 homolog 2 [Fragaria vesca subsp. vesca]
Geno-MK133853	1e-140	PREDICTED: uncharacterized protein LOC103401593 [Malus domestica]
Geno-MK80692	3e-140	PREDICTED: subtilisin-like protease [Fragaria vesca subsp. vesca]
Geno-MK80693	3e-140	PREDICTED: subtilisin-like protease [Fragaria vesca subsp. vesca]
Geno-MK112568	6e-140	PREDICTED: NEP1-interacting protein 1-like isoform X1 [Fragaria vesca subsp. vesca]
Geno-MK131197	8e-140	PREDICTED: cleavage stimulation factor subunit 77 isoform X2 [Fragaria vesca subsp. vesca]
Geno-MK66292	1e-139	PREDICTED: protein YLS9 [Fragaria vesca subsp. vesca]
Geno-MK117886	2e-139	PREDICTED: uncharacterized protein LOC101304792 [Fragaria vesca subsp. vesca]
Geno-MK145286	8e-139	PREDICTED: uncharacterized protein LOC101297573 [Fragaria vesca subsp. vesca]
Geno-MK15715	1e-138	PREDICTED: serine/threonine-protein kinase HT1-like [Fragaria vesca subsp. vesca]
Geno-MK74339	1e-138	PREDICTED: uncharacterized protein LOC101310484 [Fragaria vesca subsp. vesca]
Geno-MK80470	1e-138	PREDICTED: protein YLS9 [Fragaria vesca subsp. vesca]
Geno-MK131048	2e-138	PREDICTED: bidirectional sugar transporter SWEET17-like [Fragaria vesca subsp. vesca]
Geno-MK138982	2e-138	PREDICTED: auxin-binding protein ABP19a-like [Fragaria vesca subsp. vesca]
Geno-MK38456	4e-138	PREDICTED: vacuolar protein sorting-associated protein 28 homolog 1 [Fragaria vesca subsp. vesca] Geno-gi|470114837|ref|XP_004293615.1| PREDICTED: vacuolar protein sorting-associated protein 28 homolog 1 [Fragaria vesca subsp. vesca]
Geno-MK8530	7e-138	PREDICTED: probable U3 small nucleolar RNA-associated protein 11 [Fragaria vesca subsp. vesca]
Geno-MK116883	3e-137	PREDICTED: tRNA dimethylallyltransferase 9 [Fragaria vesca subsp. vesca]
Geno-MK113124	5e-137	PREDICTED: uncharacterized protein LOC101308219 [Fragaria vesca subsp. vesca]
Geno-MK122057	8e-137	PREDICTED: uncharacterized protein LOC101306441 [Fragaria vesca subsp. vesca]
Geno-MK135947	2e-136	PREDICTED: 54S ribosomal protein L12, mitochondrial [Fragaria vesca subsp. vesca]
Geno-MK51530	2e-136	PREDICTED: G-type lectin S-receptor-like serine/threonine-protein kinase RKS1 [Fragaria vesca subsp. vesca]
Geno-MK109512	7e-136	PREDICTED: DNA-binding protein BIN4 [Fragaria vesca subsp. vesca] Geno-gi|764635834|ref|XP_011470158.1| PREDICTED: DNA-binding protein BIN4 [Fragaria vesca subsp. vesca] Geno-gi|764635837|ref|XP_011470160.1| PREDICTED: DNA-binding protein BIN4 [Fragaria vesca subsp. vesca] Geno-gi|764635840|ref|XP_011470161.1| PREDICTED: DNA-binding protein BIN4 [Fragaria vesca subsp. vesca]
Geno-MK96937	8e-136	PREDICTED: G-type lectin S-receptor-like serine/threonine-protein kinase At1g11410 [Fragaria vesca subsp. vesca]
Geno-MK114892	9e-136	PREDICTED: histone-lysine N-methyltransferase ATXR4 [Fragaria vesca subsp. vesca]
Geno-MK115109	9e-136	PREDICTED: histone-lysine N-methyltransferase ATXR4 [Fragaria vesca subsp. vesca]
Geno-MK115339	9e-136	PREDICTED: histone-lysine N-methyltransferase ATXR4 [Fragaria vesca subsp. vesca]
Geno-MK55887	9e-136	PREDICTED: histone-lysine N-methyltransferase ATXR4 [Fragaria vesca subsp. vesca]
Geno-MK82454	9e-136	PREDICTED: histone-lysine N-methyltransferase ATXR4 [Fragaria vesca subsp. vesca]
Geno-MK93081	9e-136	PREDICTED: histone-lysine N-methyltransferase ATXR4 [Fragaria vesca subsp. vesca]
Geno-MK121698	5e-135	PREDICTED: probable serine/threonine-protein kinase NAK isoform X1 [Fragaria vesca subsp. vesca]
Geno-MK66720	5e-135	PREDICTED: probable serine/threonine-protein kinase NAK isoform X1 [Fragaria vesca subsp. vesca]
Geno-MK78322	8e-135	PREDICTED: protein MIZU-KUSSEI 1 [Fragaria vesca subsp. vesca]
Geno-MK113422	1e-134	PREDICTED: transcriptional regulator ATRX homolog [Fragaria vesca subsp. vesca]
Geno-MK89137	1e-134	PREDICTED: protein GPR107 [Fragaria vesca subsp. vesca]
Geno-MK133884	2e-134	PREDICTED: F-box/FBD/LRR-repeat protein At1g13570-like [Pyrus x bretschneideri] Geno-gi|694378800|ref|XP_009365624.1| PREDICTED: F-box/FBD/LRR-repeat protein At1g13570-like [Pyrus x bretschneideri] Geno-gi|694378802|ref|XP_009365625.1| PREDICTED: F-box/FBD/LRR-repeat protein At1g13570-like [Pyrus x bretschneideri]
Geno-MK38032	2e-134	PREDICTED: uncharacterized protein LOC101308945 [Fragaria vesca subsp. vesca]
Geno-MK19364	3e-134	PREDICTED: ras-related protein RHN1-like isoform X1 [Prunus mume]
Geno-MK43262	4e-134	PREDICTED: clock-controlled protein 8 [Fragaria vesca subsp. vesca]
Geno-MK95235	4e-134	PREDICTED: clock-controlled protein 8 [Fragaria vesca subsp. vesca]
Geno-MK33529	5e-134	PREDICTED: F-box/FBD/LRR-repeat protein At1g13570-like [Pyrus x bretschneideri] Geno-gi|694378800|ref|XP_009365624.1| PREDICTED: F-box/FBD/LRR-repeat protein At1g13570-like [Pyrus x bretschneideri] Geno-gi|694378802|ref|XP_009365625.1| PREDICTED: F-box/FBD/LRR-repeat protein At1g13570-like [Pyrus x bretschneideri]
Geno-MK139608	1e-133	PREDICTED: protein DEHYDRATION-INDUCED 19 homolog 5-like [Fragaria vesca subsp. vesca]
Geno-MK68551	1e-133	PREDICTED: umecyanin-like [Fragaria vesca subsp. vesca]
Geno-MK69173	1e-133	PREDICTED: protein MCM10 homolog [Fragaria vesca subsp. vesca]
Geno-MK91571	5e-133	PREDICTED: probable inactive leucine-rich repeat receptor-like protein kinase At3g03770 [Fragaria vesca subsp. vesca]
Geno-MK22391	9e-133	PREDICTED: probable cyclic nucleotide-gated ion channel 17 [Fragaria vesca subsp. vesca]
Geno-MK24177	1e-132	PREDICTED: uncharacterized protein LOC105352373 [Fragaria vesca subsp. vesca]
Geno-MK67026	1e-132	PREDICTED: protein LURP-one-related 8 [Fragaria vesca subsp. vesca]
Geno-MK119639	6e-132	PREDICTED: myosin ID heavy chain [Fragaria vesca subsp. vesca]
Geno-MK125814	6e-132	PREDICTED: myosin ID heavy chain [Fragaria vesca subsp. vesca]
Geno-MK19265	1e-131	PREDICTED: disease resistance protein At4g27190-like [Fragaria vesca subsp. vesca] Geno-gi|764629093|ref|XP_011469396.1| PREDICTED: disease resistance protein At4g27190-like [Fragaria vesca subsp. vesca] Geno-gi|764629098|ref|XP_004308614.2| PREDICTED: disease resistance protein At4g27190-like [Fragaria vesca subsp. vesca] Geno-gi|764629102|ref|XP_011469397.1| PREDICTED: disease resistance protei…
Geno-MK29444	1e-131	PREDICTED: dehydrodolichyl diphosphate synthase 2 [Fragaria vesca subsp. vesca]
Geno-MK56884	1e-131	gag-pol polyprotein [Rosa rugosa]
Geno-MK91290	1e-131	PREDICTED: ethylene-responsive transcription factor ERF034-like [Fragaria vesca subsp. vesca]
Geno-MK9339	1e-131	PREDICTED: dehydrodolichyl diphosphate synthase 2 [Fragaria vesca subsp. vesca]
Geno-MK2447	3e-131	PREDICTED: protein MKS1 [Fragaria vesca subsp. vesca]
Geno-MK102659	1e-130	PREDICTED: B3 domain-containing protein REM9-like [Fragaria vesca subsp. vesca]
Geno-MK113757	1e-130	PREDICTED: B3 domain-containing protein REM9-like [Fragaria vesca subsp. vesca]
Geno-MK114524	1e-130	PREDICTED: B3 domain-containing protein REM9-like [Fragaria vesca subsp. vesca]
Geno-MK115499	1e-130	PREDICTED: B3 domain-containing protein REM9-like [Fragaria vesca subsp. vesca]
Geno-MK123689	1e-130	PREDICTED: protein NRT1/ PTR FAMILY 5.10-like [Fragaria vesca subsp. vesca]
Geno-MK125899	1e-130	PREDICTED: uncharacterized protein At5g23160-like [Fragaria vesca subsp. vesca]
Geno-MK56647	1e-130	PREDICTED: B3 domain-containing protein REM9-like [Fragaria vesca subsp. vesca]
Geno-MK113262	2e-130	PREDICTED: uncharacterized protein LOC101295651 [Fragaria vesca subsp. vesca]
Geno-MK146091	3e-130	hypothetical protein PRUPE_ppa000683mg [Prunus persica] Geno-gi|462403761|gb|EMJ09318.1| hypothetical protein PRUPE_ppa000683mg [Prunus persica]
Geno-MK16250	9e-130	PREDICTED: importin-9 isoform X1 [Fragaria vesca subsp. vesca]
Geno-MK123647	1e-129	PREDICTED: transcription initiation factor TFIID subunit 15 [Fragaria vesca subsp. vesca]
Geno-MK125636	1e-129	PREDICTED: transcription initiation factor TFIID subunit 15 [Fragaria vesca subsp. vesca]
Geno-MK123740	2e-129	PREDICTED: transcription initiation factor TFIID subunit 7 [Fragaria vesca subsp. vesca]
Geno-MK119470	7e-129	PREDICTED: probable inactive poly [ADP-ribose] polymerase SRO2 [Fragaria vesca subsp. vesca]
Geno-MK119642	7e-129	PREDICTED: probable inactive poly [ADP-ribose] polymerase SRO2 [Fragaria vesca subsp. vesca]
Geno-MK146538	1e-128	PREDICTED: transcription initiation factor TFIID subunit 7 [Fragaria vesca subsp. vesca]
Geno-MK22519	1e-128	PREDICTED: uncharacterized protein LOC105350169 [Fragaria vesca subsp. vesca]
Geno-MK27551	1e-128	PREDICTED: probable peroxygenase 4 [Fragaria vesca subsp. vesca]
Geno-MK87301	1e-128	PREDICTED: uncharacterized protein LOC101308776 isoform X1 [Fragaria vesca subsp. vesca]
Geno-MK81807	2e-128	40S ribosomal protein S3 family protein [Klebsormidium flaccidum]
Geno-MK118707	3e-128	PREDICTED: transcription factor bHLH118-like isoform X2 [Fragaria vesca subsp. vesca]
Geno-MK146128	3e-128	PREDICTED: putative disease resistance protein RGA4 [Fragaria vesca subsp. vesca]
Geno-MK58536	3e-128	PREDICTED: transcription factor bHLH118-like isoform X2 [Fragaria vesca subsp. vesca]
Geno-MK106013	4e-128	PREDICTED: glutathione transferase GST 23-like isoform X1 [Fragaria vesca subsp. vesca] Geno-gi|764629442|ref|XP_011469436.1| PREDICTED: glutathione transferase GST 23-like isoform X2 [Fragaria vesca subsp. vesca]
Geno-MK122675	4e-128	PREDICTED: glutathione transferase GST 23-like isoform X1 [Fragaria vesca subsp. vesca] Geno-gi|764629442|ref|XP_011469436.1| PREDICTED: glutathione transferase GST 23-like isoform X2 [Fragaria vesca subsp. vesca]
Geno-MK126829	4e-128	PREDICTED: glutathione transferase GST 23-like isoform X1 [Fragaria vesca subsp. vesca] Geno-gi|764629442|ref|XP_011469436.1| PREDICTED: glutathione transferase GST 23-like isoform X2 [Fragaria vesca subsp. vesca]
Geno-MK37802	4e-128	PREDICTED: peptide deformylase 1A, chloroplastic/mitochondrial [Fragaria vesca subsp. vesca]
Geno-MK37803	4e-128	PREDICTED: peptide deformylase 1A, chloroplastic/mitochondrial [Fragaria vesca subsp. vesca]
Geno-MK104429	6e-128	hypothetical protein PRUPE_ppa002009mg [Prunus persica] Geno-gi|462400165|gb|EMJ05833.1| hypothetical protein PRUPE_ppa002009mg [Prunus persica]
Geno-MK129695	6e-128	hypothetical protein PRUPE_ppa002009mg [Prunus persica] Geno-gi|462400165|gb|EMJ05833.1| hypothetical protein PRUPE_ppa002009mg [Prunus persica]
Geno-MK104814	1e-127	PREDICTED: uncharacterized protein LOC101315073 [Fragaria vesca subsp. vesca]
Geno-MK128441	1e-127	PREDICTED: transcription initiation factor TFIID subunit 7 [Fragaria vesca subsp. vesca]
Geno-MK57127	1e-127	PREDICTED: uncharacterized protein LOC101315073 [Fragaria vesca subsp. vesca]
Geno-MK79686	1e-127	PREDICTED: B-cell receptor-associated protein 31-like [Fragaria vesca subsp. vesca]
Geno-MK90976	1e-127	PREDICTED: transcription initiation factor TFIID subunit 7 [Fragaria vesca subsp. vesca]
Geno-MK46333	2e-127	PREDICTED: uncharacterized protein LOC101295341 isoform X1 [Fragaria vesca subsp. vesca]
Geno-MK46334	2e-127	PREDICTED: uncharacterized protein LOC101295341 isoform X1 [Fragaria vesca subsp. vesca]
Geno-MK121107	3e-127	PREDICTED: F-box/FBD/LRR-repeat protein At1g13570-like [Pyrus x bretschneideri] Geno-gi|694378800|ref|XP_009365624.1| PREDICTED: F-box/FBD/LRR-repeat protein At1g13570-like [Pyrus x bretschneideri] Geno-gi|694378802|ref|XP_009365625.1| PREDICTED: F-box/FBD/LRR-repeat protein At1g13570-like [Pyrus x bretschneideri]
Geno-MK135651	1e-126	PREDICTED: transmembrane and coiled-coil domain-containing protein 1 [Fragaria vesca subsp. vesca]
Geno-MK31364	1e-126	PREDICTED: serine/arginine-rich SC35-like splicing factor SCL30A [Fragaria vesca subsp. vesca]
Geno-MK52307	1e-126	PREDICTED: serine/arginine-rich SC35-like splicing factor SCL30A [Fragaria vesca subsp. vesca]
Geno-MK90641	1e-126	PREDICTED: serine/arginine-rich SC35-like splicing factor SCL30A [Fragaria vesca subsp. vesca]
Geno-MK114999	2e-126	PREDICTED: pre-mRNA-processing protein 40A [Fragaria vesca subsp. vesca]
Geno-MK115102	2e-126	PREDICTED: pre-mRNA-processing protein 40A [Fragaria vesca subsp. vesca]
Geno-MK117888	2e-126	PREDICTED: pre-mRNA-processing protein 40A [Fragaria vesca subsp. vesca]
Geno-MK143846	3e-126	PREDICTED: fructose-bisphosphate aldolase, cytoplasmic isozyme 1-like [Nelumbo nucifera]
Geno-MK145158	5e-126	PREDICTED: uncharacterized protein LOC105350538 [Fragaria vesca subsp. vesca]
Geno-MK79216	1e-125	PREDICTED: uncharacterized protein LOC101310411 [Fragaria vesca subsp. vesca]
Geno-MK5750	2e-125	PREDICTED: serine protease SPPA, chloroplastic-like [Pyrus x bretschneideri]
Geno-MK60356	2e-125	PREDICTED: 1-aminocyclopropane-1-carboxylate oxidase homolog 1-like [Fragaria vesca subsp. vesca]
Geno-MK4406	7e-125	PREDICTED: uncharacterized protein LOC101312783 [Fragaria vesca subsp. vesca]
Geno-MK57892	1e-124	PREDICTED: uncharacterized protein LOC101301058 [Fragaria vesca subsp. vesca]
Geno-MK9031	1e-124	PREDICTED: cyclin-dependent kinase B1-1-like isoform X1 [Fragaria vesca subsp. vesca]
Geno-MK137366	4e-124	PREDICTED: Werner Syndrome-like exonuclease [Fragaria vesca subsp. vesca] Geno-gi|764561970|ref|XP_011461410.1| PREDICTED: Werner Syndrome-like exonuclease [Fragaria vesca subsp. vesca]
Geno-MK90761	4e-124	PREDICTED: Werner Syndrome-like exonuclease [Fragaria vesca subsp. vesca] Geno-gi|764561970|ref|XP_011461410.1| PREDICTED: Werner Syndrome-like exonuclease [Fragaria vesca subsp. vesca]
Geno-MK99648	4e-124	PREDICTED: uncharacterized protein LOC103330379 [Prunus mume]
Geno-MK106103	7e-124	PREDICTED: uncharacterized protein LOC101295777 [Fragaria vesca subsp. vesca]
Geno-MK50574	7e-124	PREDICTED: uncharacterized protein LOC101295777 [Fragaria vesca subsp. vesca]
Geno-MK121384	5e-123	PREDICTED: uncharacterized protein LOC103425595 [Malus domestica]
Geno-MK110820	2e-122	PREDICTED: uncharacterized protein LOC101295445 [Fragaria vesca subsp. vesca]
Geno-MK70368	2e-122	PREDICTED: uncharacterized protein LOC101295445 [Fragaria vesca subsp. vesca]
Geno-MK140469	4e-122	PREDICTED: uncharacterized protein LOC105349822 [Fragaria vesca subsp. vesca]
Geno-MK71716	4e-122	PREDICTED: 50S ribosomal protein L27, chloroplastic [Fragaria vesca subsp. vesca]
Geno-MK102901	9e-122	PREDICTED: protein RER1B [Fragaria vesca subsp. vesca] Geno-gi|764512658|ref|XP_011462790.1| PREDICTED: protein RER1B [Fragaria vesca subsp. vesca]
Geno-MK7128	9e-122	PREDICTED: protein RER1B [Fragaria vesca subsp. vesca] Geno-gi|764512658|ref|XP_011462790.1| PREDICTED: protein RER1B [Fragaria vesca subsp. vesca]
Geno-MK37727	1e-121	PREDICTED: ABC transporter B family member 19 [Fragaria vesca subsp. vesca]
Geno-MK120698	2e-121	PREDICTED: uncharacterized protein LOC101315083 [Fragaria vesca subsp. vesca]
Geno-MK109713	4e-121	PREDICTED: LOW QUALITY PROTEIN: myosin-2 heavy chain [Fragaria vesca subsp. vesca]
Geno-MK7600	4e-121	PREDICTED: LOW QUALITY PROTEIN: myosin-2 heavy chain [Fragaria vesca subsp. vesca]
Geno-MK80170	4e-121	PREDICTED: cyclin-dependent kinase C-1 [Fragaria vesca subsp. vesca]
Geno-MK52500	9e-121	PREDICTED: uncharacterized protein LOC101290694 [Fragaria vesca subsp. vesca]
Geno-MK140936	1e-120	ribosomal protein S3a, component of cytosolic 80S ribosome and 40S small subunit [Chlamydomonas reinhardtii] Geno-gi|269969596|sp|A8HS48.1|RS3A_CHLRE RecName: Full=40S ribosomal protein S3a Geno-gi|158283213|gb|EDP08964.1| ribosomal protein S3a [Chlamydomonas reinhardtii]
Geno-MK115771	2e-120	PREDICTED: histidinol dehydrogenase, chloroplastic isoform X1 [Fragaria vesca subsp. vesca] Geno-gi|764556005|ref|XP_011460637.1| PREDICTED: histidinol dehydrogenase, chloroplastic isoform X1 [Fragaria vesca subsp. vesca]
Geno-MK117520	2e-120	PREDICTED: probable receptor-like protein kinase At5g39030 [Fragaria vesca subsp. vesca]
Geno-MK124674	2e-120	PREDICTED: probable receptor-like protein kinase At5g39030 [Fragaria vesca subsp. vesca]
Geno-MK126457	2e-120	PREDICTED: histidinol dehydrogenase, chloroplastic isoform X1 [Fragaria vesca subsp. vesca] Geno-gi|764556005|ref|XP_011460637.1| PREDICTED: histidinol dehydrogenase, chloroplastic isoform X1 [Fragaria vesca subsp. vesca]
Geno-MK146686	2e-120	PREDICTED: uncharacterized protein LOC105350215 [Fragaria vesca subsp. vesca]
Geno-MK122039	7e-120	PREDICTED: microtubule-associated protein RP/EB family member 1C [Fragaria vesca subsp. vesca]
Geno-MK100441	1e-119	PREDICTED: uncharacterized protein LOC101299797 [Fragaria vesca subsp. vesca]
Geno-MK126742	1e-119	PREDICTED: uncharacterized protein LOC101297520 [Fragaria vesca subsp. vesca] Geno-gi|764563243|ref|XP_011461582.1| PREDICTED: uncharacterized protein LOC101297520 [Fragaria vesca subsp. vesca]
Geno-MK32022	1e-119	PREDICTED: protein POLLENLESS 3-LIKE 2 [Fragaria vesca subsp. vesca]
Geno-MK116210	5e-119	PREDICTED: ankyrin-3-like [Fragaria vesca subsp. vesca]
Geno-MK26227	5e-119	PREDICTED: ankyrin-3-like [Fragaria vesca subsp. vesca]
Geno-MK127201	3e-118	PREDICTED: UPF0695 membrane protein C977.11/PB8B6.06c-like [Fragaria vesca subsp. vesca] Geno-gi|764532971|ref|XP_011458500.1| PREDICTED: UPF0695 membrane protein C977.11/PB8B6.06c-like [Fragaria vesca subsp. vesca] Geno-gi|764532976|ref|XP_011458501.1| PREDICTED: UPF0695 membrane protein C977.11/PB8B6.06c-like [Fragaria vesca subsp. vesca]
Geno-MK91125	6e-118	PREDICTED: uncharacterized protein LOC101292166 [Fragaria vesca subsp. vesca] Geno-gi|764519974|ref|XP_011468844.1| PREDICTED: uncharacterized protein LOC101292166 [Fragaria vesca subsp. vesca] Geno-gi|764519979|ref|XP_011468847.1| PREDICTED: uncharacterized protein LOC101292166 [Fragaria vesca subsp. vesca]
Geno-MK23660	7e-118	PREDICTED: cadmium-induced protein AS8 isoform X1 [Fragaria vesca subsp. vesca]
Geno-MK84777	7e-118	PREDICTED: cadmium-induced protein AS8 isoform X1 [Fragaria vesca subsp. vesca]
Geno-MK22190	1e-117	PREDICTED: putative disease resistance RPP13-like protein 1 [Prunus mume]
Geno-MK39299	2e-117	PREDICTED: CASP-like protein 2B1 [Fragaria vesca subsp. vesca]
Geno-MK63469	2e-117	PREDICTED: probable plastid-lipid-associated protein 4, chloroplastic [Fragaria vesca subsp. vesca]
Geno-MK20588	3e-117	PREDICTED: putative F-box protein PP2-B12 [Fragaria vesca subsp. vesca]
Geno-MK96115	3e-117	PREDICTED: putative F-box protein PP2-B12 [Fragaria vesca subsp. vesca]
Geno-MK118213	5e-117	PREDICTED: probable boron transporter 2 [Fragaria vesca subsp. vesca]
Geno-MK72830	5e-117	PREDICTED: probable boron transporter 2 [Fragaria vesca subsp. vesca]
Geno-MK114237	6e-117	PREDICTED: 60S acidic ribosomal protein P0-like [Fragaria vesca subsp. vesca]
Geno-MK143545	6e-117	PREDICTED: 60S acidic ribosomal protein P0-like [Fragaria vesca subsp. vesca]
Geno-MK112958	1e-116	PREDICTED: uncharacterized protein LOC101314554 isoform X1 [Fragaria vesca subsp. vesca]
Geno-MK115456	1e-116	PREDICTED: uncharacterized protein LOC101314554 isoform X1 [Fragaria vesca subsp. vesca]
Geno-MK67552	6e-116	PREDICTED: HVA22-like protein a [Fragaria vesca subsp. vesca]
Geno-MK94569	6e-116	PREDICTED: HVA22-like protein a [Fragaria vesca subsp. vesca]
Geno-MK100161	9e-116	PREDICTED: LOW QUALITY PROTEIN: fructokinase-like 1, chloroplastic [Fragaria vesca subsp. vesca]
Geno-MK18143	1e-115	glyceraldehyde-3-phosphate dehydrogenase [Pyropia yezoensis]
Geno-MK29043	2e-115	PREDICTED: uncharacterized protein LOC101306050 [Fragaria vesca subsp. vesca]
Geno-MK73818	3e-115	PREDICTED: probable disease resistance protein At4g27220 [Fragaria vesca subsp. vesca]
Geno-MK100251	5e-115	PREDICTED: HVA22-like protein a [Fragaria vesca subsp. vesca]
Geno-MK45297	5e-115	PREDICTED: HVA22-like protein a [Fragaria vesca subsp. vesca]
Geno-MK69166	5e-115	PREDICTED: HVA22-like protein a [Fragaria vesca subsp. vesca]
Geno-MK127275	1e-114	PREDICTED: uncharacterized protein LOC101313462 [Fragaria vesca subsp. vesca]
Geno-MK78117	1e-114	PREDICTED: uncharacterized protein LOC101313462 [Fragaria vesca subsp. vesca]
Geno-MK131956	2e-114	PREDICTED: uncharacterized protein LOC101298453 [Fragaria vesca subsp. vesca]
Geno-MK4035	5e-114	PREDICTED: uncharacterized protein LOC105350957 [Fragaria vesca subsp. vesca]
Geno-MK40415	5e-114	PREDICTED: uncharacterized protein LOC101308504 isoform X1 [Fragaria vesca subsp. vesca]
Geno-MK11168	6e-114	PREDICTED: phytol kinase 1, chloroplastic [Fragaria vesca subsp. vesca]
Geno-MK62441	1e-113	PREDICTED: mitogen-activated protein kinase kinase kinase YODA [Fragaria vesca subsp. vesca]
Geno-MK123520	3e-113	PREDICTED: uncharacterized protein LOC105965962 [Erythranthe guttata]
Geno-MK57197	1e-112	PREDICTED: ATPase WRNIP1 [Fragaria vesca subsp. vesca]
Geno-MK134389	5e-112	PREDICTED: zinc finger MYM-type protein 1-like [Fragaria vesca subsp. vesca]
Geno-MK114329	1e-111	PREDICTED: uncharacterized protein LOC101302363 [Fragaria vesca subsp. vesca]
Geno-MK132995	1e-111	PREDICTED: probable sodium-coupled neutral amino acid transporter 6 [Fragaria vesca subsp. vesca]
Geno-MK2390	1e-111	PREDICTED: uncharacterized protein LOC101305618 [Fragaria vesca subsp. vesca] Geno-gi|764531441|ref|XP_011458382.1| PREDICTED: uncharacterized protein LOC101305618 [Fragaria vesca subsp. vesca]
Geno-MK121747	2e-111	PREDICTED: mitochondrial inner membrane protease subunit 1-like [Fragaria vesca subsp. vesca] Geno-gi|764551515|ref|XP_011460174.1| PREDICTED: mitochondrial inner membrane protease subunit 1-like [Fragaria vesca subsp. vesca]
Geno-MK111580	3e-111	PREDICTED: DNA mismatch repair protein MSH4-like [Malus domestica]
Geno-MK36940	5e-111	PREDICTED: histidinetRNA ligase, cytoplasmic [Malus domestica]
Geno-MK16262	6e-111	PREDICTED: MATH domain and coiled-coil domain-containing protein At3g58210-like [Fragaria vesca subsp. vesca]
Geno-MK126399	9e-111	PREDICTED: probable gluconokinase [Fragaria vesca subsp. vesca]
Geno-MK37836	9e-111	PREDICTED: probable gluconokinase [Fragaria vesca subsp. vesca]
Geno-MK110149	1e-110	PREDICTED: uncharacterized protein LOC101301587 [Fragaria vesca subsp. vesca]
Geno-MK118974	1e-110	PREDICTED: thiosulfate sulfurtransferase 16, chloroplastic-like [Fragaria vesca subsp. vesca]
Geno-MK124587	1e-110	PREDICTED: thiosulfate sulfurtransferase 16, chloroplastic-like [Fragaria vesca subsp. vesca]
Geno-MK19574	2e-110	PREDICTED: uncharacterized protein LOC105351797 isoform X1 [Fragaria vesca subsp. vesca]
Geno-MK84721	3e-110	PREDICTED: uncharacterized protein LOC101296737 [Fragaria vesca subsp. vesca]
Geno-MK105235	5e-110	predicted protein [Physcomitrella patens] Geno-gi|168066153|ref|XP_001785007.1| predicted protein [Physcomitrella patens] Geno-gi|168066157|ref|XP_001785009.1| predicted protein [Physcomitrella patens] Geno-gi|162663414|gb|EDQ50178.1| predicted protein [Physcomitrella patens] Geno-gi|162663424|gb|EDQ50188.1| predicted protein [Physcomitrella patens] Geno-gi|162663426|gb|EDQ50190.1| predicted prot…
Geno-MK134421	5e-110	PREDICTED: uncharacterized protein LOC101303872 [Fragaria vesca subsp. vesca]
Geno-MK107113	1e-109	PREDICTED: uncharacterized protein LOC101290968 [Fragaria vesca subsp. vesca]
Geno-MK115894	1e-109	PREDICTED: protein STICHEL-like 2 [Fragaria vesca subsp. vesca]
Geno-MK59963	1e-109	PREDICTED: uncharacterized N-acetyltransferase ycf52 [Fragaria vesca subsp. vesca]
Geno-MK98939	1e-109	PREDICTED: uncharacterized N-acetyltransferase ycf52 [Fragaria vesca subsp. vesca]
Geno-MK115834	2e-109	PREDICTED: scarecrow-like protein 18 [Fragaria vesca subsp. vesca]
Geno-MK72374	2e-109	hypothetical protein PRUPE_ppa023992mg [Prunus persica] Geno-gi|462410328|gb|EMJ15662.1| hypothetical protein PRUPE_ppa023992mg [Prunus persica]
Geno-MK124348	5e-109	PREDICTED: serine carboxypeptidase-like 7 [Fragaria vesca subsp. vesca]
Geno-MK97216	5e-109	PREDICTED: serine carboxypeptidase-like 7 [Fragaria vesca subsp. vesca]
Geno-MK11401	1e-108	PREDICTED: major allergen Pru ar 1-like [Fragaria vesca subsp. vesca]
Geno-MK125156	1e-108	PREDICTED: uncharacterized protein LOC101307102 [Fragaria vesca subsp. vesca]
Geno-MK131533	1e-108	PREDICTED: TMV resistance protein N-like, partial [Pyrus x bretschneideri]
Geno-MK53484	1e-108	PREDICTED: receptor-like protein kinase FERONIA isoform X2 [Fragaria vesca subsp. vesca]
Geno-MK113832	1e-107	PREDICTED: putative peptidyl-tRNA hydrolase PTRHD1 [Fragaria vesca subsp. vesca]
Geno-MK114052	1e-107	PREDICTED: uncharacterized protein LOC101298634 [Fragaria vesca subsp. vesca]
Geno-MK87118	4e-107	PREDICTED: peroxisomal acyl-coenzyme A oxidase 1-like [Prunus mume]
Geno-MK112083	1e-106	hypothetical protein PRUPE_ppa012021mg [Prunus persica] Geno-gi|462422855|gb|EMJ27118.1| hypothetical protein PRUPE_ppa012021mg [Prunus persica]
Geno-MK118472	1e-106	predicted protein [Hordeum vulgare subsp. vulgare]
Geno-MK120736	1e-106	PREDICTED: senescence-specific cysteine protease SAG39-like [Fragaria vesca subsp. vesca]
Geno-MK129971	1e-106	predicted protein [Hordeum vulgare subsp. vulgare]
Geno-MK98845	1e-106	hypothetical protein PRUPE_ppa012021mg [Prunus persica] Geno-gi|462422855|gb|EMJ27118.1| hypothetical protein PRUPE_ppa012021mg [Prunus persica]
Geno-MK98846	1e-106	hypothetical protein PRUPE_ppa012021mg [Prunus persica] Geno-gi|462422855|gb|EMJ27118.1| hypothetical protein PRUPE_ppa012021mg [Prunus persica]
Geno-MK125600	2e-106	PREDICTED: 60S ribosomal protein L27a-2-like [Fragaria vesca subsp. vesca]
Geno-MK135224	2e-106	PREDICTED: uncharacterized protein LOC101311214 isoform X2 [Fragaria vesca subsp. vesca]
Geno-MK133416	3e-106	PREDICTED: putative G3BP-like protein [Fragaria vesca subsp. vesca]
Geno-MK21769	3e-106	PREDICTED: probable U6 snRNA-associated Sm-like protein LSm4 [Fragaria vesca subsp. vesca]
Geno-MK96716	7e-106	Enoyl-CoA hydratase [Phytophthora nicotianae] Geno-gi|970665090|gb|KUG01836.1| Enoyl-CoA hydratase [Phytophthora nicotianae]
Geno-MK72943	1e-105	PREDICTED: regulatory protein NPR3-like [Fragaria vesca subsp. vesca] Geno-gi|764611666|ref|XP_011467613.1| PREDICTED: regulatory protein NPR3-like [Fragaria vesca subsp. vesca] Geno-gi|764611672|ref|XP_011467614.1| PREDICTED: regulatory protein NPR3-like [Fragaria vesca subsp. vesca] Geno-gi|764611677|ref|XP_011467615.1| PREDICTED: regulatory protein NPR3-like [Fragaria vesca subsp. vesca] Geno-…
Geno-MK139911	9e-105	PREDICTED: 40S ribosomal protein S5-like [Erythranthe guttata] Geno-gi|604303257|gb|EYU22730.1| hypothetical protein MIMGU_mgv1a013661mg [Erythranthe guttata]
Geno-MK145987	1e-104	PREDICTED: NADH dehydrogenase [ubiquinone] iron-sulfur protein 4, mitochondrial [Fragaria vesca subsp. vesca]
Geno-MK48886	1e-104	gag-pol polyprotein [Rosa rugosa]
Geno-MK113396	2e-104	PREDICTED: 40S ribosomal protein Sa-2 [Brachypodium distachyon] Geno-gi|944079782|gb|KQK15134.1| hypothetical protein BRADI_1g20880 [Brachypodium distachyon]
Geno-MK115172	2e-104	PREDICTED: 40S ribosomal protein Sa-2 [Brachypodium distachyon] Geno-gi|944079782|gb|KQK15134.1| hypothetical protein BRADI_1g20880 [Brachypodium distachyon]
Geno-MK15965	2e-104	PREDICTED: geranylgeranyl diphosphate reductase, chloroplastic-like [Fragaria vesca subsp. vesca]
Geno-MK39311	2e-104	PREDICTED: probable clathrin assembly protein At4g32285 [Fragaria vesca subsp. vesca]
Geno-MK54307	5e-104	PREDICTED: lisH domain and HEAT repeat-containing protein KIAA1468 homolog isoform X2 [Fragaria vesca subsp. vesca]
Geno-MK69232	7e-104	heat shock protein 17.8 [Rosa chinensis]
Geno-MK69233	7e-104	heat shock protein 17.8 [Rosa chinensis]
Geno-MK145646	1e-103	PREDICTED: pleckstrin homology domain-containing protein 1-like [Fragaria vesca subsp. vesca]
Geno-MK145986	1e-103	hypothetical protein PRUPE_ppa003588mg [Prunus persica] Geno-gi|462395147|gb|EMJ00946.1| hypothetical protein PRUPE_ppa003588mg [Prunus persica]
Geno-MK27827	1e-103	hypothetical protein PRUPE_ppa003588mg [Prunus persica] Geno-gi|462395147|gb|EMJ00946.1| hypothetical protein PRUPE_ppa003588mg [Prunus persica]
Geno-MK41891	1e-103	PREDICTED: zinc finger protein CONSTANS-LIKE 9-like [Fragaria vesca subsp. vesca] Geno-gi|764551251|ref|XP_011460127.1| PREDICTED: zinc finger protein CONSTANS-LIKE 9-like [Fragaria vesca subsp. vesca]
Geno-MK111582	2e-103	PREDICTED: CASP-like protein 1F2 [Fragaria vesca subsp. vesca]
Geno-MK92099	2e-103	PREDICTED: uncharacterized protein LOC101310720 [Fragaria vesca subsp. vesca]
Geno-MK125137	4e-103	PREDICTED: putative phosphatidylglycerol/phosphatidylinositol transfer protein DDB_G0282179 [Fragaria vesca subsp. vesca]
Geno-MK145362	4e-103	PREDICTED: uncharacterized protein LOC101299394 isoform X1 [Fragaria vesca subsp. vesca]
Geno-MK145363	4e-103	PREDICTED: uncharacterized protein LOC101299394 isoform X1 [Fragaria vesca subsp. vesca]
Geno-MK54450	4e-103	PREDICTED: uncharacterized protein LOC101312574 [Fragaria vesca subsp. vesca]
Geno-MK51530	1e-102	PREDICTED: protein SUPPRESSOR OF npr1-1, CONSTITUTIVE 1-like isoform X3 [Fragaria vesca subsp. vesca]
Geno-MK114567	6e-102	PREDICTED: glutaredoxin-C5, chloroplastic [Fragaria vesca subsp. vesca]
Geno-MK116178	6e-102	PREDICTED: glutaredoxin-C5, chloroplastic [Fragaria vesca subsp. vesca]
Geno-MK75110	6e-102	PREDICTED: glutaredoxin-C5, chloroplastic [Fragaria vesca subsp. vesca]
Geno-MK118147	4e-101	PREDICTED: uncharacterized protein LOC101315120 [Fragaria vesca subsp. vesca]
Geno-MK118740	4e-101	PREDICTED: uncharacterized protein LOC101315120 [Fragaria vesca subsp. vesca]
Geno-MK68149	6e-101	hypothetical protein PRUPE_ppa016383mg [Prunus persica] Geno-gi|462398475|gb|EMJ04143.1| hypothetical protein PRUPE_ppa016383mg [Prunus persica]
Geno-MK31419	1e-100	PREDICTED: probable receptor-like protein kinase At5g47070 [Fragaria vesca subsp. vesca] Geno-gi|764630419|ref|XP_011469537.1| PREDICTED: probable receptor-like protein kinase At5g47070 [Fragaria vesca subsp. vesca] Geno-gi|764630424|ref|XP_011469538.1| PREDICTED: probable receptor-like protein kinase At5g47070 [Fragaria vesca subsp. vesca]
Geno-MK51888	1e-100	PREDICTED: DNA topoisomerase 2 [Fragaria vesca subsp. vesca]
Geno-MK91496	1e-100	PREDICTED: TMV resistance protein N-like [Fragaria vesca subsp. vesca]
Geno-MK100187	2e-100	PREDICTED: F-box protein At5g07610-like [Fragaria vesca subsp. vesca]
Geno-MK36074	3e-100	PREDICTED: ankyrin repeat-containing protein At5g02620-like isoform X1 [Fragaria vesca subsp. vesca]
Geno-MK53094	3e-100	PREDICTED: calcium sensing receptor, chloroplastic [Fragaria vesca subsp. vesca]
Geno-MK137505	4e-100	PREDICTED: uncharacterized protein LOC101299920 [Fragaria vesca subsp. vesca]
Geno-MK48695	5e-100	PREDICTED: uncharacterized protein LOC101305888 [Fragaria vesca subsp. vesca]
Geno-MK131428	1e-99	PREDICTED: pyridine nucleotide-disulfide oxidoreductase domain-containing protein 2 [Fragaria vesca subsp. vesca]
Geno-MK15278	1e-99	PREDICTED: ras-related protein RABB1c-like [Malus domestica]
Geno-MK10747	2e-99	PREDICTED: 40S ribosomal protein S16 [Fragaria vesca subsp. vesca]
Geno-MK77962	2e-99	PREDICTED: F-box/LRR-repeat protein 4-like [Fragaria vesca subsp. vesca]
Geno-MK92815	4e-99	PREDICTED: probable calcium-binding protein CML44 isoform X1 [Fragaria vesca subsp. vesca]
Geno-MK97304	7e-99	PREDICTED: probably inactive leucine-rich repeat receptor-like protein kinase At5g48380 [Fragaria vesca subsp. vesca] Geno-gi|764528494|ref|XP_011458125.1| PREDICTED: probably inactive leucine-rich repeat receptor-like protein kinase At5g48380 [Fragaria vesca subsp. vesca]
Geno-MK102358	1e-98	PREDICTED: DNA-directed RNA polymerase subunit 7-like protein [Fragaria vesca subsp. vesca]
Geno-MK116605	1e-98	PREDICTED: nuclear transcription factor Y subunit B-10-like [Fragaria vesca subsp. vesca]
Geno-MK133145	1e-98	PREDICTED: serine/threonine-protein kinase GRIK2 [Fragaria vesca subsp. vesca]
Geno-MK34633	1e-98	PREDICTED: putative receptor-like protein kinase At4g00960 [Fragaria vesca subsp. vesca]
Geno-MK105324	2e-98	PREDICTED: protein ALTERED XYLOGLUCAN 4-like [Fragaria vesca subsp. vesca]
Geno-MK90531	5e-98	PREDICTED: probable boron transporter 2 [Fragaria vesca subsp. vesca] Geno-gi|764573717|ref|XP_011462894.1| PREDICTED: probable boron transporter 2 [Fragaria vesca subsp. vesca] Geno-gi|764573720|ref|XP_011462895.1| PREDICTED: probable boron transporter 2 [Fragaria vesca subsp. vesca]
Geno-MK19914	8e-98	PREDICTED: egg cell-secreted protein 1.3-like [Fragaria vesca subsp. vesca]
Geno-MK116383	1e-97	PREDICTED: chloroplastic group IIA intron splicing facilitator CRS1, chloroplastic [Fragaria vesca subsp. vesca]
Geno-MK129159	1e-97	PREDICTED: LOW QUALITY PROTEIN: probable spindle assembly checkpoint kinase homolog [Fragaria vesca subsp. vesca]
Geno-MK21054	1e-97	PREDICTED: uncharacterized protein LOC101303550 [Fragaria vesca subsp. vesca]
Geno-MK58434	1e-97	PREDICTED: uncharacterized protein LOC101303550 [Fragaria vesca subsp. vesca]
Geno-MK100411	2e-97	PREDICTED: selenoprotein H [Fragaria vesca subsp. vesca]
Geno-MK101427	2e-97	PREDICTED: glycerophosphodiester phosphodiesterase GDPDL3-like [Fragaria vesca subsp. vesca]
Geno-MK123585	2e-97	PREDICTED: selenoprotein H [Fragaria vesca subsp. vesca]
Geno-MK38249	2e-97	1-aminocyclopropane-1-carboxylate synthase [Rosa hybrid cultivar]
Geno-MK60279	2e-97	PREDICTED: uncharacterized protein LOC101297114 [Fragaria vesca subsp. vesca]
Geno-MK120958	5e-97	PREDICTED: uncharacterized protein LOC103323914 isoform X3 [Prunus mume]
Geno-MK131963	9e-97	PREDICTED: uncharacterized protein LOC101299611 [Fragaria vesca subsp. vesca]
Geno-MK55680	9e-97	PREDICTED: uncharacterized protein LOC101299611 [Fragaria vesca subsp. vesca]
Geno-MK84308	9e-97	PREDICTED: uncharacterized protein LOC101299611 [Fragaria vesca subsp. vesca]
Geno-MK141740	3e-96	PREDICTED: probable E3 ubiquitin-protein ligase ARI5 [Fragaria vesca subsp. vesca] Geno-gi|470110231|ref|XP_004291389.1| PREDICTED: probable E3 ubiquitin-protein ligase ARI5 [Fragaria vesca subsp. vesca]
Geno-MK51501	3e-96	PREDICTED: actin-depolymerizing factor [Fragaria vesca subsp. vesca]
Geno-MK113679	4e-96	PREDICTED: uncharacterized protein LOC101295223 isoform X1 [Fragaria vesca subsp. vesca]
Geno-MK116616	4e-96	PREDICTED: DNA-directed RNA polymerases II and V subunit 8A-like [Fragaria vesca subsp. vesca]
Geno-MK112791	5e-96	PREDICTED: formin-like protein 3 isoform X2 [Fragaria vesca subsp. vesca]
Geno-MK113587	5e-96	PREDICTED: 40S ribosomal protein S5 [Fragaria vesca subsp. vesca]
Geno-MK129230	5e-96	PREDICTED: 40S ribosomal protein S5 [Fragaria vesca subsp. vesca]
Geno-MK133311	5e-96	PREDICTED: 40S ribosomal protein S5 [Fragaria vesca subsp. vesca]
Geno-MK21205	5e-96	PREDICTED: 40S ribosomal protein S5 [Fragaria vesca subsp. vesca]
Geno-MK10111	6e-96	PREDICTED: 21 kDa protein [Fragaria vesca subsp. vesca]
Geno-MK125168	6e-96	PREDICTED: 21 kDa protein [Fragaria vesca subsp. vesca]
Geno-MK6219	6e-96	PREDICTED: ABC transporter B family member 29, chloroplastic isoform X1 [Fragaria vesca subsp. vesca]
Geno-MK94717	6e-96	PREDICTED: ABC transporter B family member 29, chloroplastic isoform X1 [Fragaria vesca subsp. vesca]
Geno-MK103002	7e-96	PREDICTED: uncharacterized protein LOC101301155 [Fragaria vesca subsp. vesca]
Geno-MK99230	7e-96	PREDICTED: uncharacterized protein LOC101301155 [Fragaria vesca subsp. vesca]
Geno-MK112780	1e-95	PREDICTED: putative disease resistance RPP13-like protein 1 [Pyrus x bretschneideri]
Geno-MK143383	1e-95	PREDICTED: F-box protein PP2-A15-like [Malus domestica]
Geno-MK66596	1e-95	PREDICTED: uncharacterized protein LOC105351811 [Fragaria vesca subsp. vesca]
Geno-MK134338	3e-95	PREDICTED: TMV resistance protein N-like [Fragaria vesca subsp. vesca]
Geno-MK112637	1e-94	PREDICTED: lactoylglutathione lyase [Fragaria vesca subsp. vesca]
Geno-MK113710	1e-94	PREDICTED: PTI1-like tyrosine-protein kinase At3g15890 [Fragaria vesca subsp. vesca]
Geno-MK113994	1e-94	PREDICTED: PTI1-like tyrosine-protein kinase At3g15890 [Fragaria vesca subsp. vesca]
Geno-MK114531	1e-94	PREDICTED: PTI1-like tyrosine-protein kinase At3g15890 [Fragaria vesca subsp. vesca]
Geno-MK114864	1e-94	PREDICTED: PTI1-like tyrosine-protein kinase At3g15890 [Fragaria vesca subsp. vesca]
Geno-MK114998	1e-94	PREDICTED: PTI1-like tyrosine-protein kinase At3g15890 [Fragaria vesca subsp. vesca]
Geno-MK119712	1e-94	PREDICTED: PTI1-like tyrosine-protein kinase At3g15890 [Fragaria vesca subsp. vesca]
Geno-MK23130	1e-94	PREDICTED: PTI1-like tyrosine-protein kinase At3g15890 [Fragaria vesca subsp. vesca]
Geno-MK41254	1e-94	PREDICTED: PTI1-like tyrosine-protein kinase At3g15890 [Fragaria vesca subsp. vesca]
Geno-MK4180	1e-94	PREDICTED: PTI1-like tyrosine-protein kinase At3g15890 [Fragaria vesca subsp. vesca]
Geno-MK47196	1e-94	PREDICTED: PTI1-like tyrosine-protein kinase At3g15890 [Fragaria vesca subsp. vesca]
Geno-MK54922	1e-94	PREDICTED: PTI1-like tyrosine-protein kinase At3g15890 [Fragaria vesca subsp. vesca]
Geno-MK74485	1e-94	PREDICTED: PTI1-like tyrosine-protein kinase At3g15890 [Fragaria vesca subsp. vesca]
Geno-MK94260	1e-94	PREDICTED: uncharacterized protein LOC103328570 [Prunus mume]
Geno-MK118345	4e-94	PREDICTED: anthranilate synthase alpha subunit 1, chloroplastic [Fragaria vesca subsp. vesca]
Geno-MK132725	4e-94	PREDICTED: G-type lectin S-receptor-like serine/threonine-protein kinase At1g11410 [Fragaria vesca subsp. vesca]
Geno-MK97054	6e-94	PREDICTED: methyl-CpG-binding domain protein 4 [Fragaria vesca subsp. vesca]
Geno-MK118657	1e-93	PREDICTED: uncharacterized protein C9orf85 homolog [Fragaria vesca subsp. vesca]
Geno-MK38846	1e-93	PREDICTED: uncharacterized protein LOC103432290 [Malus domestica]
Geno-MK113883	2e-93	predicted protein [Hordeum vulgare subsp. vulgare]
Geno-MK114902	2e-93	predicted protein [Hordeum vulgare subsp. vulgare]
Geno-MK120919	2e-93	PREDICTED: chlorophyllase-2, chloroplastic [Fragaria vesca subsp. vesca] Geno-gi|764569596|ref|XP_011462452.1| PREDICTED: chlorophyllase-2, chloroplastic [Fragaria vesca subsp. vesca] Geno-gi|764569599|ref|XP_011462453.1| PREDICTED: chlorophyllase-2, chloroplastic [Fragaria vesca subsp. vesca] Geno-gi|764569603|ref|XP_011462454.1| PREDICTED: chlorophyllase-2, chloroplastic [Fragaria vesca subsp. …
Geno-MK25461	2e-93	predicted protein [Hordeum vulgare subsp. vulgare]
Geno-MK33805	2e-93	PREDICTED: chlorophyllase-2, chloroplastic [Fragaria vesca subsp. vesca] Geno-gi|764569596|ref|XP_011462452.1| PREDICTED: chlorophyllase-2, chloroplastic [Fragaria vesca subsp. vesca] Geno-gi|764569599|ref|XP_011462453.1| PREDICTED: chlorophyllase-2, chloroplastic [Fragaria vesca subsp. vesca] Geno-gi|764569603|ref|XP_011462454.1| PREDICTED: chlorophyllase-2, chloroplastic [Fragaria vesca subsp. …
Geno-MK46900	2e-93	PREDICTED: rho GDP-dissociation inhibitor 1-like [Malus domestica]
Geno-MK68312	6e-93	PREDICTED: calcium-transporting ATPase 12, plasma membrane-type-like [Fragaria vesca subsp. vesca]
Geno-MK29444	9e-93	PREDICTED: translation initiation factor eIF-2B subunit delta [Fragaria vesca subsp. vesca]
Geno-MK65149	1e-92	PREDICTED: E3 ubiquitin-protein ligase RNF13-like isoform X2 [Fragaria vesca subsp. vesca]
Geno-MK7963	1e-92	PREDICTED: uncharacterized protein C167.05 [Fragaria vesca subsp. vesca]
Geno-MK94653	1e-92	PREDICTED: serine carboxypeptidase-like 27 [Fragaria vesca subsp. vesca] Geno-gi|764631660|ref|XP_011469671.1| PREDICTED: serine carboxypeptidase-like 27 [Fragaria vesca subsp. vesca]
Geno-MK104938	2e-92	PREDICTED: uncharacterized protein LOC101302578 [Fragaria vesca subsp. vesca]
Geno-MK113919	2e-92	PREDICTED: uncharacterized protein LOC101302578 [Fragaria vesca subsp. vesca]
Geno-MK25550	2e-92	PREDICTED: protein S-acyltransferase 11 [Fragaria vesca subsp. vesca]
Geno-MK56016	2e-92	PREDICTED: mitogen-activated protein kinase kinase kinase YODA-like [Fragaria vesca subsp. vesca] Geno-gi|764514440|ref|XP_011464361.1| PREDICTED: mitogen-activated protein kinase kinase kinase YODA-like [Fragaria vesca subsp. vesca]
Geno-MK125441	3e-92	PREDICTED: histone H2B-like [Fragaria vesca subsp. vesca]
Geno-MK117449	5e-92	PREDICTED: L-ascorbate oxidase homolog [Fragaria vesca subsp. vesca]
Geno-MK139368	5e-92	PREDICTED: exosome complex component RRP42 [Fragaria vesca subsp. vesca]
Geno-MK114109	7e-92	PREDICTED: trimethylguanosine synthase isoform X2 [Fragaria vesca subsp. vesca]
Geno-MK114299	7e-92	shikimate dehydrogenase [Rosa rugosa]
Geno-MK114488	7e-92	shikimate dehydrogenase [Rosa rugosa]
Geno-MK114589	7e-92	shikimate dehydrogenase [Rosa rugosa]
Geno-MK115131	7e-92	PREDICTED: trimethylguanosine synthase isoform X2 [Fragaria vesca subsp. vesca]
Geno-MK115258	7e-92	shikimate dehydrogenase [Rosa rugosa]
Geno-MK139181	7e-92	PREDICTED: protein tumorous imaginal discs, mitochondrial [Fragaria vesca subsp. vesca]
Geno-MK113219	1e-91	PREDICTED: uncharacterized protein LOC105352008 [Fragaria vesca subsp. vesca]
Geno-MK114110	1e-91	PREDICTED: uncharacterized protein LOC105352008 [Fragaria vesca subsp. vesca]
Geno-MK145755	1e-91	PREDICTED: uncharacterized protein LOC105351262 [Fragaria vesca subsp. vesca]
Geno-MK9748	2e-91	PREDICTED: DNA-directed RNA polymerase II subunit 4 [Pyrus x bretschneideri]
Geno-MK108249	3e-91	PREDICTED: F-box/LRR-repeat protein At3g48880-like [Fragaria vesca subsp. vesca]
Geno-MK136700	3e-91	PREDICTED: uncharacterized protein LOC101292696 isoform X2 [Fragaria vesca subsp. vesca]
Geno-MK124705	6e-91	PREDICTED: SKP1-like protein 14 [Fragaria vesca subsp. vesca]
Geno-MK34061	6e-91	PREDICTED: SKP1-like protein 14 [Fragaria vesca subsp. vesca]
Geno-MK125441	1e-90	hypothetical protein PRUPE_ppa012932mg [Prunus persica] Geno-gi|595830542|ref|XP_007206096.1| hypothetical protein PRUPE_ppa012937mg [Prunus persica] Geno-gi|595830563|ref|XP_007206100.1| hypothetical protein PRUPE_ppa012954mg [Prunus persica] Geno-gi|645216862|ref|XP_008223048.1| PREDICTED: probable histone H2B.1 [Prunus mume] Geno-gi|645216872|ref|XP_008223081.1| PREDICTED: probable histone H2B…
Geno-MK102485	3e-90	PREDICTED: disease resistance protein RGA2-like [Fragaria vesca subsp. vesca]
Geno-MK109700	4e-90	PREDICTED: uncharacterized protein LOC101308119 isoform X2 [Fragaria vesca subsp. vesca]
Geno-MK119050	5e-90	PREDICTED: serine/threonine-protein kinase fray2-like isoform X2 [Prunus mume]
Geno-MK123313	5e-90	hypothetical protein POPTR_0001s05450g [Populus trichocarpa] Geno-gi|550346573|gb|ERP65137.1| hypothetical protein POPTR_0001s05450g [Populus trichocarpa]
Geno-MK55721	8e-90	PREDICTED: histone H2AX [Fragaria vesca subsp. vesca]
Geno-MK27359	1e-89	hypothetical protein AURANDRAFT_21483 [Aureococcus anophagefferens] Geno-gi|676397911|ref|XP_009042233.1| hypothetical protein AURANDRAFT_34507 [Aureococcus anophagefferens] Geno-gi|323447119|gb|EGB03069.1| hypothetical protein AURANDRAFT_34507 [Aureococcus anophagefferens] Geno-gi|323455673|gb|EGB11541.1| hypothetical protein AURANDRAFT_21483 [Aureococcus anophagefferens]
Geno-MK54491	1e-89	PREDICTED: integrator complex subunit 9 [Fragaria vesca subsp. vesca]
Geno-MK10914	7e-89	PREDICTED: KH domain-containing protein At4g18375-like [Fragaria vesca subsp. vesca] Geno-gi|764613759|ref|XP_011467805.1| PREDICTED: KH domain-containing protein At4g18375-like [Fragaria vesca subsp. vesca] Geno-gi|764613768|ref|XP_011467806.1| PREDICTED: KH domain-containing protein At4g18375-like [Fragaria vesca subsp. vesca]
Geno-MK27129	7e-89	PREDICTED: prostatic spermine-binding protein-like isoform X1 [Fragaria vesca subsp. vesca]
Geno-MK118056	1e-88	PREDICTED: uncharacterized protein LOC101302933 [Fragaria vesca subsp. vesca]
Geno-MK4519	1e-88	PREDICTED: ethylene-responsive transcription factor ERF098-like [Fragaria vesca subsp. vesca]
Geno-MK3550	2e-88	PREDICTED: uncharacterized protein LOC105352029 [Fragaria vesca subsp. vesca]
Geno-MK67176	2e-88	PREDICTED: uncharacterized protein LOC101304792 [Fragaria vesca subsp. vesca]
Geno-MK90501	2e-88	PREDICTED: ras-related protein RABA5a [Fragaria vesca subsp. vesca]
Geno-MK113760	5e-88	PREDICTED: putative protein phosphatase 2C-like protein 44 isoform X3 [Fragaria vesca subsp. vesca]
Geno-MK113961	5e-88	PREDICTED: putative protein phosphatase 2C-like protein 44 isoform X3 [Fragaria vesca subsp. vesca]
Geno-MK114857	5e-88	PREDICTED: putative protein phosphatase 2C-like protein 44 isoform X3 [Fragaria vesca subsp. vesca]
Geno-MK32148	7e-88	PREDICTED: uncharacterized protein LOC101310980 [Fragaria vesca subsp. vesca]
Geno-MK689	9e-88	PREDICTED: protein ASPARTIC PROTEASE IN GUARD CELL 1-like [Fragaria vesca subsp. vesca]
Geno-MK71147	9e-88	hypothetical protein PRUPE_ppb008326mg [Prunus persica] Geno-gi|462422538|gb|EMJ26801.1| hypothetical protein PRUPE_ppb008326mg [Prunus persica]
Geno-MK95299	1e-87	PREDICTED: 15.4 kDa class V heat shock protein [Fragaria vesca subsp. vesca]
Geno-MK3442	2e-87	PREDICTED: uncharacterized protein LOC101306306 [Fragaria vesca subsp. vesca]
Geno-MK12915	6e-87	hypothetical protein PRUPE_ppa016650mg [Prunus persica] Geno-gi|462402045|gb|EMJ07602.1| hypothetical protein PRUPE_ppa016650mg [Prunus persica]
Geno-MK63009	1e-86	PREDICTED: probable mitochondrial intermediate peptidase, mitochondrial [Fragaria vesca subsp. vesca]
Geno-MK83049	1e-86	PREDICTED: pollen-specific protein C13 [Prunus mume]
Geno-MK66506	2e-86	PREDICTED: probable 26S proteasome non-ATPase regulatory subunit 3 [Fragaria vesca subsp. vesca]
Geno-MK40172	4e-86	PREDICTED: uncharacterized protein LOC101308327 [Fragaria vesca subsp. vesca]
Geno-MK40173	4e-86	PREDICTED: uncharacterized protein LOC101308327 [Fragaria vesca subsp. vesca]
Geno-MK40174	4e-86	PREDICTED: uncharacterized protein LOC101308327 [Fragaria vesca subsp. vesca]
Geno-MK75596	4e-86	PREDICTED: uncharacterized protein LOC101308327 [Fragaria vesca subsp. vesca]
Geno-MK44365	7e-86	PREDICTED: WAT1-related protein At1g68170-like [Fragaria vesca subsp. vesca]
Geno-MK113891	9e-86	PREDICTED: uncharacterized protein LOC101290831 [Fragaria vesca subsp. vesca]
Geno-MK120004	1e-85	PREDICTED: NAC domain-containing protein 72-like [Fragaria vesca subsp. vesca] Geno-gi|764538538|ref|XP_011458921.1| PREDICTED: NAC domain-containing protein 72-like [Fragaria vesca subsp. vesca]
Geno-MK95900	1e-85	PREDICTED: kelch-like protein 12 isoform X3 [Fragaria vesca subsp. vesca] Geno-gi|764600000|ref|XP_011466442.1| PREDICTED: kelch-like protein 12 isoform X3 [Fragaria vesca subsp. vesca]
Geno-MK138146	2e-85	unnamed protein product [Vitis vinifera]
Geno-MK116840	3e-85	PREDICTED: uroporphyrinogen-III synthase, chloroplastic isoform X2 [Fragaria vesca subsp. vesca]
Geno-MK120017	3e-85	PREDICTED: uroporphyrinogen-III synthase, chloroplastic isoform X2 [Fragaria vesca subsp. vesca]
Geno-MK91710	3e-85	PREDICTED: polyadenylate-binding protein 2 isoform X3 [Pyrus x bretschneideri] Geno-gi|694434463|ref|XP_009344454.1| PREDICTED: polyadenylate-binding protein 2 isoform X3 [Pyrus x bretschneideri]
Geno-MK18510	4e-85	PREDICTED: protein MEI2-like 2 [Fragaria vesca subsp. vesca]
Geno-MK116822	1e-84	PREDICTED: pentatricopeptide repeat-containing protein DOT4, chloroplastic isoform X1 [Fragaria vesca subsp. vesca]
Geno-MK137545	1e-84	PREDICTED: uncharacterized protein LOC101290869 [Fragaria vesca subsp. vesca]
Geno-MK22709	1e-84	PREDICTED: uncharacterized protein LOC101309482 [Fragaria vesca subsp. vesca]
Geno-MK57103	1e-84	PREDICTED: uncharacterized protein LOC105349390 [Fragaria vesca subsp. vesca]
Geno-MK99740	1e-84	PREDICTED: alpha/beta hydrolase domain-containing protein 11 [Fragaria vesca subsp. vesca]
Geno-MK133626	3e-84	PREDICTED: 1,4-alpha-glucan-branching enzyme 3, chloroplastic/amyloplastic isoform X1 [Fragaria vesca subsp. vesca]
Geno-MK116096	9e-84	PREDICTED: protein PHLOEM PROTEIN 2-LIKE A9 [Fragaria vesca subsp. vesca]
Geno-MK116227	9e-84	PREDICTED: protein PHLOEM PROTEIN 2-LIKE A9 [Fragaria vesca subsp. vesca]
Geno-MK141250	1e-83	PREDICTED: sm-like protein LSM1B [Fragaria vesca subsp. vesca]
Geno-MK115234	2e-83	PREDICTED: F-box/FBD/LRR-repeat protein At1g78750-like [Fragaria vesca subsp. vesca]
Geno-MK115295	2e-83	PREDICTED: F-box/FBD/LRR-repeat protein At1g78750-like [Fragaria vesca subsp. vesca]
Geno-MK115622	2e-83	PREDICTED: F-box/FBD/LRR-repeat protein At1g78750-like [Fragaria vesca subsp. vesca]
Geno-MK124665	2e-83	PREDICTED: uncharacterized protein LOC101292757 isoform X1 [Fragaria vesca subsp. vesca] Geno-gi|764532082|ref|XP_011458426.1| PREDICTED: uncharacterized protein LOC101292757 isoform X1 [Fragaria vesca subsp. vesca] Geno-gi|764532086|ref|XP_011458427.1| PREDICTED: uncharacterized protein LOC101292757 isoform X1 [Fragaria vesca subsp. vesca]
Geno-MK43644	2e-83	PREDICTED: uncharacterized protein LOC101292757 isoform X1 [Fragaria vesca subsp. vesca] Geno-gi|764532082|ref|XP_011458426.1| PREDICTED: uncharacterized protein LOC101292757 isoform X1 [Fragaria vesca subsp. vesca] Geno-gi|764532086|ref|XP_011458427.1| PREDICTED: uncharacterized protein LOC101292757 isoform X1 [Fragaria vesca subsp. vesca]
Geno-MK75857	2e-83	hypothetical protein PRUPE_ppa011892mg [Prunus persica] Geno-gi|596192434|ref|XP_007223514.1| hypothetical protein PRUPE_ppa011892mg [Prunus persica] Geno-gi|462420449|gb|EMJ24712.1| hypothetical protein PRUPE_ppa011892mg [Prunus persica] Geno-gi|462420450|gb|EMJ24713.1| hypothetical protein PRUPE_ppa011892mg [Prunus persica]
Geno-MK89043	3e-83	PREDICTED: uncharacterized protein LOC101302110 [Fragaria vesca subsp. vesca]
Geno-MK14684	4e-83	PREDICTED: putative nuclease HARBI1 [Fragaria vesca subsp. vesca]
Geno-MK26586	4e-83	PREDICTED: uncharacterized protein LOC101306506 [Fragaria vesca subsp. vesca]
Geno-MK133943	6e-83	hypothetical protein [Rosa rugosa]
Geno-MK146904	6e-83	PREDICTED: dynein light chain 1, cytoplasmic [Fragaria vesca subsp. vesca]
Geno-MK61962	6e-83	hypothetical protein [Rosa rugosa]
Geno-MK63657	7e-83	PREDICTED: TMV resistance protein N-like [Fragaria vesca subsp. vesca]
Geno-MK50618	1e-82	hypothetical protein [Rosa rugosa]
Geno-MK70896	1e-82	PREDICTED: glutaredoxin-C4 [Fragaria vesca subsp. vesca]
Geno-MK77603	1e-82	PREDICTED: TMV resistance protein N-like [Fragaria vesca subsp. vesca]
Geno-MK121472	3e-82	ubiquitin [Nannochloropsis gaditana]
Geno-MK117069	1e-81	PREDICTED: ubiquitin carboxyl-terminal hydrolase 33-like isoform X1 [Fragaria vesca subsp. vesca]
Geno-MK104278	4e-81	PREDICTED: pentatricopeptide repeat-containing protein At2g37230 [Fragaria vesca subsp. vesca]
Geno-MK121303	6e-81	PREDICTED: insulin-degrading enzyme isoform X2 [Fragaria vesca subsp. vesca]
Geno-MK123771	6e-81	PREDICTED: insulin-degrading enzyme isoform X2 [Fragaria vesca subsp. vesca]
Geno-MK29365	2e-80	PREDICTED: zinc finger MYM-type protein 1-like [Fragaria vesca subsp. vesca]
Geno-MK56109	2e-80	PREDICTED: very-long-chain 3-oxoacyl-CoA reductase 1-like [Fragaria vesca subsp. vesca]
Geno-MK7033	2e-80	PREDICTED: zinc finger MYM-type protein 1-like [Fragaria vesca subsp. vesca]
Geno-MK7063	2e-80	hypothetical protein VITISV_004379 [Vitis vinifera]
Geno-MK86735	2e-80	hypothetical protein VITISV_004379 [Vitis vinifera]
Geno-MK128217	3e-80	hypothetical protein PRUPE_ppa021171mg [Prunus persica] Geno-gi|462410553|gb|EMJ15887.1| hypothetical protein PRUPE_ppa021171mg [Prunus persica]
Geno-MK135262	3e-80	PREDICTED: EPIDERMAL PATTERNING FACTOR-like protein 1 [Fragaria vesca subsp. vesca]
Geno-MK40840	3e-80	PREDICTED: EPIDERMAL PATTERNING FACTOR-like protein 1 [Fragaria vesca subsp. vesca]
Geno-MK52843	3e-80	PREDICTED: EPIDERMAL PATTERNING FACTOR-like protein 1 [Fragaria vesca subsp. vesca]
Geno-MK116324	5e-80	PREDICTED: receptor-like protein kinase FERONIA [Prunus mume]
Geno-MK119580	1e-79	PREDICTED: uncharacterized protein LOC101297687 [Fragaria vesca subsp. vesca]
Geno-MK128388	1e-79	PREDICTED: protein TIFY 9 [Fragaria vesca subsp. vesca]
Geno-MK25350	1e-79	PREDICTED: thioredoxin H9 [Fragaria vesca subsp. vesca]
Geno-MK9278	1e-79	PREDICTED: thioredoxin H9 [Fragaria vesca subsp. vesca]
Geno-MK9279	1e-79	PREDICTED: thioredoxin H9 [Fragaria vesca subsp. vesca]
Geno-MK9481	1e-79	PREDICTED: uncharacterized protein At1g05835-like [Fragaria vesca subsp. vesca]
Geno-MK139518	5e-79	PREDICTED: uncharacterized protein LOC101300250 [Fragaria vesca subsp. vesca]
Geno-MK115186	6e-79	unnamed protein product [Vitis vinifera]
Geno-MK21552	6e-79	PREDICTED: polyadenylate-binding protein-interacting protein 9-like [Fragaria vesca subsp. vesca]
Geno-MK97675	6e-79	PREDICTED: proline-rich receptor-like protein kinase PERK1 [Fragaria vesca subsp. vesca]
Geno-MK117573	1e-78	PREDICTED: MATE efflux family protein 9-like isoform X2 [Fragaria vesca subsp. vesca]
Geno-MK118470	1e-78	PREDICTED: protein STRICTOSIDINE SYNTHASE-LIKE 5-like [Fragaria vesca subsp. vesca]
Geno-MK30022	1e-78	PREDICTED: uncharacterized protein LOC103329981 [Prunus mume]
Geno-MK145544	2e-78	PREDICTED: uncharacterized protein C6G9.01c [Fragaria vesca subsp. vesca] Geno-gi|764538066|ref|XP_011458893.1| PREDICTED: uncharacterized protein C6G9.01c [Fragaria vesca subsp. vesca] Geno-gi|764538071|ref|XP_011458894.1| PREDICTED: uncharacterized protein C6G9.01c [Fragaria vesca subsp. vesca]
Geno-MK14340	3e-78	PREDICTED: LOW QUALITY PROTEIN: uncharacterized protein LOC101307530 [Fragaria vesca subsp. vesca]
Geno-MK135522	4e-78	retrotransposon protein [Rosa rugosa]
Geno-MK125775	1e-77	PREDICTED: uncharacterized protein LOC101308717 [Fragaria vesca subsp. vesca]
Geno-MK140338	1e-77	PREDICTED: putative hydrolase C777.06c isoform X2 [Fragaria vesca subsp. vesca]
Geno-MK1854	1e-77	PREDICTED: putative hydrolase C777.06c isoform X2 [Fragaria vesca subsp. vesca]
Geno-MK93207	2e-77	propionyl-CoA carboxylase beta chain, mitochondrial [Saprolegnia diclina VS20] Geno-gi|530744168|gb|EQC42410.1| propionyl-CoA carboxylase beta chain, mitochondrial [Saprolegnia diclina VS20]
Geno-MK119205	4e-77	PREDICTED: putative disease resistance protein RGA1 [Fragaria vesca subsp. vesca]
Geno-MK121530	4e-77	PREDICTED: probable aldo-keto reductase 2 [Fragaria vesca subsp. vesca]
Geno-MK133624	1e-76	PREDICTED: exosome complex exonuclease RRP46 homolog [Fragaria vesca subsp. vesca]
Geno-MK38845	1e-76	PREDICTED: 23 kDa jasmonate-induced protein-like [Fragaria vesca subsp. vesca]
Geno-MK98388	1e-76	PREDICTED: 23 kDa jasmonate-induced protein-like [Fragaria vesca subsp. vesca]
Geno-MK135640	3e-76	hypothetical protein VITISV_007128 [Vitis vinifera]
Geno-MK73649	4e-76	PREDICTED: TMV resistance protein N-like [Fragaria vesca subsp. vesca]
Geno-MK120405	5e-76	PREDICTED: monogalactosyldiacylglycerol synthase, chloroplastic [Fragaria vesca subsp. vesca]
Geno-MK117282	8e-76	PREDICTED: auxin-repressed 12.5 kDa protein isoform X1 [Fragaria vesca subsp. vesca]
Geno-MK119479	8e-76	PREDICTED: auxin-repressed 12.5 kDa protein isoform X1 [Fragaria vesca subsp. vesca]
Geno-MK123213	8e-76	PREDICTED: auxin-repressed 12.5 kDa protein isoform X1 [Fragaria vesca subsp. vesca]
Geno-MK125452	8e-76	PREDICTED: auxin-repressed 12.5 kDa protein isoform X1 [Fragaria vesca subsp. vesca]
Geno-MK39072	8e-76	PREDICTED: auxin-repressed 12.5 kDa protein isoform X1 [Fragaria vesca subsp. vesca]
Geno-MK96683	8e-76	PREDICTED: auxin-repressed 12.5 kDa protein isoform X1 [Fragaria vesca subsp. vesca]
Geno-MK97400	8e-76	PREDICTED: auxin-repressed 12.5 kDa protein isoform X1 [Fragaria vesca subsp. vesca]
Geno-MK121842	9e-76	hypothetical protein THAPSDRAFT_508 [Thalassiosira pseudonana CCMP1335] Geno-gi|220973127|gb|EED91458.1| hypothetical protein THAPSDRAFT_508 [Thalassiosira pseudonana CCMP1335]
Geno-MK130612	1e-75	unnamed protein product [Vitis vinifera]
Geno-MK48621	1e-75	PREDICTED: uncharacterized protein LOC103439538 [Malus domestica]
Geno-MK77142	1e-75	PREDICTED: uncharacterized protein LOC103439538 [Malus domestica]
Geno-MK128743	2e-75	PREDICTED: grpE protein homolog, mitochondrial-like isoform X2 [Fragaria vesca subsp. vesca]
Geno-MK62120	2e-75	PREDICTED: grpE protein homolog, mitochondrial-like isoform X2 [Fragaria vesca subsp. vesca]
Geno-MK83785	2e-75	PREDICTED: grpE protein homolog, mitochondrial-like isoform X2 [Fragaria vesca subsp. vesca]
Geno-MK130463	3e-75	PREDICTED: receptor-like protein 2 [Fragaria vesca subsp. vesca]
Geno-MK71325	3e-75	PREDICTED: D-glycerate 3-kinase, chloroplastic [Fragaria vesca subsp. vesca]
Geno-MK116250	5e-75	PREDICTED: kinesin-like protein KIF19 [Fragaria vesca subsp. vesca]
Geno-MK45655	5e-75	hypothetical protein PRUPE_ppa018309mg [Prunus persica] Geno-gi|462399480|gb|EMJ05148.1| hypothetical protein PRUPE_ppa018309mg [Prunus persica]
Geno-MK49181	5e-75	hypothetical protein PRUPE_ppa018309mg [Prunus persica] Geno-gi|462399480|gb|EMJ05148.1| hypothetical protein PRUPE_ppa018309mg [Prunus persica]
Geno-MK107729	1e-74	PREDICTED: guanine nucleotide-binding protein subunit gamma 3 isoform X2 [Fragaria vesca subsp. vesca]
Geno-MK144615	1e-74	PREDICTED: guanine nucleotide-binding protein subunit gamma 3 isoform X2 [Fragaria vesca subsp. vesca]
Geno-MK17330	1e-74	PREDICTED: upstream activation factor subunit spp27-like [Fragaria vesca subsp. vesca]
Geno-MK69599	1e-74	PREDICTED: uncharacterized protein LOC103334987 [Prunus mume]
Geno-MK77215	1e-74	PREDICTED: upstream activation factor subunit spp27-like [Fragaria vesca subsp. vesca]
Geno-MK9371	1e-74	PREDICTED: guanine nucleotide-binding protein subunit gamma 3 isoform X2 [Fragaria vesca subsp. vesca]
Geno-MK9372	1e-74	PREDICTED: guanine nucleotide-binding protein subunit gamma 3 isoform X2 [Fragaria vesca subsp. vesca]
Geno-MK122251	3e-74	PREDICTED: uncharacterized protein LOC105349370 isoform X2 [Fragaria vesca subsp. vesca]
Geno-MK132591	3e-74	PREDICTED: NAC transcription factor 29 [Fragaria vesca subsp. vesca]
Geno-MK121613	6e-74	PREDICTED: U2 small nuclear ribonucleoprotein A&apos; [Fragaria vesca subsp. vesca]
Geno-MK125824	1e-73	PREDICTED: uncharacterized protein LOC101302346 [Fragaria vesca subsp. vesca]
Geno-MK135521	1e-73	PREDICTED: uncharacterized protein LOC101315114 [Fragaria vesca subsp. vesca]
Geno-MK71824	1e-73	PREDICTED: squalene monooxygenase-like [Fragaria vesca subsp. vesca]
Geno-MK10541	2e-73	PREDICTED: uncharacterized protein LOC103955276 [Pyrus x bretschneideri]
Geno-MK38489	3e-73	PREDICTED: protein WUSCHEL [Fragaria vesca subsp. vesca]
Geno-MK11015	1e-72	PREDICTED: putative disease resistance protein At3g14460 [Prunus mume]
Geno-MK126177	1e-72	PREDICTED: pentatricopeptide repeat-containing protein At4g20090-like [Fragaria vesca subsp. vesca]
Geno-MK44909	1e-72	PREDICTED: pentatricopeptide repeat-containing protein At4g20090-like [Fragaria vesca subsp. vesca]
Geno-MK59672	1e-72	PREDICTED: pentatricopeptide repeat-containing protein At4g20090-like [Fragaria vesca subsp. vesca]
Geno-MK130391	2e-72	PREDICTED: F-box/FBD/LRR-repeat protein At5g22700-like [Fragaria vesca subsp. vesca]
Geno-MK8331	2e-72	PREDICTED: TMV resistance protein N-like [Fragaria vesca subsp. vesca]
Geno-MK25673	5e-72	PREDICTED: ER lumen protein-retaining receptor [Fragaria vesca subsp. vesca]
Geno-MK57101	5e-72	PREDICTED: putative disease resistance protein RGA3 [Fragaria vesca subsp. vesca] Geno-gi|764606362|ref|XP_011467074.1| PREDICTED: putative disease resistance protein RGA3 [Fragaria vesca subsp. vesca] Geno-gi|764606367|ref|XP_011467075.1| PREDICTED: putative disease resistance protein RGA3 [Fragaria vesca subsp. vesca] Geno-gi|764606372|ref|XP_011467076.1| PREDICTED: putative disease resistance …
Geno-MK91698	8e-72	PREDICTED: branched-chain-amino-acid aminotransferase-like protein 2 [Fragaria vesca subsp. vesca]
Geno-MK113264	1e-71	PREDICTED: cysteine-rich and transmembrane domain-containing protein A [Fragaria vesca subsp. vesca]
Geno-MK115365	1e-71	PREDICTED: cysteine-rich and transmembrane domain-containing protein A [Fragaria vesca subsp. vesca]
Geno-MK117731	2e-71	PREDICTED: CLK4-associating serine/arginine rich protein isoform X2 [Fragaria vesca subsp. vesca]
Geno-MK132785	2e-71	PREDICTED: calcineurin subunit B-like [Fragaria vesca subsp. vesca]
Geno-MK6846	2e-71	PREDICTED: lachrymatory-factor synthase-like [Fragaria vesca subsp. vesca]
Geno-MK93168	2e-71	PREDICTED: lachrymatory-factor synthase-like [Fragaria vesca subsp. vesca]
Geno-MK139915	3e-71	PREDICTED: probable starch synthase 4, chloroplastic/amyloplastic [Fragaria vesca subsp. vesca]
Geno-MK103364	4e-71	PREDICTED: protein SAWADEE HOMEODOMAIN HOMOLOG 1-like [Fragaria vesca subsp. vesca]
Geno-MK125906	6e-71	PREDICTED: 60S ribosomal protein L36-2-like [Fragaria vesca subsp. vesca]
Geno-MK46540	6e-71	PREDICTED: 60S ribosomal protein L36-2-like [Fragaria vesca subsp. vesca]
Geno-MK29609	9e-71	fucoxanthin chlorophyll a /c binding protein [Heterosigma akashiwo]
Geno-MK36332	1e-70	PREDICTED: chlorophyll a-b binding protein 151, chloroplastic [Prunus mume]
Geno-MK62670	1e-70	putative LZ-NBS-LRR resistance protein [Rosa hybrid cultivar]
Geno-MK98710	1e-70	PREDICTED: serine/threonine-protein kinase HT1-like [Fragaria vesca subsp. vesca]
Geno-MK122661	2e-70	PREDICTED: TMV resistance protein N-like [Fragaria vesca subsp. vesca]
Geno-MK117835	3e-70	hypothetical protein VITISV_043102 [Vitis vinifera]
Geno-MK106392	4e-70	PREDICTED: RING-H2 finger protein ATL3-like [Fragaria vesca subsp. vesca]
Geno-MK130679	9e-70	PREDICTED: 125 kDa kinesin-related protein [Fragaria vesca subsp. vesca]
Geno-MK102444	1e-69	PREDICTED: KAT8 regulatory NSL complex subunit 3 [Fragaria vesca subsp. vesca]
Geno-MK113698	1e-69	PREDICTED: scarecrow-like transcription factor PAT1 [Fragaria vesca subsp. vesca]
Geno-MK142085	1e-69	PREDICTED: dedicator of cytokinesis protein 6 [Fragaria vesca subsp. vesca]
Geno-MK63204	2e-69	PREDICTED: uncharacterized protein LOC101306122 [Fragaria vesca subsp. vesca]
Geno-MK66095	2e-69	PREDICTED: serine/threonine-protein kinase HT1-like [Fragaria vesca subsp. vesca]
Geno-MK92908	2e-69	PREDICTED: leukocyte receptor cluster member 8 homolog isoform X2 [Fragaria vesca subsp. vesca]
Geno-MK117056	3e-69	PREDICTED: probable plastid-lipid-associated protein 12, chloroplastic isoform X2 [Fragaria vesca subsp. vesca]
Geno-MK119301	3e-69	PREDICTED: probable plastid-lipid-associated protein 12, chloroplastic isoform X2 [Fragaria vesca subsp. vesca]
Geno-MK33455	4e-69	PREDICTED: uncharacterized protein LOC101300152 [Fragaria vesca subsp. vesca]
Geno-MK109543	5e-69	PREDICTED: TMV resistance protein N-like [Fragaria vesca subsp. vesca]
Geno-MK112692	5e-69	PREDICTED: probable lipid-A-disaccharide synthase, mitochondrial [Fragaria vesca subsp. vesca]
Geno-MK112693	5e-69	PREDICTED: probable lipid-A-disaccharide synthase, mitochondrial [Fragaria vesca subsp. vesca]
Geno-MK16889	5e-69	hypothetical protein VITISV_044422 [Vitis vinifera]
Geno-MK120696	7e-69	PREDICTED: uncharacterized protein LOC101302090 [Fragaria vesca subsp. vesca]
Geno-MK42598	7e-69	PREDICTED: protein SPIRAL1-like 2 [Fragaria vesca subsp. vesca]
Geno-MK88222	7e-69	PREDICTED: protein SPIRAL1-like 2 [Fragaria vesca subsp. vesca]
Geno-MK28478	9e-69	hypothetical protein VITISV_012765 [Vitis vinifera]
Geno-MK51239	9e-69	PREDICTED: leucine aminopeptidase 1-like [Fragaria vesca subsp. vesca]
Geno-MK139189	1e-68	PREDICTED: uncharacterized protein LOC105649289 isoform X2 [Jatropha curcas]
Geno-MK70706	1e-68	PREDICTED: probable UDP-3-O-acylglucosamine N-acyltransferase 2, mitochondrial isoform X1 [Fragaria vesca subsp. vesca] Geno-gi|764549333|ref|XP_011459944.1| PREDICTED: probable UDP-3-O-acylglucosamine N-acyltransferase 2, mitochondrial isoform X1 [Fragaria vesca subsp. vesca]
Geno-MK102639	2e-68	PREDICTED: E3 ubiquitin-protein ligase RNF181-like [Fragaria vesca subsp. vesca]
Geno-MK127245	2e-68	PREDICTED: formin-like protein 6 [Fragaria vesca subsp. vesca] Geno-gi|764546944|ref|XP_011459614.1| PREDICTED: formin-like protein 6 [Fragaria vesca subsp. vesca] Geno-gi|764546948|ref|XP_011459615.1| PREDICTED: formin-like protein 6 [Fragaria vesca subsp. vesca]
Geno-MK144223	2e-68	PREDICTED: uncharacterized protein LOC101304836 [Fragaria vesca subsp. vesca]
Geno-MK102608	1e-67	PREDICTED: uncharacterized protein LOC105352181 [Fragaria vesca subsp. vesca]
Geno-MK121544	1e-67	PREDICTED: uncharacterized protein LOC101293845 [Fragaria vesca subsp. vesca]
Geno-MK133388	1e-67	PREDICTED: uncharacterized protein LOC105352181 [Fragaria vesca subsp. vesca]
Geno-MK143790	2e-67	cytokinin dehydrogenase 5 [Rosa canina]
Geno-MK9889	2e-67	PREDICTED: uncharacterized protein LOC101293477 isoform X2 [Fragaria vesca subsp. vesca]
Geno-MK15336	3e-67	chaperone dnaK [Saprolegnia parasitica CBS 223.65] Geno-gi|641539677|gb|KDO33486.1| chaperone dnaK [Saprolegnia parasitica CBS 223.65]
Geno-MK120855	4e-67	hypothetical protein PRUPE_ppa013193mg [Prunus persica] Geno-gi|462398272|gb|EMJ03940.1| hypothetical protein PRUPE_ppa013193mg [Prunus persica]
Geno-MK127345	4e-67	PREDICTED: esterase-like [Fragaria vesca subsp. vesca]
Geno-MK38677	4e-67	PREDICTED: ALA-interacting subunit 3-like [Fragaria vesca subsp. vesca] Geno-gi|764520255|ref|XP_011469051.1| PREDICTED: ALA-interacting subunit 3-like [Fragaria vesca subsp. vesca]
Geno-MK11810	9e-67	PREDICTED: TMV resistance protein N-like [Malus domestica] Geno-gi|657981460|ref|XP_008382749.1| PREDICTED: TMV resistance protein N-like [Malus domestica]
Geno-MK133847	1e-66	PREDICTED: uncharacterized protein LOC101302302 isoform X2 [Fragaria vesca subsp. vesca] Geno-gi|764521027|ref|XP_011469702.1| PREDICTED: uncharacterized protein LOC101302302 isoform X2 [Fragaria vesca subsp. vesca]
Geno-MK14600	2e-66	PREDICTED: uncharacterized protein LOC101306871 isoform X1 [Fragaria vesca subsp. vesca] Geno-gi|764527578|ref|XP_011458055.1| PREDICTED: uncharacterized protein LOC101306871 isoform X2 [Fragaria vesca subsp. vesca]
Geno-MK144087	4e-66	PREDICTED: glycine-rich cell wall structural protein [Fragaria vesca subsp. vesca]
Geno-MK122026	7e-66	PREDICTED: lysine-specific demethylase JMJ25 isoform X2 [Fragaria vesca subsp. vesca]
Geno-MK107261	1e-65	predicted protein [Hordeum vulgare subsp. vulgare]
Geno-MK107278	1e-65	PREDICTED: transcriptional corepressor LEUNIG isoform X2 [Fragaria vesca subsp. vesca]
Geno-MK1533	1e-65	PREDICTED: 60S ribosomal protein L14-2 [Fragaria vesca subsp. vesca]
Geno-MK1534	1e-65	PREDICTED: 60S ribosomal protein L14-2 [Fragaria vesca subsp. vesca]
Geno-MK77556	1e-65	PREDICTED: 60S ribosomal protein L14-2 [Fragaria vesca subsp. vesca]
Geno-MK71047	3e-65	hypothetical protein JCGZ_00217 [Jatropha curcas]
Geno-MK116160	6e-65	PREDICTED: UV radiation resistance-associated gene protein isoform X1 [Fragaria vesca subsp. vesca]
Geno-MK70151	6e-65	PREDICTED: TMV resistance protein N-like [Malus domestica]
Geno-MK70152	6e-65	PREDICTED: TMV resistance protein N-like [Malus domestica]
Geno-MK116641	7e-65	PREDICTED: probable 28S rRNA (cytosine-C(5))-methyltransferase isoform X2 [Fragaria vesca subsp. vesca]
Geno-MK117534	7e-65	PREDICTED: probable 28S rRNA (cytosine-C(5))-methyltransferase isoform X2 [Fragaria vesca subsp. vesca]
Geno-MK99566	7e-65	PREDICTED: uncharacterized protein LOC101310079 [Fragaria vesca subsp. vesca]
Geno-MK126790	8e-65	PREDICTED: short-chain dehydrogenase TIC 32, chloroplastic [Fragaria vesca subsp. vesca]
Geno-MK114457	9e-65	predicted protein [Hordeum vulgare subsp. vulgare]
Geno-MK114060	1e-64	SUSI1 [Rosa hybrid cultivar]
Geno-MK119351	1e-64	ATP synthase beta chain [Dumortiera hirsuta]
Geno-MK16652	1e-64	PREDICTED: allantoate deiminase [Fragaria vesca subsp. vesca]
Geno-MK25184	1e-64	ATP synthase beta chain [Dumortiera hirsuta]
Geno-MK25185	1e-64	ATP synthase beta chain [Dumortiera hirsuta]
Geno-MK48805	2e-64	20S proteasome subunit alpha type 1 [Ectocarpus siliculosus]
Geno-MK111690	4e-64	PREDICTED: uncharacterized protein LOC101292007 isoform X3 [Fragaria vesca subsp. vesca]
Geno-MK100928	6e-64	PREDICTED: uncharacterized protein LOC105352810 isoform X2 [Fragaria vesca subsp. vesca]
Geno-MK95464	6e-64	PREDICTED: WD repeat-containing protein 36 [Fragaria vesca subsp. vesca]
Geno-MK8839	7e-64	PREDICTED: thioredoxin-like protein Clot [Fragaria vesca subsp. vesca]
Geno-MK129625	8e-64	PREDICTED: splicing factor 3B subunit 4 [Prunus mume]
Geno-MK129674	8e-64	PREDICTED: splicing factor 3B subunit 4 [Prunus mume]
Geno-MK78023	9e-64	PREDICTED: probable glutathione S-transferase [Fragaria vesca subsp. vesca]
Geno-MK111832	1e-63	PREDICTED: mitochondrial import inner membrane translocase subunit TIM14-1 [Fragaria vesca subsp. vesca]
Geno-MK123639	1e-63	PREDICTED: uncharacterized GPI-anchored protein At4g28100 [Fragaria vesca subsp. vesca]
Geno-MK34672	3e-63	PREDICTED: protein transport protein Sec61 subunit beta [Fragaria vesca subsp. vesca]
Geno-MK41761	3e-63	PREDICTED: protein transport protein Sec61 subunit beta [Fragaria vesca subsp. vesca]
Geno-MK41762	3e-63	PREDICTED: protein transport protein Sec61 subunit beta [Fragaria vesca subsp. vesca]
Geno-MK50593	4e-63	PREDICTED: CASP-like protein 5B3 isoform X2 [Fragaria vesca subsp. vesca]
Geno-MK63068	4e-63	PREDICTED: receptor-like serine/threonine-protein kinase SD1-8 [Prunus mume] Geno-gi|645305528|ref|XP_008245962.1| PREDICTED: receptor-like serine/threonine-protein kinase SD1-8 [Prunus mume]
Geno-MK140864	8e-63	PREDICTED: 4-hydroxy-3-methylbut-2-enyl diphosphate reductase, chloroplastic-like, partial [Brassica napus]
Geno-MK69825	8e-63	PREDICTED: nuclear pore complex protein NUP88 [Fragaria vesca subsp. vesca]
Geno-MK50439	9e-63	PREDICTED: TMV resistance protein N-like [Fragaria vesca subsp. vesca]
Geno-MK114432	2e-62	PREDICTED: dihydroorotate dehydrogenase (quinone), mitochondrial isoform X2 [Populus euphratica]
Geno-MK115266	2e-62	PREDICTED: dihydroorotate dehydrogenase (quinone), mitochondrial isoform X2 [Populus euphratica]
Geno-MK115308	2e-62	PREDICTED: dihydroorotate dehydrogenase (quinone), mitochondrial isoform X2 [Populus euphratica]
Geno-MK115787	2e-62	PREDICTED: dihydroorotate dehydrogenase (quinone), mitochondrial isoform X2 [Populus euphratica]
Geno-MK119118	2e-62	PREDICTED: dirigent protein 22-like [Prunus mume]
Geno-MK102640	3e-62	PREDICTED: reticulon-like protein B2 [Fragaria vesca subsp. vesca]
Geno-MK29323	3e-62	PREDICTED: E3 ubiquitin-protein ligase RNF181-like [Fragaria vesca subsp. vesca]
Geno-MK113571	7e-62	conserved unknown protein [Ectocarpus siliculosus]
Geno-MK115073	7e-62	conserved unknown protein [Ectocarpus siliculosus]
Geno-MK115236	1e-61	PREDICTED: TMV resistance protein N-like [Fragaria vesca subsp. vesca]
Geno-MK125834	1e-61	PREDICTED: TMV resistance protein N-like [Fragaria vesca subsp. vesca]
Geno-MK135768	1e-61	PREDICTED: putative disease resistance protein RGA3 [Fragaria vesca subsp. vesca]
Geno-MK86871	1e-61	PREDICTED: protein ENHANCED DOWNY MILDEW 2-like [Fragaria vesca subsp. vesca] Geno-gi|764643216|ref|XP_004309785.2| PREDICTED: protein ENHANCED DOWNY MILDEW 2-like [Fragaria vesca subsp. vesca]
Geno-MK124638	2e-61	hypothetical protein H257_13877 [Aphanomyces astaci] Geno-gi|574105276|gb|ETV70801.1| hypothetical protein H257_13877 [Aphanomyces astaci]
Geno-MK142955	2e-61	PREDICTED: uncharacterized protein LOC101308491 [Fragaria vesca subsp. vesca] Geno-gi|764608492|ref|XP_011467301.1| PREDICTED: uncharacterized protein LOC101308491 [Fragaria vesca subsp. vesca]
Geno-MK122613	9e-61	PREDICTED: uncharacterized protein LOC101305872 isoform X1 [Fragaria vesca subsp. vesca]
Geno-MK7191	9e-61	PREDICTED: glycine, alanine and asparagine-rich protein-like [Fragaria vesca subsp. vesca]
Geno-MK161	1e-60	PREDICTED: G-type lectin S-receptor-like serine/threonine-protein kinase SD1-29 [Fragaria vesca subsp. vesca]
Geno-MK28264	1e-60	PREDICTED: chaperonin CPN60-2, mitochondrial [Fragaria vesca subsp. vesca]
Geno-MK28265	1e-60	PREDICTED: chaperonin CPN60-2, mitochondrial [Fragaria vesca subsp. vesca]
Geno-MK114862	2e-60	PREDICTED: uncharacterized protein LOC101305474 [Fragaria vesca subsp. vesca] Geno-gi|470128948|ref|XP_004300394.1| PREDICTED: uncharacterized protein LOC101305474 [Fragaria vesca subsp. vesca] Geno-gi|764591721|ref|XP_011465295.1| PREDICTED: uncharacterized protein LOC101305474 [Fragaria vesca subsp. vesca] Geno-gi|764591725|ref|XP_011465296.1| PREDICTED: uncharacterized protein LOC101305474 [Fr…
Geno-MK48300	2e-60	PREDICTED: uncharacterized protein LOC101305474 [Fragaria vesca subsp. vesca] Geno-gi|470128948|ref|XP_004300394.1| PREDICTED: uncharacterized protein LOC101305474 [Fragaria vesca subsp. vesca] Geno-gi|764591721|ref|XP_011465295.1| PREDICTED: uncharacterized protein LOC101305474 [Fragaria vesca subsp. vesca] Geno-gi|764591725|ref|XP_011465296.1| PREDICTED: uncharacterized protein LOC101305474 [Fr…
Geno-MK53475	2e-60	PREDICTED: uncharacterized protein LOC101291915 [Fragaria vesca subsp. vesca]
Geno-MK66485	2e-60	PREDICTED: uncharacterized protein LOC101305474 [Fragaria vesca subsp. vesca] Geno-gi|470128948|ref|XP_004300394.1| PREDICTED: uncharacterized protein LOC101305474 [Fragaria vesca subsp. vesca] Geno-gi|764591721|ref|XP_011465295.1| PREDICTED: uncharacterized protein LOC101305474 [Fragaria vesca subsp. vesca] Geno-gi|764591725|ref|XP_011465296.1| PREDICTED: uncharacterized protein LOC101305474 [Fr…
Geno-MK100578	6e-60	PREDICTED: receptor-like protein 12 [Pyrus x bretschneideri]
Geno-MK119747	6e-60	PREDICTED: uncharacterized protein LOC101306912 [Fragaria vesca subsp. vesca]
Geno-MK58201	6e-60	PREDICTED: receptor-like protein 12 [Pyrus x bretschneideri]
Geno-MK71542	7e-60	PREDICTED: beta-galactosidase 10 [Fragaria vesca subsp. vesca]
Geno-MK82842	7e-60	PREDICTED: RNA polymerase II-associated protein 3 [Fragaria vesca subsp. vesca]
Geno-MK117300	1e-59	PREDICTED: uncharacterized protein LOC101313743 isoform X1 [Fragaria vesca subsp. vesca]
Geno-MK119118	1e-59	PREDICTED: dirigent protein 19-like [Fragaria vesca subsp. vesca]
Geno-MK120858	1e-59	PREDICTED: uncharacterized protein LOC101313743 isoform X1 [Fragaria vesca subsp. vesca]
Geno-MK139450	1e-59	hypothetical protein PRUPE_ppa022242mg, partial [Prunus persica] Geno-gi|462395470|gb|EMJ01269.1| hypothetical protein PRUPE_ppa022242mg, partial [Prunus persica]
Geno-MK38436	1e-59	PREDICTED: glutathione transferase GST 23-like [Fragaria vesca subsp. vesca]
Geno-MK53015	1e-59	hypothetical protein PRUPE_ppa006257mg [Prunus persica] Geno-gi|462397683|gb|EMJ03351.1| hypothetical protein PRUPE_ppa006257mg [Prunus persica]
Geno-MK60699	1e-59	PREDICTED: probable protein phosphatase 2C 42 isoform X1 [Fragaria vesca subsp. vesca]
Geno-MK66142	1e-59	PREDICTED: probable LRR receptor-like serine/threonine-protein kinase At1g56130 [Fragaria vesca subsp. vesca]
Geno-MK8702	1e-59	PREDICTED: uncharacterized protein LOC101313743 isoform X1 [Fragaria vesca subsp. vesca]
Geno-MK108950	2e-59	PREDICTED: probable leucine-rich repeat receptor-like serine/threonine-protein kinase At3g14840 [Fragaria vesca subsp. vesca]
Geno-MK15585	2e-59	retrotransposon protein [Rosa rugosa]
Geno-MK92045	2e-59	PREDICTED: uncharacterized protein LOC105352690 [Fragaria vesca subsp. vesca]
Geno-MK110328	4e-59	PREDICTED: uncharacterized protein LOC105353125 [Fragaria vesca subsp. vesca]
Geno-MK110474	5e-59	PREDICTED: uncharacterized protein LOC101311609 [Fragaria vesca subsp. vesca]
Geno-MK125313	5e-59	PREDICTED: serine carboxypeptidase-like 25 [Fragaria vesca subsp. vesca]
Geno-MK125314	5e-59	PREDICTED: serine carboxypeptidase-like 25 [Fragaria vesca subsp. vesca]
Geno-MK140374	5e-59	PREDICTED: protein NUCLEAR FUSION DEFECTIVE 6, chloroplastic/mitochondrial isoform X2 [Fragaria vesca subsp. vesca]
Geno-MK60872	5e-59	30S ribosomal protein S12 [Ochromonas sp. CCMP1393]
Geno-MK1391	6e-59	PREDICTED: TMV resistance protein N-like [Fragaria vesca subsp. vesca]
Geno-MK74127	8e-59	PREDICTED: uncharacterized protein LOC101295028 isoform X2 [Fragaria vesca subsp. vesca]
Geno-MK102979	9e-59	PREDICTED: palmitoyl-monogalactosyldiacylglycerol delta-7 desaturase, chloroplastic-like [Fragaria vesca subsp. vesca]
Geno-MK131319	1e-58	PREDICTED: ribosomal protein S14, mitochondrial [Malus domestica]
Geno-MK110528	2e-58	PREDICTED: putative disease resistance protein RGA4 [Fragaria vesca subsp. vesca]
Geno-MK43249	3e-58	PREDICTED: uncharacterized protein LOC101304109 [Fragaria vesca subsp. vesca] Geno-gi|764605957|ref|XP_011467030.1| PREDICTED: uncharacterized protein LOC101304109 [Fragaria vesca subsp. vesca]
Geno-MK129616	4e-58	PREDICTED: ATP synthase mitochondrial F1 complex assembly factor 2 [Fragaria vesca subsp. vesca]
Geno-MK23798	4e-58	PREDICTED: putative disease resistance RPP13-like protein 1 [Fragaria vesca subsp. vesca]
Geno-MK100343	1e-57	predicted protein [Hordeum vulgare subsp. vulgare]
Geno-MK110591	1e-57	unknown [Lotus japonicus]
Geno-MK132920	1e-57	PREDICTED: uncharacterized protein LOC101303284 [Fragaria vesca subsp. vesca]
Geno-MK145560	1e-57	predicted protein [Hordeum vulgare subsp. vulgare]
Geno-MK60776	1e-57	PREDICTED: uncharacterized protein LOC101299549 isoform X1 [Fragaria vesca subsp. vesca]
Geno-MK92220	1e-57	unknown [Lotus japonicus]
Geno-MK133207	3e-57	orf167 (mitochondrion) [Eruca vesicaria subsp. sativa]
Geno-MK118641	5e-57	PREDICTED: exportin-2 [Prunus mume]
Geno-MK47073	5e-57	PREDICTED: insulin-degrading enzyme-like isoform X1 [Fragaria vesca subsp. vesca] Geno-gi|764562003|ref|XP_011461413.1| PREDICTED: insulin-degrading enzyme-like isoform X1 [Fragaria vesca subsp. vesca] Geno-gi|764562007|ref|XP_011461415.1| PREDICTED: insulin-degrading enzyme-like isoform X1 [Fragaria vesca subsp. vesca] Geno-gi|764562012|ref|XP_011461416.1| PREDICTED: insulin-degrading enzyme-lik…
Geno-MK54702	5e-57	PREDICTED: mitochondrial zinc maintenance protein 1, mitochondrial [Fragaria vesca subsp. vesca]
Geno-MK140374	1e-56	PREDICTED: protein NUCLEAR FUSION DEFECTIVE 6, chloroplastic/mitochondrial isoform X4 [Fragaria vesca subsp. vesca]
Geno-MK18259	1e-56	PREDICTED: DNA mismatch repair protein MSH6 [Prunus mume]
Geno-MK113601	3e-56	PREDICTED: sterol 3-beta-glucosyltransferase UGT80B1 isoform X3 [Fragaria vesca subsp. vesca]
Geno-MK123706	3e-56	PREDICTED: sterol 3-beta-glucosyltransferase UGT80B1 isoform X3 [Fragaria vesca subsp. vesca]
Geno-MK62949	3e-56	PREDICTED: sterol 3-beta-glucosyltransferase UGT80B1 isoform X3 [Fragaria vesca subsp. vesca]
Geno-MK67125	3e-56	PREDICTED: putative pentatricopeptide repeat-containing protein At5g52630 [Fragaria vesca subsp. vesca]
Geno-MK128719	4e-56	RNA-binding KH domain-containing protein [Theobroma cacao] Geno-gi|508785571|gb|EOY32827.1| RNA-binding KH domain-containing protein [Theobroma cacao]
Geno-MK132319	4e-56	PREDICTED: phosphoribosylformylglycinamidine cyclo-ligase, chloroplastic/mitochondrial-like [Populus euphratica] Geno-gi|743940317|ref|XP_011014626.1| PREDICTED: phosphoribosylformylglycinamidine cyclo-ligase, chloroplastic/mitochondrial-like [Populus euphratica]
Geno-MK127292	7e-56	PREDICTED: uridine-cytidine kinase C isoform X2 [Fragaria vesca subsp. vesca]
Geno-MK99742	8e-56	PREDICTED: uncharacterized protein LOC101309745 [Fragaria vesca subsp. vesca]
Geno-MK60877	9e-56	PREDICTED: uncharacterized protein LOC101315069 isoform X1 [Fragaria vesca subsp. vesca] Geno-gi|764613785|ref|XP_011467808.1| PREDICTED: uncharacterized protein LOC101315069 isoform X1 [Fragaria vesca subsp. vesca] Geno-gi|764613789|ref|XP_011467810.1| PREDICTED: uncharacterized protein LOC101315069 isoform X1 [Fragaria vesca subsp. vesca] Geno-gi|764613795|ref|XP_011467811.1| PREDICTED: unchara…
Geno-MK113288	1e-55	transcription factor MYB1 [Fragaria x ananassa] Geno-gi|301072403|gb|ADK56163.1| transcription factor [Fragaria chiloensis]
Geno-MK116743	1e-55	hypothetical protein BVRB_041110, partial [Beta vulgaris subsp. vulgaris]
Geno-MK117855	1e-55	PREDICTED: KRR1 small subunit processome component homolog [Fragaria vesca subsp. vesca]
Geno-MK5172	1e-55	hypothetical protein BVRB_041110, partial [Beta vulgaris subsp. vulgaris]
Geno-MK60648	1e-55	PREDICTED: KRR1 small subunit processome component homolog [Fragaria vesca subsp. vesca]
Geno-MK65884	1e-55	PREDICTED: indole-3-glycerol phosphate synthase, chloroplastic-like [Fragaria vesca subsp. vesca]
Geno-MK14099	2e-55	PREDICTED: acylamino-acid-releasing enzyme-like isoform X1 [Fragaria vesca subsp. vesca]
Geno-MK141372	3e-55	PREDICTED: probable LRR receptor-like serine/threonine-protein kinase At1g34110 [Fragaria vesca subsp. vesca]
Geno-MK108492	5e-55	PREDICTED: transcription factor JUNGBRUNNEN 1-like [Fragaria vesca subsp. vesca]
Geno-MK108494	5e-55	PREDICTED: transcription factor JUNGBRUNNEN 1-like [Fragaria vesca subsp. vesca]
Geno-MK129124	5e-55	PREDICTED: transcription factor JUNGBRUNNEN 1-like [Fragaria vesca subsp. vesca]
Geno-MK57748	5e-55	PREDICTED: B3 domain-containing protein REM5-like [Fragaria vesca subsp. vesca] Geno-gi|764604057|ref|XP_011466851.1| PREDICTED: B3 domain-containing protein REM5-like [Fragaria vesca subsp. vesca] Geno-gi|764604064|ref|XP_011466852.1| PREDICTED: B3 domain-containing protein REM5-like [Fragaria vesca subsp. vesca] Geno-gi|764604069|ref|XP_011466853.1| PREDICTED: B3 domain-containing protein REM5-…
Geno-MK17618	6e-55	PREDICTED: 39S ribosomal protein L41, mitochondrial-like [Fragaria vesca subsp. vesca]
Geno-MK132163	9e-55	PREDICTED: uncharacterized protein LOC101294165 [Fragaria vesca subsp. vesca]
Geno-MK24004	9e-55	PREDICTED: replication protein A 70 kDa DNA-binding subunit B-like [Fragaria vesca subsp. vesca]
Geno-MK110786	1e-54	PREDICTED: uncharacterized protein LOC101299043 [Fragaria vesca subsp. vesca]
Geno-MK117982	1e-54	PREDICTED: putative laccase-9 [Fragaria vesca subsp. vesca]
Geno-MK43396	1e-54	PREDICTED: protease Do-like 8, chloroplastic isoform X1 [Fragaria vesca subsp. vesca]
Geno-MK92002	1e-54	PREDICTED: cytochrome c oxidase subunit 5b-1, mitochondrial [Fragaria vesca subsp. vesca]
Geno-MK86856	2e-54	PREDICTED: replication protein A 70 kDa DNA-binding subunit B-like [Fragaria vesca subsp. vesca]
Geno-MK13780	5e-54	predicted protein [Physcomitrella patens] Geno-gi|162697629|gb|EDQ83965.1| predicted protein [Physcomitrella patens]
Geno-MK22813	7e-54	PREDICTED: solute carrier family 35 member F1-like [Fragaria vesca subsp. vesca]
Geno-MK4864	7e-54	PREDICTED: solute carrier family 35 member F1-like [Fragaria vesca subsp. vesca]
Geno-MK83391	9e-54	PREDICTED: G-type lectin S-receptor-like serine/threonine-protein kinase RKS1 [Fragaria vesca subsp. vesca]
Geno-MK114233	1e-53	PREDICTED: protein MAK16 homolog [Malus domestica]
Geno-MK115785	1e-53	PREDICTED: protein MAK16 homolog [Malus domestica]
Geno-MK42540	1e-53	PREDICTED: probable leucine-rich repeat receptor-like serine/threonine-protein kinase At3g14840 [Fragaria vesca subsp. vesca]
Geno-MK65949	1e-53	PREDICTED: protein MAK16 homolog [Malus domestica]
Geno-MK90796	1e-53	PREDICTED: protein MAK16 homolog [Malus domestica]
Geno-MK118860	2e-53	unnamed protein product [Vitis vinifera]
Geno-MK125724	2e-53	PREDICTED: uncharacterized protein LOC101311864 [Fragaria vesca subsp. vesca]
Geno-MK125997	2e-53	PREDICTED: myb family transcription factor APL-like [Fragaria vesca subsp. vesca]
Geno-MK16724	2e-53	unnamed protein product [Vitis vinifera]
Geno-MK49139	2e-53	PREDICTED: myb family transcription factor APL-like [Fragaria vesca subsp. vesca]
Geno-MK81134	2e-53	PREDICTED: myb family transcription factor APL-like [Fragaria vesca subsp. vesca]
Geno-MK135121	4e-53	PREDICTED: acyl-CoA-binding protein [Pyrus x bretschneideri] Geno-gi|694431561|ref|XP_009343191.1| PREDICTED: acyl-CoA-binding protein [Pyrus x bretschneideri]
Geno-MK29496	7e-53	hypothetical protein PRUPE_ppa008605mg [Prunus persica] Geno-gi|462401192|gb|EMJ06749.1| hypothetical protein PRUPE_ppa008605mg [Prunus persica]
Geno-MK5471	7e-53	hypothetical protein PRUPE_ppa008605mg [Prunus persica] Geno-gi|462401192|gb|EMJ06749.1| hypothetical protein PRUPE_ppa008605mg [Prunus persica]
Geno-MK99202	8e-53	PREDICTED: protein MAK16 homolog [Malus domestica]
Geno-MK112607	1e-52	PREDICTED: uncharacterized protein LOC101293801 isoform X1 [Fragaria vesca subsp. vesca] Geno-gi|764601917|ref|XP_011466621.1| PREDICTED: uncharacterized protein LOC101293801 isoform X1 [Fragaria vesca subsp. vesca]
Geno-MK122136	1e-52	PREDICTED: cinnamoyl-CoA reductase 1-like [Fragaria vesca subsp. vesca]
Geno-MK12432	1e-52	TIR-NBS-LRR [Rosa rugosa]
Geno-MK126120	1e-52	PREDICTED: serine/threonine-protein kinase-like protein CCR4 [Fragaria vesca subsp. vesca]
Geno-MK126498	1e-52	PREDICTED: potassium transporter 7 isoform X2 [Fragaria vesca subsp. vesca]
Geno-MK128505	1e-52	PREDICTED: uncharacterized protein LOC101313934 isoform X1 [Fragaria vesca subsp. vesca] Geno-gi|764510427|ref|XP_011460737.1| PREDICTED: uncharacterized protein LOC101313934 isoform X1 [Fragaria vesca subsp. vesca]
Geno-MK38642	1e-52	PREDICTED: uncharacterized protein LOC105349874 [Fragaria vesca subsp. vesca]
Geno-MK46871	1e-52	PREDICTED: uncharacterized protein LOC101314035 [Fragaria vesca subsp. vesca]
Geno-MK78778	1e-52	PREDICTED: potassium transporter 7 isoform X2 [Fragaria vesca subsp. vesca]
Geno-MK38226	2e-52	PREDICTED: profilin-3 [Fragaria vesca subsp. vesca]
Geno-MK75350	2e-52	PREDICTED: profilin-3 [Fragaria vesca subsp. vesca]
Geno-MK10687	3e-52	PREDICTED: uncharacterized protein LOC101301617 [Fragaria vesca subsp. vesca]
Geno-MK10688	3e-52	PREDICTED: uncharacterized protein LOC101301617 [Fragaria vesca subsp. vesca]
Geno-MK40015	3e-52	40S ribosomal protein S20 [Aphanomyces astaci] Geno-gi|574101513|gb|ETV67076.1| 40S ribosomal protein S20 [Aphanomyces astaci]
Geno-MK63115	3e-52	PREDICTED: uncharacterized protein LOC101306812 [Fragaria vesca subsp. vesca] Geno-gi|764575946|ref|XP_011463138.1| PREDICTED: uncharacterized protein LOC101306812 [Fragaria vesca subsp. vesca]
Geno-MK123620	4e-52	PREDICTED: uncharacterized protein LOC101302111 isoform X2 [Fragaria vesca subsp. vesca]
Geno-MK123983	4e-52	PREDICTED: uncharacterized protein LOC101302111 isoform X2 [Fragaria vesca subsp. vesca]
Geno-MK60662	4e-52	chloroplast light harvesting protein isoform 11 [Isochrysis galbana]
Geno-MK61781	4e-52	PREDICTED: uncharacterized protein LOC103344060, partial [Prunus mume]
Geno-MK80410	4e-52	PREDICTED: putative protein FAR1-RELATED SEQUENCE 10 [Fragaria vesca subsp. vesca]
Geno-MK42384	7e-52	PREDICTED: uncharacterized protein YKR070W-like isoform X2 [Fragaria vesca subsp. vesca]
Geno-MK113742	2e-51	PREDICTED: uncharacterized protein LOC105350598 [Fragaria vesca subsp. vesca]
Geno-MK25750	3e-51	PREDICTED: protein RKD1-like [Fragaria vesca subsp. vesca]
Geno-MK143091	4e-51	hypothetical protein JCGZ_23948 [Jatropha curcas]
Geno-MK137173	5e-51	PREDICTED: L-aspartate oxidase, chloroplastic [Fragaria vesca subsp. vesca] Geno-gi|764618588|ref|XP_011468265.1| PREDICTED: L-aspartate oxidase, chloroplastic [Fragaria vesca subsp. vesca]
Geno-MK138047	5e-51	hypothetical protein OsI_12281 [Oryza sativa Indica Group]
Geno-MK98437	6e-51	PREDICTED: zinc finger A20 and AN1 domain-containing stress-associated protein 3 [Fragaria vesca subsp. vesca]
Geno-MK118640	7e-51	PREDICTED: cell differentiation protein RCD1 homolog [Fragaria vesca subsp. vesca]
Geno-MK122717	1e-50	PREDICTED: uncharacterized protein LOC101305673 [Fragaria vesca subsp. vesca]
Geno-MK132038	1e-50	PREDICTED: uncharacterized protein LOC101305673 [Fragaria vesca subsp. vesca]
Geno-MK132119	1e-50	PREDICTED: uncharacterized protein LOC101305673 [Fragaria vesca subsp. vesca]
Geno-MK145138	1e-50	PREDICTED: putative ribonuclease H protein At1g65750 [Prunus mume]
Geno-MK77066	1e-50	PREDICTED: uncharacterized protein LOC101305673 [Fragaria vesca subsp. vesca]
Geno-MK109025	2e-50	PREDICTED: protein LUTEIN DEFICIENT 5, chloroplastic [Fragaria vesca subsp. vesca]
Geno-MK137702	3e-50	PREDICTED: uncharacterized protein LOC101304101 [Fragaria vesca subsp. vesca]
Geno-MK49127	4e-50	PREDICTED: delta-1-pyrroline-5-carboxylate synthase-like isoform X2 [Fragaria vesca subsp. vesca]
Geno-MK118013	6e-50	PREDICTED: uncharacterized protein LOC105352716 [Fragaria vesca subsp. vesca]
Geno-MK142180	6e-50	PREDICTED: pentatricopeptide repeat-containing protein At1g06270 [Fragaria vesca subsp. vesca]
Geno-MK54986	6e-50	PREDICTED: uncharacterized protein LOC105352716 [Fragaria vesca subsp. vesca]
Geno-MK115063	7e-50	PREDICTED: eukaryotic translation initiation factor 1A-like [Musa acuminata subsp. malaccensis]
Geno-MK118285	7e-50	PREDICTED: uncharacterized protein LOC105352357 [Fragaria vesca subsp. vesca]
Geno-MK122217	7e-50	PREDICTED: uncharacterized protein LOC105352357 [Fragaria vesca subsp. vesca]
Geno-MK142830	7e-50	PREDICTED: uncharacterized protein LOC101305364 [Fragaria vesca subsp. vesca]
Geno-MK76294	9e-50	PREDICTED: DNA topoisomerase 6 subunit B [Fragaria vesca subsp. vesca]
Geno-MK76295	9e-50	PREDICTED: DNA topoisomerase 6 subunit B [Fragaria vesca subsp. vesca]
Geno-MK106941	1e-49	PREDICTED: cytochrome P450 CYP82D47-like [Fragaria vesca subsp. vesca]
Geno-MK113728	1e-49	PREDICTED: uncharacterized protein LOC101311535 [Fragaria vesca subsp. vesca]
Geno-MK120681	1e-49	PREDICTED: uncharacterized protein LOC101311535 [Fragaria vesca subsp. vesca]
Geno-MK48665	1e-49	hypothetical protein PRUPE_ppb009349mg [Prunus persica] Geno-gi|462402512|gb|EMJ08069.1| hypothetical protein PRUPE_ppb009349mg [Prunus persica]
Geno-MK54147	1e-49	PREDICTED: PCTP-like protein [Fragaria vesca subsp. vesca]
Geno-MK54148	1e-49	PREDICTED: PCTP-like protein [Fragaria vesca subsp. vesca]
Geno-MK64739	1e-49	PREDICTED: uncharacterized protein LOC101311535 [Fragaria vesca subsp. vesca]
Geno-MK56601	2e-49	PREDICTED: uncharacterized protein LOC101305203 [Fragaria vesca subsp. vesca]
Geno-MK11459	3e-49	unnamed protein product [Vitis vinifera]
Geno-MK138701	3e-49	DRM-type cytosine DNA-methyltransferase [Fragaria x ananassa] Geno-gi|233770218|gb|ACQ91182.1| DRM-type cytosine DNA-methyltransferase [Fragaria x ananassa]
Geno-MK112768	1e-48	PREDICTED: putative lipid-transfer protein DIR1 [Prunus mume]
Geno-MK112991	1e-48	PREDICTED: putative lipid-transfer protein DIR1 [Prunus mume]
Geno-MK113577	1e-48	PREDICTED: putative lipid-transfer protein DIR1 [Prunus mume]
Geno-MK113844	1e-48	PREDICTED: putative lipid-transfer protein DIR1 [Prunus mume]
Geno-MK113885	1e-48	PREDICTED: putative lipid-transfer protein DIR1 [Prunus mume]
Geno-MK113886	1e-48	PREDICTED: putative lipid-transfer protein DIR1 [Prunus mume]
Geno-MK114503	1e-48	PREDICTED: putative lipid-transfer protein DIR1 [Prunus mume]
Geno-MK115136	1e-48	PREDICTED: putative lipid-transfer protein DIR1 [Prunus mume]
Geno-MK115575	1e-48	60S ribosomal protein L5-2 [Zea mays]
Geno-MK118217	1e-48	hypothetical protein PRUPE_ppa021623mg [Prunus persica] Geno-gi|462402256|gb|EMJ07813.1| hypothetical protein PRUPE_ppa021623mg [Prunus persica]
Geno-MK118910	1e-48	PREDICTED: putative lipid-transfer protein DIR1 [Prunus mume]
Geno-MK129213	1e-48	PREDICTED: protein decapping 5-like [Fragaria vesca subsp. vesca]
Geno-MK129661	1e-48	PREDICTED: succinate dehydrogenase assembly factor 1, mitochondrial [Fragaria vesca subsp. vesca]
Geno-MK29105	1e-48	PREDICTED: protein ESKIMO 1-like [Fragaria vesca subsp. vesca]
Geno-MK43043	1e-48	PREDICTED: uncharacterized protein LOC105351605 [Fragaria vesca subsp. vesca]
Geno-MK114124	2e-48	PREDICTED: uncharacterized protein LOC101295797 [Fragaria vesca subsp. vesca] Geno-gi|764568328|ref|XP_011462314.1| PREDICTED: uncharacterized protein LOC101295797 [Fragaria vesca subsp. vesca]
Geno-MK115615	2e-48	PREDICTED: uncharacterized protein LOC101295797 [Fragaria vesca subsp. vesca] Geno-gi|764568328|ref|XP_011462314.1| PREDICTED: uncharacterized protein LOC101295797 [Fragaria vesca subsp. vesca]
Geno-MK116772	2e-48	PREDICTED: uncharacterized protein LOC101295797 [Fragaria vesca subsp. vesca] Geno-gi|764568328|ref|XP_011462314.1| PREDICTED: uncharacterized protein LOC101295797 [Fragaria vesca subsp. vesca]
Geno-MK129455	2e-48	PREDICTED: enoyl-[acyl-carrier-protein] reductase [NADH], chloroplastic [Fragaria vesca subsp. vesca]
Geno-MK129456	2e-48	PREDICTED: enoyl-[acyl-carrier-protein] reductase [NADH], chloroplastic [Fragaria vesca subsp. vesca]
Geno-MK139563	2e-48	PREDICTED: uncharacterized protein LOC101315338 isoform X2 [Fragaria vesca subsp. vesca]
Geno-MK115526	3e-48	PREDICTED: putative wall-associated receptor kinase-like 11 [Fragaria vesca subsp. vesca]
Geno-MK118914	3e-48	PREDICTED: putative wall-associated receptor kinase-like 11 [Fragaria vesca subsp. vesca]
Geno-MK100241	7e-48	PREDICTED: endoribonuclease Dicer homolog 3a [Fragaria vesca subsp. vesca]
Geno-MK11352	7e-48	PREDICTED: endoribonuclease Dicer homolog 3a [Fragaria vesca subsp. vesca]
Geno-MK70886	9e-48	PREDICTED: uncharacterized protein LOC103968115 [Pyrus x bretschneideri]
Geno-MK113310	1e-47	PREDICTED: protein NRT1/ PTR FAMILY 5.10-like [Fragaria vesca subsp. vesca]
Geno-MK113726	1e-47	PREDICTED: pentatricopeptide repeat-containing protein At3g26540 [Fragaria vesca subsp. vesca] Geno-gi|764571378|ref|XP_011462664.1| PREDICTED: pentatricopeptide repeat-containing protein At3g26540 [Fragaria vesca subsp. vesca] Geno-gi|764571386|ref|XP_011462665.1| PREDICTED: pentatricopeptide repeat-containing protein At3g26540 [Fragaria vesca subsp. vesca]
Geno-MK134655	1e-47	PREDICTED: putative disease resistance protein RGA3 isoform X2 [Fragaria vesca subsp. vesca]
Geno-MK135299	1e-47	PREDICTED: uncharacterized protein LOC101305872 isoform X2 [Fragaria vesca subsp. vesca]
Geno-MK137604	1e-47	PREDICTED: calreticulin-3-like [Fragaria vesca subsp. vesca]
Geno-MK137605	1e-47	PREDICTED: calreticulin-3-like [Fragaria vesca subsp. vesca]
Geno-MK137606	1e-47	PREDICTED: calreticulin-3-like [Fragaria vesca subsp. vesca]
Geno-MK60281	1e-47	PREDICTED: putative ribonuclease H protein At1g65750 [Prunus mume]
Geno-MK66355	1e-47	PREDICTED: putative disease resistance protein RGA3 isoform X2 [Fragaria vesca subsp. vesca]
Geno-MK81696	1e-47	PREDICTED: small subunit processome component 20 homolog isoform X2 [Fragaria vesca subsp. vesca]
Geno-MK86698	1e-47	PREDICTED: putative disease resistance protein RGA3 isoform X2 [Fragaria vesca subsp. vesca]
Geno-MK136108	2e-47	PREDICTED: uncharacterized protein LOC103963293 isoform X1 [Pyrus x bretschneideri]
Geno-MK74555	2e-47	PREDICTED: uncharacterized protein LOC103323914 isoform X1 [Prunus mume]
Geno-MK112742	3e-47	PREDICTED: uncharacterized protein LOC101302979 [Fragaria vesca subsp. vesca]
Geno-MK112893	3e-47	PREDICTED: uncharacterized protein LOC101302979 [Fragaria vesca subsp. vesca]	transporting ATPase [Thalassiosira pseudonana CCMP1335] Geno-gi|220970316|gb|EED88654.1| v-type H	transporting ATPase, partial [Thalassiosira pseudonana CCMP1335]
Geno-MK81801	4e-47	v-type H
Geno-MK55044	8e-47	PREDICTED: uncharacterized protein LOC101310774 [Fragaria vesca subsp. vesca]
Geno-MK145957	1e-46	PREDICTED: cyclin-A3-2-like [Fragaria vesca subsp. vesca]
Geno-MK18763	1e-46	PREDICTED: uncharacterized protein LOC101293193 [Fragaria vesca subsp. vesca]
Geno-MK144374	2e-46	PREDICTED: uncharacterized protein LOC101300808 [Fragaria vesca subsp. vesca]
Geno-MK134250	3e-46	PREDICTED: uncharacterized protein C12B10.15c [Fragaria vesca subsp. vesca]
Geno-MK24109	3e-46	PREDICTED: transmembrane protein 56 [Fragaria vesca subsp. vesca]
Geno-MK118847	4e-46	PREDICTED: uncharacterized protein DDB_G0283697-like [Fragaria vesca subsp. vesca]
Geno-MK119386	4e-46	hypothetical protein PRUPE_ppa008805mg [Prunus persica] Geno-gi|462419784|gb|EMJ24047.1| hypothetical protein PRUPE_ppa008805mg [Prunus persica]
Geno-MK116220	5e-46	hypothetical protein L484_012890 [Morus notabilis] Geno-gi|587900101|gb|EXB88448.1| hypothetical protein L484_012890 [Morus notabilis]
Geno-MK18300	5e-46	hypothetical protein L484_012890 [Morus notabilis] Geno-gi|587900101|gb|EXB88448.1| hypothetical protein L484_012890 [Morus notabilis]
Geno-MK114003	6e-46	PREDICTED: uncharacterized protein LOC101297076 [Fragaria vesca subsp. vesca]
Geno-MK114969	6e-46	PREDICTED: uncharacterized protein LOC101297076 [Fragaria vesca subsp. vesca]
Geno-MK118826	6e-46	PREDICTED: uncharacterized protein LOC101297076 [Fragaria vesca subsp. vesca]
Geno-MK79581	6e-46	PREDICTED: DET1- and DDB1-associated protein 1 [Fragaria vesca subsp. vesca]
Geno-MK119362	7e-46	PREDICTED: probable transaldolase [Fragaria vesca subsp. vesca]
Geno-MK35052	7e-46	PREDICTED: mitogen-activated protein kinase kinase 5-like [Fragaria vesca subsp. vesca]
Geno-MK39951	7e-46	PREDICTED: mitogen-activated protein kinase kinase 5-like [Fragaria vesca subsp. vesca]
Geno-MK69563	7e-46	PREDICTED: tRNA pseudouridine synthase-like 1 [Fragaria vesca subsp. vesca]
Geno-MK123948	8e-46	PREDICTED: actin-related protein 2/3 complex subunit 2A isoform X1 [Fragaria vesca subsp. vesca]
Geno-MK82332	8e-46	PREDICTED: actin-related protein 2/3 complex subunit 2A isoform X1 [Fragaria vesca subsp. vesca]
Geno-MK94761	8e-46	PREDICTED: uncharacterized protein LOC101294110 isoform X2 [Fragaria vesca subsp. vesca]
Geno-MK115296	2e-45	PREDICTED: cytochrome c oxidase assembly factor 5 [Fragaria vesca subsp. vesca] Geno-gi|764546661|ref|XP_011459585.1| PREDICTED: cytochrome c oxidase assembly factor 5 [Fragaria vesca subsp. vesca] Geno-gi|764546666|ref|XP_011459586.1| PREDICTED: cytochrome c oxidase assembly factor 5 [Fragaria vesca subsp. vesca] Geno-gi|764546671|ref|XP_011459587.1| PREDICTED: cytochrome c oxidase assembly fact…
Geno-MK56036	2e-45	PREDICTED: protein argonaute 5 [Prunus mume]
Geno-MK75215	2e-45	PREDICTED: LOW QUALITY PROTEIN: protein HIRA-like [Phoenix dactylifera]
Geno-MK85302	2e-45	PREDICTED: autophagy-related protein 18a-like [Fragaria vesca subsp. vesca]
Geno-MK116372	3e-45	RNA polymerases N / 8 kDa subunit [Theobroma cacao] Geno-gi|508708631|gb|EOY00528.1| RNA polymerases N / 8 kDa subunit [Theobroma cacao]
Geno-MK45563	3e-45	PREDICTED: WD repeat-containing protein 36 [Fragaria vesca subsp. vesca]
Geno-MK59656	3e-45	hypothetical protein PRUPE_ppa009427mg [Prunus persica] Geno-gi|462415220|gb|EMJ19957.1| hypothetical protein PRUPE_ppa009427mg [Prunus persica]
Geno-MK37701	4e-45	PREDICTED: uncharacterized protein LOC103447698 [Malus domestica]
Geno-MK45848	4e-45	PREDICTED: uncharacterized protein LOC101298767 [Fragaria vesca subsp. vesca]
Geno-MK45849	4e-45	PREDICTED: uncharacterized protein LOC101298767 [Fragaria vesca subsp. vesca]
Geno-MK115572	5e-45	PREDICTED: uncharacterized protein LOC101297027 [Fragaria vesca subsp. vesca] Geno-gi|764540813|ref|XP_011459093.1| PREDICTED: uncharacterized protein LOC101297027 [Fragaria vesca subsp. vesca]
Geno-MK129760	5e-45	PREDICTED: scarecrow-like protein 11 [Fragaria vesca subsp. vesca]
Geno-MK85705	5e-45	PREDICTED: uncharacterized protein LOC101297027 [Fragaria vesca subsp. vesca] Geno-gi|764540813|ref|XP_011459093.1| PREDICTED: uncharacterized protein LOC101297027 [Fragaria vesca subsp. vesca]
Geno-MK115828	6e-45	cytochrome c oxidase subunit 2 (mitochondrion) [Roya obtusa] Geno-gi|557160955|gb|AGZ90369.1| cytochrome c oxidase subunit 2 (mitochondrion) [Roya obtusa]
Geno-MK138523	6e-45	cytochrome c oxidase subunit 2 (mitochondrion) [Roya obtusa] Geno-gi|557160955|gb|AGZ90369.1| cytochrome c oxidase subunit 2 (mitochondrion) [Roya obtusa]
Geno-MK142032	6e-45	PREDICTED: BTB/POZ domain-containing protein At2g46260-like isoform X1 [Fragaria vesca subsp. vesca]
Geno-MK78474	6e-45	hypothetical protein PRUPE_ppa013721mg [Prunus persica] Geno-gi|462408141|gb|EMJ13475.1| hypothetical protein PRUPE_ppa013721mg [Prunus persica]
Geno-MK116425	7e-45	hypothetical protein B456_004G223800 [Gossypium raimondii]
Geno-MK141947	8e-45	PREDICTED: MYB-like transcription factor ETC3 [Fragaria vesca subsp. vesca]
Geno-MK138355	9e-45	PREDICTED: beta-glucosidase 11-like [Pyrus x bretschneideri]
Geno-MK119713	1e-44	predicted protein [Hordeum vulgare subsp. vulgare]
Geno-MK123372	1e-44	PREDICTED: probable LRR receptor-like serine/threonine-protein kinase At4g08850 [Fragaria vesca subsp. vesca]
Geno-MK50358	1e-44	PREDICTED: uncharacterized protein LOC101305160 isoform X2 [Fragaria vesca subsp. vesca]
Geno-MK81427	1e-44	PREDICTED: auxilin-related protein 2-like [Fragaria vesca subsp. vesca]
Geno-MK123681	2e-44	PREDICTED: geranylgeranyl transferase type-2 subunit beta-like [Fragaria vesca subsp. vesca] Geno-gi|764628997|ref|XP_011469387.1| PREDICTED: geranylgeranyl transferase type-2 subunit beta-like [Fragaria vesca subsp. vesca]
Geno-MK67606	2e-44	PREDICTED: uncharacterized protein C17orf53 homolog [Fragaria vesca subsp. vesca]
Geno-MK94507	2e-44	PREDICTED: uncharacterized protein C17orf53 homolog [Fragaria vesca subsp. vesca]
Geno-MK24857	3e-44	retrotransposon polyprotein [Rosa rugosa]
Geno-MK34768	4e-44	PREDICTED: ABC transporter D family member 2, chloroplastic isoform X1 [Fragaria vesca subsp. vesca]
Geno-MK145978	5e-44	PREDICTED: pleiotropic drug resistance protein 3-like [Fragaria vesca subsp. vesca]
Geno-MK1829	7e-44	shikimate dehydrogenase [Rosa rugosa]
Geno-MK126362	1e-43	PREDICTED: uncharacterized protein LOC105350849 [Fragaria vesca subsp. vesca]
Geno-MK65576	1e-43	PREDICTED: serine/arginine repetitive matrix protein 5-like isoform X2 [Malus domestica] Geno-gi|657953895|ref|XP_008365105.1| PREDICTED: serine/arginine repetitive matrix protein 5-like isoform X2 [Malus domestica] Geno-gi|658039514|ref|XP_008355332.1| PREDICTED: serine/arginine repetitive matrix protein 5-like isoform X2 [Malus domestica] Geno-gi|658039516|ref|XP_008355333.1| PREDICTED: serine/…
Geno-MK81647	1e-43	acetyl-CoA carboxylase [Brassica juncea]
Geno-MK116044	3e-43	PREDICTED: uncharacterized exonuclease domain-containing protein At3g15140 [Fragaria vesca subsp. vesca]
Geno-MK120353	3e-43	PREDICTED: plant intracellular Ras-group-related LRR protein 9-like [Fragaria vesca subsp. vesca]
Geno-MK97658	3e-43	PREDICTED: uncharacterized protein LOC103340849 [Prunus mume]
Geno-MK116698	4e-43	PREDICTED: receptor-like serine/threonine-protein kinase SD1-8 [Prunus mume]
Geno-MK114485	5e-43	PREDICTED: uncharacterized protein LOC101312044 [Fragaria vesca subsp. vesca]
Geno-MK115800	5e-43	PREDICTED: DENN domain and WD repeat-containing protein SCD1 [Fragaria vesca subsp. vesca]
Geno-MK132927	5e-43	PREDICTED: uncharacterized protein At1g10890 isoform X2 [Fragaria vesca subsp. vesca]
Geno-MK95045	7e-43	PREDICTED: actin-related protein 2/3 complex subunit 1A-like [Fragaria vesca subsp. vesca]
Geno-MK11141	1e-42	PREDICTED: F-box/LRR-repeat protein 13 [Fragaria vesca subsp. vesca]
Geno-MK17808	1e-42	PREDICTED: 1-acyl-sn-glycerol-3-phosphate acyltransferase 1, chloroplastic-like [Fragaria vesca subsp. vesca]
Geno-MK4885	1e-42	PREDICTED: petal death protein isoform X1 [Fragaria vesca subsp. vesca]
Geno-MK80242	1e-42	PREDICTED: uncharacterized protein LOC105353242 [Fragaria vesca subsp. vesca]
Geno-MK116414	2e-42	conserved unknown protein [Ectocarpus siliculosus]
Geno-MK119064	2e-42	conserved unknown protein [Ectocarpus siliculosus]
Geno-MK129295	2e-42	PREDICTED: uncharacterized protein LOC105353242 [Fragaria vesca subsp. vesca]
Geno-MK19146	2e-42	PREDICTED: leucoanthocyanidin dioxygenase-like [Fragaria vesca subsp. vesca]
Geno-MK34773	2e-42	PREDICTED: uncharacterized protein LOC105436058 isoform X2 [Cucumis sativus]
Geno-MK54385	2e-42	PREDICTED: transketolase, chloroplastic [Fragaria vesca subsp. vesca]
Geno-MK79169	2e-42	PREDICTED: uncharacterized protein LOC105353242 [Fragaria vesca subsp. vesca]
Geno-MK115357	3e-42	PREDICTED: photosynthetic NDH subunit of lumenal location 4, chloroplastic [Fragaria vesca subsp. vesca]
Geno-MK117367	3e-42	PREDICTED: photosynthetic NDH subunit of lumenal location 4, chloroplastic [Fragaria vesca subsp. vesca]
Geno-MK22203	3e-42	PREDICTED: photosynthetic NDH subunit of lumenal location 4, chloroplastic [Fragaria vesca subsp. vesca]
Geno-MK36034	3e-42	PREDICTED: polyadenylate-binding protein-interacting protein 11-like [Prunus mume]
Geno-MK47247	3e-42	PREDICTED: photosynthetic NDH subunit of lumenal location 4, chloroplastic [Fragaria vesca subsp. vesca]
Geno-MK115951	5e-42	hypothetical protein PRUPE_ppa013756mg [Prunus persica] Geno-gi|462401815|gb|EMJ07372.1| hypothetical protein PRUPE_ppa013756mg [Prunus persica]
Geno-MK105059	6e-42	PREDICTED: uncharacterized protein LOC101313023 [Fragaria vesca subsp. vesca]
Geno-MK35604	6e-42	PREDICTED: zeaxanthin epoxidase, chloroplastic [Fragaria vesca subsp. vesca]
Geno-MK96702	6e-42	PREDICTED: uncharacterized protein LOC101313023 [Fragaria vesca subsp. vesca]
Geno-MK115607	7e-42	PREDICTED: scopoletin glucosyltransferase-like [Fragaria vesca subsp. vesca]
Geno-MK112792	1e-41	PREDICTED: maltose excess protein 1, chloroplastic-like [Populus euphratica]
Geno-MK124687	1e-41	PREDICTED: V-type proton ATPase subunit e1-like [Fragaria vesca subsp. vesca]
Geno-MK128207	1e-41	PREDICTED: wall-associated receptor kinase 3-like [Fragaria vesca subsp. vesca]
Geno-MK1287	1e-41	PREDICTED: 1-acyl-sn-glycerol-3-phosphate acyltransferase 1, chloroplastic-like [Fragaria vesca subsp. vesca]
Geno-MK146369	1e-41	PREDICTED: V-type proton ATPase subunit e1-like [Fragaria vesca subsp. vesca]
Geno-MK17210	1e-41	PREDICTED: V-type proton ATPase subunit e1-like [Fragaria vesca subsp. vesca]
Geno-MK19772	1e-41	PREDICTED: carboxypeptidase D isoform X2 [Fragaria vesca subsp. vesca]
Geno-MK38889	1e-41	PREDICTED: 1-acyl-sn-glycerol-3-phosphate acyltransferase 1, chloroplastic-like [Fragaria vesca subsp. vesca]
Geno-MK64520	1e-41	PREDICTED: CDK5RAP1-like protein [Fragaria vesca subsp. vesca]
Geno-MK64654	1e-41	PREDICTED: putative F-box/FBD/LRR-repeat protein At4g03220 isoform X1 [Fragaria vesca subsp. vesca] Geno-gi|764608335|ref|XP_011467285.1| PREDICTED: putative F-box/FBD/LRR-repeat protein At4g03220 isoform X1 [Fragaria vesca subsp. vesca]
Geno-MK117697	2e-41	large subunit ribosomal protein L34e, cytoplasmic [Guillardia theta CCMP2712] Geno-gi|428173430|gb|EKX42332.1| large subunit ribosomal protein L34e, cytoplasmic [Guillardia theta CCMP2712]
Geno-MK19884	3e-41	PREDICTED: nucleosome assembly protein 1;2 [Fragaria vesca subsp. vesca]
Geno-MK19885	3e-41	PREDICTED: nucleosome assembly protein 1;2 [Fragaria vesca subsp. vesca]
Geno-MK89797	6e-41	PREDICTED: (R)-mandelonitrile lyase 3-like [Prunus mume]
Geno-MK31088	7e-41	PREDICTED: probable methioninetRNA ligase [Fragaria vesca subsp. vesca]
Geno-MK31089	7e-41	PREDICTED: probable methioninetRNA ligase [Fragaria vesca subsp. vesca]
Geno-MK75082	7e-41	PREDICTED: RPM1-interacting protein 4-like isoform X2 [Fragaria vesca subsp. vesca]
Geno-MK97731	8e-41	PREDICTED: TMV resistance protein N-like [Fragaria vesca subsp. vesca] Geno-gi|764564020|ref|XP_004295002.2| PREDICTED: TMV resistance protein N-like [Fragaria vesca subsp. vesca] Geno-gi|764564024|ref|XP_011461678.1| PREDICTED: TMV resistance protein N-like [Fragaria vesca subsp. vesca]
Geno-MK109426	1e-40	fucoxanthin chlorophyll a/c protein, lhcf type [Phaeodactylum tricornutum CCAP 1055/1] Geno-gi|209583056|gb|ACI65676.1| fucoxanthin chlorophyll a/c protein, lhcf type [Phaeodactylum tricornutum CCAP 1055/1]
Geno-MK37716	1e-40	predicted protein [Hordeum vulgare subsp. vulgare]
Geno-MK119038	2e-40	PREDICTED: serine/arginine-rich SC35-like splicing factor SCL30A [Fragaria vesca subsp. vesca]
Geno-MK122327	2e-40	PREDICTED: uncharacterized protein LOC103932258 [Pyrus x bretschneideri]
Geno-MK123091	2e-40	PREDICTED: nucleosome assembly protein 1;4-like [Fragaria vesca subsp. vesca]
Geno-MK126525	2e-40	PREDICTED: serine/arginine-rich SC35-like splicing factor SCL30A [Fragaria vesca subsp. vesca]
Geno-MK20195	2e-40	PREDICTED: serine/arginine-rich SC35-like splicing factor SCL30A [Fragaria vesca subsp. vesca]
Geno-MK66202	2e-40	PREDICTED: cucumisin-like [Fragaria vesca subsp. vesca]
Geno-MK86542	4e-40	PREDICTED: cytochrome c oxidase-assembly factor COX23, mitochondrial [Prunus mume]
Geno-MK14394	5e-40	PREDICTED: probable copper-transporting ATPase HMA5 [Fragaria vesca subsp. vesca]
Geno-MK54023	8e-40	PREDICTED: calmodulin-binding receptor-like cytoplasmic kinase 2 [Fragaria vesca subsp. vesca]
Geno-MK129588	9e-40	PREDICTED: uncharacterized protein LOC101296996 [Fragaria vesca subsp. vesca]
Geno-MK122812	1e-39	PREDICTED: cucumisin-like [Fragaria vesca subsp. vesca]
Geno-MK123500	1e-39	PREDICTED: cell cycle checkpoint protein RAD17 [Fragaria vesca subsp. vesca]
Geno-MK124454	1e-39	PREDICTED: cell cycle checkpoint protein RAD17 [Fragaria vesca subsp. vesca]
Geno-MK142226	1e-39	PREDICTED: DNA repair protein RAD51 homolog 2 isoform X1 [Fragaria vesca subsp. vesca]
Geno-MK144664	1e-39	PREDICTED: DNA repair protein RAD51 homolog 2 isoform X1 [Fragaria vesca subsp. vesca]
Geno-MK27371	1e-39	PREDICTED: uncharacterized protein LOC101311986 isoform X2 [Fragaria vesca subsp. vesca]
Geno-MK65829	1e-39	PREDICTED: cell cycle checkpoint protein RAD17 [Fragaria vesca subsp. vesca]
Geno-MK118388	2e-39	PREDICTED: nuclear pore complex protein NUP62 [Fragaria vesca subsp. vesca]
Geno-MK123967	2e-39	PREDICTED: wee1-like protein kinase [Prunus mume]
Geno-MK125966	2e-39	PREDICTED: uncharacterized protein LOC100820561 [Glycine max]
Geno-MK18319	2e-39	PREDICTED: wee1-like protein kinase [Prunus mume]
Geno-MK54022	3e-39	PREDICTED: probable LRR receptor-like serine/threonine-protein kinase At1g07650 [Fragaria vesca subsp. vesca]
Geno-MK90597	3e-39	unknown [Lotus japonicus]
Geno-MK139740	4e-39	n-acetyl-gamma-glutamyl-phosphate reductase [Nannochloropsis gaditana]
Geno-MK125509	1e-38	PREDICTED: protein transport protein SEC31 homolog B isoform X2 [Fragaria vesca subsp. vesca]
Geno-MK77686	1e-38	PREDICTED: protein transport protein SEC31 homolog B isoform X2 [Fragaria vesca subsp. vesca]
Geno-MK77687	1e-38	PREDICTED: protein transport protein SEC31 homolog B isoform X2 [Fragaria vesca subsp. vesca]
Geno-MK117224	2e-38	PREDICTED: probable glutathione S-transferase [Fragaria vesca subsp. vesca]
Geno-MK107932	3e-38	predicted protein [Hordeum vulgare subsp. vulgare]
Geno-MK135671	3e-38	hypothetical protein PRUPE_ppa004764mg [Prunus persica] Geno-gi|462418729|gb|EMJ22992.1| hypothetical protein PRUPE_ppa004764mg [Prunus persica]
[truncated: 1,246 more rows]
