# Supplementary material for: Genomic and transcriptomic sequencing of Rosa hybrida provides microsatellite markers for breeding, flower trait improvement and taxonomy studies
Source: BMC Plant Biol. 2018 Jun 15;18:119. doi: 10.1186/s12870-018-1322-5 (PMC6003205; doi:10.1186/s12870-018-1322-5)
Supplement: Supplementary file 8 — The genetic distance data base on the laboratory PCR are shown in Additional file 8. (XLSX 27 kb) [file 12870_2018_1322_MOESM8_ESM.xlsx]

## Sheet: Genetic_distance_editted
Modern Rose	#2	0.199046
Modern Rose	#3	0.202886	0.178614
Modern Rose	#4	0.27029	0.257886	0.144045
Modern Rose	#5	0.288658	0.157629	0.260853	0.320406
Modern Rose	#6	0.241592	0.208868	0.0738244	0.120231	0.295879
Modern Rose	#7	0.225617	0.17537	0.200412	0.320927	0.228014	0.204769
Modern Rose	#8	0.21438	0.301335	0.217347	0.276901	0.301335	0.252373	0.269066
Modern Rose	#9	0.299127	0.294573	0.26856	0.299127	0.323561	0.244746	0.206734	0.309908
Modern Rose	#10	0.278297	0.202733	0.225694	0.278297	0.308093	0.229279	0.170463	0.292758	0.181453
Modern Rose	#11	0.221892	0.278075	0.223074	0.221892	0.437139	0.229113	0.275658	0.234569	0.286648	0.213928
Modern Rose	#13	0.233657	0.260853	0.205852	0.173033	0.382213	0.211026	0.228583	0.246334	0.157335	0.199025	0.165916
Modern Rose	#14	0.166725	0.25368	0.198679	0.262035	0.378843	0.204718	0.313784	0.335337	0.324773	0.274091	0.186914	0.259304
Modern Rose	#15	0.202886	0.232682	0.177681	0.298196	0.28984	0.211026	0.228583	0.246334	0.211402	0.199025	0.283699	0.23484	0.198679
Modern Rose	#16	0.236606	0.212335	0.157335	0.267378	0.323561	0.215759	0.291291	0.195498	0.245122	0.259414	0.227807	0.26856	0.175241	0.131359
Modern Rose	#17	0.309069	0.130412	0.225694	0.309069	0.202733	0.257449	0.248425	0.237188	0.259414	0.248461	0.298486	0.310251	0.334715	0.225694	0.181453
Modern Rose	#18	0.161267	0.249087	0.111849	0.221892	0.307928	0.170273	0.245806	0.177411	0.227807	0.241327	0.211309	0.194087	0.247539	0.138517	0.145569	0.213928
Modern Rose	#19	0.206753	0.18636	0.211402	0.365818	0.323561	0.244746	0.262304	0.251067	0.302281	0.232746	0.286648	0.298413	0.2324	0.239573	0.273293	0.206771	0.199637
Modern Rose	#20	0.308283	0.295879	0.240879	0.308283	0.391189	0.217065	0.294381	0.252373	0.33712	0.31629	0.393416	0.37009	0.369021	0.240879	0.215759	0.286437	0.19926	0.244746
Modern Rose	#21	0.274382	0.295879	0.240879	0.274382	0.358399	0.217065	0.32613	0.22252	0.305371	0.31629	0.259885	0.303399	0.300028	0.240879	0.160189	0.286437	0.19926	0.305371	0.130053
Modern Rose	#22	0.228033	0.233615	0.205283	0.257886	0.34484	0.208868	0.283584	0.244176	0.239003	0.22805	0.249087	0.260853	0.25368	0.178614	0.136349	0.202733	0.140874	0.239003	0.208868	0.1548
Modern Rose	#23	0.209355	0.261624	0.305064	0.352456	0.360064	0.316341	0.327795	0.316558	0.304883	0.313784	0.226607	0.305064	0.268903	0.238372	0.272093	0.313784	0.226607	0.272093	0.352709	0.214558	0.200999
Modern Rose	#24	0.223055	0.185711	0.220323	0.292048	0.339862	0.261048	0.307593	0.330258	0.318582	0.295735	0.273096	0.318763	0.215911	0.220323	0.193419	0.264963	0.208558	0.254044	0.261048	0.294949	0.244552	0.163231
Modern Rose	#25	0.253641	0.307928	0.283699	0.253641	0.403238	0.259885	0.245806	0.264422	0.256795	0.328339	0.211309	0.194087	0.312077	0.315448	0.31742	0.423649	0.241162	0.31742	0.291634	0.324423	0.370448	0.32839	0.273096
Modern Rose	#27	0.256956	0.339862	0.284862	0.292048	0.482963	0.294949	0.341494	0.296356	0.352484	0.264963	0.273096	0.252072	0.248701	0.252072	0.352484	0.429266	0.273096	0.318582	0.404148	0.443369	0.339862	0.301382	0.352821	0.208558
Modern Rose	#28	0.253641	0.220916	0.252927	0.355423	0.437139	0.291634	0.275658	0.295194	0.286648	0.213928	0.211309	0.252927	0.247539	0.223074	0.227807	0.298486	0.211309	0.286648	0.358325	0.291634	0.193517	0.164087	0.240307	0.336472	0.177786
Modern Rose	#46	0.248444	0.202733	0.281263	0.373607	0.308093	0.31629	0.275824	0.292758	0.314984	0.301105	0.328339	0.340104	0.303944	0.310251	0.259414	0.274437	0.269498	0.259414	0.31629	0.229279	0.254026	0.282035	0.264963	0.328339	0.429266	0.298486
Modern Rose	#47	0.343592	0.272347	0.306959	0.492012	0.393708	0.381585	0.298919	0.382992	0.372428	0.292758	0.465093	0.44049	0.369239	0.276187	0.34068	0.321746	0.326942	0.251067	0.347683	0.381585	0.393708	0.425758	0.365349	0.393634	0.401717	0.326942	0.21052
Modern Rose	#48	0.276901	0.272347	0.246334	0.343592	0.361959	0.283145	0.211907	0.287682	0.251067	0.237188	0.326942	0.276187	0.335337	0.306959	0.309908	0.321746	0.264422	0.280055	0.283145	0.314894	0.361959	0.35165	0.296356	0.295194	0.401717	0.326942	0.237188	0.200671
R. Chinensis	#33	0.292048	0.307072	0.318763	0.292048	0.482963	0.294949	0.412953	0.296356	0.387575	0.360273	0.240307	0.220323	0.248701	0.390222	0.318582	0.429266	0.342089	0.387575	0.443369	0.366408	0.373764	0.301382	0.278713	0.273096	0.315081	0.273096	0.295735	0.439457	0.330258
R. Chinensis	#42	0.249377	0.301645	0.278394	0.283278	0.435177	0.287369	0.367816	0.322678	0.344904	0.322056	0.299418	0.215873	0.308925	0.380176	0.378806	0.420496	0.299418	0.312114	0.356362	0.356362	0.366184	0.222343	0.236042	0.204108	0.236042	0.266628	0.291285	0.391671	0.289888	0.140732
R. Chinensis	#44	0.264263	0.345979	0.32607	0.377591	0.494399	0.338623	0.422909	0.373932	0.396158	0.401481	0.350672	0.32607	0.254818	0.362437	0.324699	0.401481	0.350672	0.35979	0.376364	0.415584	0.417438	0.311337	0.250928	0.314304	0.325036	0.350672	0.332488	0.411672	0.337564	0.250928	0.175468
R. Chinensis	#31	0.367189	0.319693	0.360003	0.441297	0.350465	0.336189	0.318195	0.306959	0.329185	0.340104	0.315448	0.327213	0.357744	0.360003	0.393723	0.370876	0.382139	0.298413	0.441549	0.405182	0.415003	0.271162	0.318763	0.283699	0.390222	0.315448	0.340104	0.44049	0.371497	0.252072	0.246645	0.32607
R. odorata	#30	0.331916	0.266402	0.298413	0.365818	0.384185	0.305371	0.291291	0.405218	0.332134	0.232746	0.286648	0.26856	0.293025	0.329185	0.362905	0.404596	0.381958	0.245122	0.369909	0.369909	0.353414	0.304883	0.387575	0.31742	0.254044	0.227807	0.343972	0.405218	0.405218	0.352484	0.280366	0.35979	0.239573
R. odorata	#39	0.456703	0.391189	0.336189	0.343375	0.460182	0.346276	0.46428	0.453044	0.47527	0.347062	0.358325	0.37009	0.33393	0.441549	0.438902	0.516961	0.467524	0.369909	0.494696	0.417735	0.460182	0.352709	0.366408	0.393416	0.366408	0.393416	0.4116	0.453044	0.490784	0.33004	0.25458	0.338623	0.336189	0.274599
R. odorata	#41	0.391791	0.338699	0.382139	0.468752	0.403238	0.429784	0.439962	0.465093	0.381958	0.423649	0.405465	0.41723	0.38107	0.348237	0.349168	0.390859	0.405465	0.41586	0.467524	0.358325	0.437139	0.259397	0.306998	0.405465	0.49624	0.405465	0.35911	0.393634	0.359732	0.273096	0.266628	0.279213	0.315448	0.41586	0.229113
R. odorata	#43	0.283278	0.333394	0.246645	0.283278	0.435177	0.25458	0.439275	0.428039	0.378806	0.291285	0.33332	0.311183	0.210485	0.278394	0.312114	0.386595	0.266628	0.249594	0.39273	0.356362	0.333394	0.222343	0.236042	0.33332	0.236042	0.299418	0.353805	0.35658	0.391671	0.269944	0.197826	0.27725	0.311183	0.219741	0.192059	0.23488
R. rugosa	#12	0.253641	0.278075	0.223074	0.286431	0.370448	0.259885	0.370969	0.295194	0.31742	0.35911	0.303682	0.315448	0.186914	0.194087	0.227807	0.298486	0.271934	0.256795	0.358325	0.358325	0.338699	0.293298	0.240307	0.336472	0.342089	0.336472	0.35911	0.326942	0.359732	0.273096	0.299418	0.314304	0.348237	0.31742	0.324423	0.303682	0.204108
R. rugosa	#26	0.332785	0.301173	0.317631	0.255824	0.410372	0.331557	0.417323	0.366866	0.469135	0.393043	0.305866	0.355371	0.319211	0.394592	0.351352	0.393043	0.382827	0.389092	0.370778	0.4116	0.449593	0.346574	0.28023	0.343606	0.28023	0.343606	0.430783	0.446909	0.406087	0.360273	0.345773	0.375048	0.477974	0.279893	0.370778	0.466209	0.306552	0.234407
R. laevigata	#37	0.537451	0.520727	0.385684	0.323877	0.563287	0.36187	0.575469	0.477221	0.542007	0.500316	0.496521	0.385684	0.429566	0.508286	0.458625	0.583698	0.496521	0.586459	0.441912	0.40109	0.520727	0.559207	0.477597	0.453961	0.477597	0.540973	0.541138	0.610753	0.519781	0.349763	0.376085	0.449812	0.424904	0.419404	0.40109	0.587493	0.416907	0.453961	0.360554
R. laevigata	#40	0.405376	0.482963	0.427962	0.366155	0.522184	0.443369	0.713058	0.478678	0.461683	0.503374	0.416197	0.390222	0.391802	0.427962	0.387575	0.503374	0.378457	0.461683	0.484191	0.404148	0.408855	0.419165	0.392042	0.49624	0.475424	0.49624	0.503374	0.701821	0.606511	0.392042	0.379143	0.447639	0.508005	0.461683	0.443369	0.49624	0.379143	0.416197	0.447284	0.167442
R. rubus	#29	0.328415	0.408855	0.318763	0.366155	0.482963	0.366408	0.412953	0.330258	0.500904	0.360273	0.306998	0.353855	0.317694	0.318763	0.387575	0.465634	0.306998	0.318582	0.366408	0.404148	0.373764	0.301382	0.315081	0.342089	0.278713	0.342089	0.503374	0.5195	0.439457	0.432864	0.341403	0.325036	0.353855	0.318582	0.366408	0.455418	0.305035	0.342089	0.319451	0.310543	0.315081
R. roxburghii	#32	0.53321	0.522184	0.353855	0.366155	0.482963	0.366408	0.573296	0.365349	0.541726	0.465634	0.49624	0.427962	0.431023	0.390222	0.387575	0.465634	0.416197	0.423943	0.443369	0.443369	0.482963	0.461724	0.475424	0.455418	0.392042	0.49624	0.625976	0.56206	0.5195	0.392042	0.341403	0.405079	0.353855	0.387575	0.366408	0.378457	0.269944	0.342089	0.447284	0.236435	0.315081	0.209721
R. cymosa	#34	0.418413	0.455178	0.439398	0.377591	0.535221	0.456406	0.545511	0.450893	0.556501	0.437849	0.388412	0.362437	0.403238	0.48022	0.513941	0.598191	0.511015	0.513941	0.589938	0.498966	0.535221	0.350558	0.447639	0.511015	0.364257	0.350672	0.51481	0.534275	0.491715	0.325036	0.313618	0.419854	0.362437	0.290797	0.376364	0.427633	0.313618	0.388412	0.332488	0.282758	0.325036	0.215837	0.250928
R. gigantea	#35	0.391677	0.431523	0.414263	0.391677	0.636318	0.352709	0.476215	0.54836	0.447984	0.380475	0.441718	0.376523	0.303995	0.376523	0.410243	0.569717	0.48254	0.447984	0.42967	0.390449	0.469263	0.405465	0.419165	0.402498	0.301382	0.402498	0.415566	0.464978	0.425758	0.339122	0.256244	0.273597	0.453484	0.304883	0.28125	0.364757	0.222343	0.32839	0.389133	0.336064	0.378343	0.419165	0.461724	0.39138
R. banksiae	#36	0.460619	0.449593	0.435414	0.332785	0.577426	0.4116	0.545157	0.406087	0.602666	0.470004	0.423649	0.394592	0.399254	0.568946	0.511694	0.597837	0.55718	0.556146	0.498612	0.45416	0.577426	0.389133	0.402833	0.423649	0.319451	0.382827	0.430783	0.58044	0.446909	0.206122	0.232444	0.332488	0.317631	0.314984	0.331557	0.423649	0.306552	0.382827	0.24686	0.200211	0.360273	0.319451	0.319451	0.178337	0.266531
R. virginiana	#38	0.391791	0.307928	0.453598	0.355423	0.403238	0.467524	0.439962	0.359732	0.487319	0.328339	0.370374	0.382139	0.345979	0.382139	0.381958	0.35911	0.441833	0.349168	0.429784	0.429784	0.403238	0.293298	0.342089	0.441833	0.306998	0.241162	0.390859	0.428725	0.428725	0.342089	0.299418	0.427633	0.348237	0.286648	0.393416	0.441833	0.33332	0.370374	0.305866	0.540973	0.49624	0.416197	0.416197	0.314304	0.48254	0.343606
Fragaria vesca	#45	1.26446	1.1189	1.23096	1.08214	1.0448	1.04009	1.08664	1.15544	0.954524	0.931677	1.13218	1.0639	1.1948	1.0639	1.17767	1.13932	1.05214	1.02352	1.04009	1.04009	1.0448	1.23743	1.35649	1.05214	0.988763	1.13218	0.871052	0.932298	1.0754	1.25113	1.27745	1.22334	1.14395	0.954524	0.89699	1.13218	1.01509	1.3145	1.17854	0.946485	0.914655	0.914655	1.06881	0.960978	0.831963	1.17854	1.21919
		#1	#2	#3	#4	#5	#6	#7	#8	#9	#10	#11	#13	#14	#15	#16	#17	#18	#19	#20	#21	#22	#23	#24	#25	#27	#28	#46	#47	#48	#33	#42	#44	#31	#30	#39	#41	#43	#12	#26	#37	#40	#29	#32	#34	#35	#36	#38
The codes referred to table 3
